# Supplementary material for: Microbiome signatures correlate with diet-mediated ADHD symptom reduction
Source: Gut Microbes. 2026 Apr 16;18(1):2659400. doi: 10.1080/19490976.2026.2659400 (PMC13089928; doi:10.1080/19490976.2026.2659400)
Supplement: Supplementary material — SDF1_BRAIN_behaviour_scores_Pcode_Lcode.xlsx [file KGMI_A_2659400_SM1169.xlsx]

## Sheet: BRAIN_behaviour_scores_P&Lcode
P-Code	ARS(total) t0	ARS(total) t1	ARS(total) t2	ARS (total) response (%)	ARS(total) response %-categorical	ARS(inatt) t0	ARS(inatt) t1	ARS(inatt) t2	ARS(inatt) response (%)	ARS(inatt) response %-categorical	ARS(hyper) t0	ARS(hyper) t1	ARS(hyper) t2	ARS(hyper) response (%)	ARS(hyper) response %-categorical	L-code t1	L-code t2
P002	47	49	1	97.9592	60-100	25	27	0	100	60-100	22	22	1	95.4545	60-100	L024	L037
P025	40	34	8	76.4706	60-100	16	9	2	77.7778	60-100	24	25	6	76	60-100	L093	L002
P001	45	37	8	78.3784	60-100	24	24	6	75	60-100	21	13	2	84.6154	60-100	L025	L068
P003	52	51	25	50.9804	40-60	25	24	14	41.6667	40-60	27	27	11	59.2593	40-60	L023	L061
P024	38	36	20	44.4444	40-60	14	13	7	46.1538	40-60	24	23	13	43.4783	40-60	L019	L053
P010	50	46	1	97.8261	60-100	25	25	1	96	60-100	25	21	0	100	60-100	L097	L114
P067	41	44	49	-11.3636	<20	20	21	23	-9.52381	<20	21	23	26	-13.0435	<20	L069	L183
P039	45	45	1	97.7778	60-100	23	23	1	95.6522	60-100	22	22	0	100	60-100	L010	L102
P027	51	51	11	78.4314	60-100	26	27	5	81.4815	60-100	25	24	6	75	60-100	L067	L133
P043	48	51	32	37.2549	20-40	23	25	13	48	40-60	25	26	19	26.9231	20-40	L122	L163
P094	53	51	8	84.3137	60-100	26	24	6	75	60-100	27	27	2	92.5926	60-100	L125	L160
P052	52	44	15	65.9091	60-100	27	19	10	47.3684	40-60	25	25	5	80	60-100	L085	L098
P019	49	48	40	16.6667	<20	23	24	20	16.6667	<20	26	24	20	16.6667	<20	L094	L058
P060	39	46	38	17.3913	<20	20	25	21	16	<20	19	21	17	19.0476	<20	L146	L060
P075	46	43	46	-6.97674	<20	19	20	19	5	<20	27	23	27	-17.3913	<20	L100	L164
P021	53	54	36	33.3333	20-40	26	27	16	40.7407	40-60	27	27	20	25.9259	20-40	L018	L048
P018	34	28	41	-46.4286	<20	22	21	25	-19.0476	<20	12	7	16	-128.571	<20	L071	L120
P095	44	45	43	4.44444	<20	26	27	25	7.40741	<20	18	18	18	0	<20	L115	L050
P108	52	49	49	0	<20	27	23	24	-4.34783	<20	25	26	25	3.84615	<20	L171	L101
P048	48	47	3	93.617	60-100	24	25	3	88	60-100	24	22	0	100	60-100	L105	L009
P114	52	51	15	70.5882	60-100	27	27	7	74.0741	60-100	25	24	8	66.6667	60-100	L180	L129
P113	45	44	31	29.5455	20-40	22	24	19	20.8333	20-40	23	20	12	40	40-60	L154	L075
P091	54	53	22	58.4906	40-60	27	27	10	62.963	60-100	27	26	12	53.8462	40-60	L089	L039
P059	45	44	8	81.8182	60-100	23	22	2	90.9091	60-100	22	22	6	72.7273	60-100	L003	L035
P072	50	52	21	59.6154	40-60	24	27	10	62.963	60-100	26	25	11	56	40-60	L014	L012
P038	42	50	14	72	60-100	23	26	11	57.6923	40-60	19	24	3	87.5	60-100	L065	L166
P100	42	46	31	32.6087	20-40	18	22	17	22.7273	20-40	24	24	14	41.6667	40-60	L059	L074
P042	46	47	11	76.5957	60-100	25	25	5	80	60-100	21	22	6	72.7273	60-100	L177	L157
P140	40	33	33	0	<20	22	16	20	-25	<20	18	17	13	23.5294	20-40	L022	L137
P053	54	51	19	62.7451	60-100	27	25	10	60	60-100	27	26	9	65.3846	60-100	L119	L123
P057	38	40	8	80	60-100	20	25	7	72	60-100	18	15	1	93.3333	60-100	L092	L108
P077	40	46	27	41.3043	40-60	20	24	18	25	20-40	20	22	9	59.0909	40-60	L005	L139
P035	46	48	24	50	40-60	23	25	18	28	20-40	23	23	6	73.913	60-100	L095	L174
P121	49	48	42	12.5	<20	26	26	25	3.84615	<20	23	22	17	22.7273	20-40	L132	L001
P144	38	41	6	85.3659	60-100	21	24	5	79.1667	60-100	17	17	1	94.1176	60-100	L128	L029
P176	50	47	12	74.4681	60-100	27	26	10	61.5385	60-100	23	21	2	90.4762	60-100	L077	L051
P120	43	38	30	21.0526	20-40	22	16	13	18.75	<20	21	22	17	22.7273	20-40	L083	L016
P184	49	51	11	78.4314	60-100	24	25	7	72	60-100	25	26	4	84.6154	60-100	L104	L070
P187	52	53	45	15.0943	<20	26	27	21	22.2222	20-40	26	26	24	7.69231	<20	L040	L201
P083	48	47	43	8.51064	<20	24	24	22	8.33333	<20	24	23	21	8.69565	<20	L026	L112
P080	54	52	50	3.84615	<20	27	25	23	8	<20	27	27	27	0	<20	L047	L144
P150	37	31	29	6.45161	<20		23	20	13.0435	<20		8	9	-12.5	<20	L116	L131
P179	45	51	12	76.4706	60-100	23	24	8	66.6667	60-100	22	27	4	85.1852	60-100	L113	L086
P135	46	46	5	89.1304	60-100	23	23	2	91.3043	60-100	23	23	3	86.9565	60-100	L141	L126
P171	50	50	16	68	60-100	26	25	10	60	60-100	24	25	6	76	60-100	L033	L004
P214	53	52	51	1.92308	<20	27	26	25	3.84615	<20	26	26	26	0	<20	L172	L056
P174	47	52	4	92.3077	60-100	26	27	4	85.1852	60-100	21	25	0	100	60-100	L045	L200
P133	39	35	7	80	60-100	18	19	3	84.2105	60-100	21	16	4	75	60-100	L145	L008
P200	49	50	47	6	<20	22	23	23	0	<20	27	27	24	11.1111	<20	L162	L153
P127	49	49	6	87.7551	60-100	26	26	3	88.4615	60-100	23	23	3	86.9565	60-100	L107	L011
P189	41	46	34	26.087	20-40	22	24	21	12.5	<20	19	22	13	40.9091	40-60	L052	L043
P219	48	47	49	-4.25532	<20	21	23	23	0	<20	27	24	26	-8.33333	<20	L187	L197
P253	49	44	15	65.9091	60-100	22	19	6	68.4211	60-100	27	25	9	64	60-100	L186	L084
P209	49	43	23	46.5116	40-60	23	17	6	64.7059	60-100	26	26	17	34.6154	20-40	L204	L194
P180	50	52	50	3.84615	<20	27	25	23	8	<20	23	27	27	0	<20	L006	L106
P248	47	45	30	33.3333	20-40	21	20	14	30	20-40	26	25	16	36	20-40	L042	L143
P256	54	51	26	49.0196	40-60	27	27	16	40.7407	40-60	27	24	10	58.3333	40-60	L193	L190
P238	50	50	52	-4	<20	25	24	26	-8.33333	<20	25	26	26	0	<20	L149	L031
P269	37	44	18	59.0909	40-60	21	21	7	66.6667	60-100	16	23	10	56.5217	40-60	L169	L017
P230	50	47	18	61.7021	60-100	25	23	10	56.5217	40-60	25	24	8	66.6667	60-100	L192	L121
P254	48	51	21	58.8235	40-60	22	25	9	64	60-100	26	26	12	53.8462	40-60	L148	L165
P271	45	45	40	11.1111	<20	21	23	23	0	<20	24	22	17	22.7273	20-40	L038	L168
P267	47	51	33	35.2941	20-40	23	25	19	24	20-40	25	26	14	46.1538	40-60	L203	L155
P194	44	47	4	91.4894	60-100	19	20	2	90	60-100	25	27	2	92.5926	60-100	L147	L206
P244	41	38	2	94.7368	60-100	15	13	0	100	60-100	26	25	2	92	60-100	L189	L046
P274	47	45	42	6.66667	<20	21	23	21	8.69565	<20	26	22	21	4.54545	<20	L135	L082
P247	47	35	7	80	60-100	24	16	4	75	60-100	23	19	3	84.2105	60-100	L049	L007
P199	53	49	5	89.7959	60-100	27	25	4	84	60-100	26	24	1	95.8333	60-100	L078	L041
P223	50	48	19	60.4167	60-100		23	7	69.5652	60-100		25	12	52	40-60	L161	L199
P277	49	48	10	79.1667	60-100	24	21	3	85.7143	60-100	25	27	7	74.0741	60-100	L064	L032
P282	50	51	30	41.1765	40-60	25	24	12	50	40-60	25	27	18	33.3333	20-40	L028	L188
P270	51	52	17	67.3077	60-100	24	25	6	76	60-100	27	27	11	59.2593	40-60	L175	L142
P236	53	53	15	71.6981	60-100	26	26	6	76.9231	60-100	27	27	9	66.6667	60-100	L054	L087
P283	45	46	2	95.6522	60-100	26	24	1	95.8333	60-100	19	22	1	95.4545	60-100	L170	L118
P291	41	43	15	65.1163	60-100	25	26	9	65.3846	60-100	16	17	6	64.7059	60-100	L044	L173
P295	40	42	15	64.2857	60-100	22	24	10	58.3333	40-60	18	18	5	72.2222	60-100	L196	L202
P285	52	51	1	98.0392	60-100	26	26	1	96.1538	60-100	26	25	0	100	60-100	L062	L176
P276	36	35	8	77.1429	60-100	17	18	3	83.3333	60-100	19	17	5	70.5882	60-100	L099	L090
P290	54	53	41	22.6415	20-40	27	26	21	19.2308	<20	27	27	20	25.9259	20-40	L079	L159
