# Supplementary material for: Microbiome signatures correlate with diet-mediated ADHD symptom reduction
Source: Gut Microbes. 2026 Apr 16;18(1):2659400. doi: 10.1080/19490976.2026.2659400 (PMC13089928; doi:10.1080/19490976.2026.2659400)
Supplement: Supplementary material — SDF3_BRAIN_RNAseq_tpm_scores_Lcode.xlsx [file KGMI_A_2659400_SM1166.xlsx]

## Sheet: RNAseq_tpm_scores_Lcode
SAMPLE_ID GENE_ID	L001	L002	L003	L004	L005	L006	L007	L008	L009	L010	L011	L012	L014	L016	L017	L018	L019	L022	L023	L025	L026	L028	L031	L033	L035	L038	L039	L040	L041	L043	L044	L045	L046	L047	L048	L049	L050	L051	L052	L053	L054	L056	L058	L059	L060	L061	L062	L064	L065
ENSG00000000003	0.135578	0.135189	0.348973	0.184306	0.240731	0.257937	0.041742	0.323533	0.05522	0.086368	0.145222	0.106057	0.165497	0.297068	0.148151	0.264843	0.17881	0.196196	0.369428	0.126191	0.056019	0.039434	0.403322	0.190046	0.177701	0.06555	0.163503	0.146125	0.187559	0.268015	0.280323	0.119573	0.089045	0.091129	0.322683	0.162642	0.275565	0.199315	0.224254	0.241068	0.154049	0.105439	0	0.179042	0.300456	0.147438	0.15243	0.202134	0.344441
ENSG00000000005	0	0	0	0	0	0	0	0	0	0	0	0	0	0	0	0	0	0	0	0	0	0	0	0	0	0	0	0	0	0	0	0	0	0	0	0	0	0	0	0	0	0	0	0	0	0	0	0	0
ENSG00000000419	14.0194	14.946	12.1723	9.18841	7.35834	10.8344	11.0673	18.4741	13.2878	9.09219	8.35692	11.1249	9.20025	8.28584	10.0247	10.0796	11.7241	11.2759	15.2001	12.9609	1.10766	11.6383	10.5229	14.123	15.8973	13.1283	15.2455	9.24505	11.8174	10.5139	15.0141	9.63397	10.6815	8.18475	17.5424	9.98028	14.9381	10.3691	9.57799	14.6918	10.9674	9.74002	5.17207	9.40259	13.2678	15.5937	9.28139	12.5692	10.4824
ENSG00000000457	6.09355	4.95087	5.16221	4.76952	3.44266	5.37849	3.62542	6.22281	6.04138	4.15147	3.24754	4.18012	4.41585	4.26359	3.69705	5.14574	4.22653	8.01669	5.60338	5.52732	2.16811	4.47667	3.9455	4.3477	6.37309	4.49853	4.94255	4.24341	4.4425	3.97921	6.24156	3.72495	3.68268	3.59664	6.33516	3.00437	4.36134	3.29608	3.10321	4.82423	3.47537	4.12776	2.76677	3.34647	4.59103	5.26443	3.54059	6.33644	3.9848
ENSG00000000460	4.56528	3.18338	4.29023	4.11492	2.86009	3.70469	2.43259	5.06496	3.7466	3.92319	1.90836	3.61427	2.99872	2.81307	3.27381	3.31509	3.52314	4.07927	4.94603	4.47602	0.323463	3.51621	1.78381	3.38514	4.79124	2.80336	3.03343	3.67706	3.08473	3.39788	4.58454	3.49549	2.20752	2.01439	4.52839	2.84336	2.52523	2.73713	2.33949	5.49653	2.82252	2.93521	2.28912	2.41086	4.31955	3.91208	2.34438	3.7072	2.65658
ENSG00000000938	187.382	119.319	94.4638	80.1808	85.8068	102.146	214.798	153.695	105.703	113.191	118.328	106.211	110.792	128.656	127.668	119.774	101.5	167.329	112.651	149.36	148.996	131.771	78.9991	109.917	85.9958	203.564	200.809	97.7955	133.591	135.107	124.75	147.08	100.72	76.7139	150.317	142.95	138.646	98.787	90.1901	157.029	117.444	95.9217	54.4498	118.598	113.82	139.467	93.9052	147.068	121.356
ENSG00000000971	0.263221	0.314668	0.5425	0.073494	0.473156	0.650174	0.440312	0.362204	0.406002	0.239842	0.32566	0.717702	0.202759	0.405704	0.109473	0.578942	0.21503	0.522977	0.462147	1.00907	0	0.201565	0.26996	0.301177	0.336724	0.313061	0.615231	0.269659	0.408081	0.240815	0.412065	0.165095	0.316048	0.071803	0.520216	0.337082	1.08601	0.4435	0.48632	1.14551	0.222028	0.230558	0.998419	0.287032	1.08203	0.222368	0.127227	0.313608	0.967084
ENSG00000001036	8.19609	7.49945	7.33333	4.18844	5.1373	6.44149	11.4199	7.68247	6.6818	5.05943	6.43097	6.42335	5.88485	6.15379	7.6715	6.36512	4.57617	5.26512	7.82615	7.8351	7.05369	7.41717	4.98223	5.70849	8.09165	9.38922	13.6824	6.1099	6.45464	5.89057	7.36045	8.58935	6.0925	4.17437	8.73379	7.20545	5.86364	4.96207	4.24751	7.60431	5.25357	6.14859	2.10902	6.64027	7.20983	8.75984	5.44068	10.0184	5.79583
ENSG00000001084	12.7386	12.8006	9.58935	7.37887	6.31874	11.5825	9.39766	11.0837	10.563	7.04582	6.89638	8.59284	7.88331	7.20301	8.64931	10.9385	7.14169	12.2291	14.2816	10.0309	19.5347	6.96954	6.62497	8.89139	9.29157	9.61102	15.628	8.62994	8.91549	8.85449	11.0628	7.43899	6.0527	5.56689	12.7446	6.29931	10.2394	6.54278	6.54938	11.5823	6.98046	7.80185	3.22449	5.69798	8.74719	18.6035	6.52568	13.1711	8.58732
ENSG00000001167	14.9965	12.0768	13.3813	10.7633	11.9841	13.7472	9.39273	16.4034	13.7187	12.8279	8.38675	13.1688	11.4081	12.759	11.6887	10.6161	13.1606	15.1711	14.0171	13.2735	2.05261	12.4735	10.9968	12.185	17.0339	11.8827	18.1702	11.982	10.7633	10.8613	16.7084	9.03227	10.0996	8.74032	15.262	11.2355	13.7229	10.8362	8.56794	16.8877	10.9918	10.89	7.60547	9.51439	13.4332	15.4391	10.2688	15.0478	11.605
ENSG00000001460	0.530237	1.38146	1.55528	1.26979	2.12196	1.41002	0.626055	1.71194	2.53545	0.754008	0.83415	1.46819	1.5928	2.01938	1.55205	1.31728	2.27897	0.743115	0.839069	1.41446	0.515243	1.6634	1.38502	1.46239	1.88623	1.05527	0.888676	0.988643	1.21649	0.483749	1.48538	1.15869	1.05829	1.22944	0.888038	1.36934	1.90532	0.747769	0.737593	1.77235	0.906695	1.57441	2.24746	0.764885	2.00958	1.84169	0.468207	2.04837	1.16003
ENSG00000001461	20.2711	18.6276	24.4938	20.1492	18.8288	27.1848	8.96292	25.8721	21.6827	20.4573	11.7766	22.7349	17.3384	17.4879	15.5928	18.1078	20.0027	31.9922	31.6726	18.663	16.3961	19.7317	20.5827	21.1596	28.4815	17.6139	20.0041	20.4037	15.552	17.7417	28.6596	15.2088	20.0817	17.7652	24.8893	13.1292	23.1119	15.9337	16.3427	28.0713	17.608	18.6368	11.0642	14.7405	22.6624	26.2987	14.7257	24.1819	19.2409
ENSG00000001497	10.6605	9.26448	11.7248	8.73003	7.65512	9.13902	5.7734	9.16554	8.88324	9.64895	5.98308	10.1005	9.42321	7.5937	8.2291	8.64771	7.62664	13.9459	11.0141	10.3592	9.81469	8.79573	7.15312	8.13132	12.9927	7.1081	11.3639	9.23391	8.57255	10.9963	12.3547	7.22842	8.1568	7.02245	13.6272	6.66246	9.42824	6.55479	6.937	13.9907	9.4288	8.09881	8.47227	6.81271	9.3502	11.543	7.92345	11.2189	8.7783
ENSG00000001561	7.19939	4.15118	3.65661	2.7326	3.00921	3.50738	2.96375	6.65981	10.399	4.19983	2.32085	4.02402	3.34493	4.79764	3.72759	4.41246	3.5429	5.51878	4.40818	5.50956	0.172538	5.02996	3.72512	5.09891	4.33311	4.27233	7.43447	4.34942	4.39336	5.46644	5.22273	3.30052	3.23405	2.6256	5.9321	2.32978	5.07159	3.31318	2.91253	5.82277	3.06916	3.40329	3.07738	2.03192	3.29616	5.51526	2.92637	4.66164	3.38064
ENSG00000001617	0	0	0	0	0.014303	0.015472	0	0.089355	0	0	0	0	0	0	0	0	0	0	0	0	0.061136	0	0	0	0	0	0	0	0	0	0	0	0.014697	0.009966	0	0	0	0.029175	0.073668	0	0	0	0	0	0	0	0	0.019012	0
ENSG00000001626	0	0	0	0	0	0	0	0	0	0	0	0	0	0.010938	0	0	0	0	0	0	0	0	0	0	0	0	0	0	0	0	0	0	0	0	0	0	0	0	0	0	0	0	0	0	0	0	0	0	0
ENSG00000001629	25.5341	28.7839	33.3733	20.5584	23.7293	24.3988	19.7035	36.3578	32.1322	21.0272	19.262	26.5696	20.9135	23.6193	19.175	25.1732	25.192	26.7811	37.8774	33.0506	4.38178	20.9169	14.8067	24.6723	36.1835	15.8274	34.2356	23.268	19.6169	20.3632	35.9	17.0196	18.1252	18.494	27.3569	18.6048	30.7186	17.1967	16.505	36.2316	23.258	19.2157	15.2636	17.2334	25.6651	35.4727	17.2492	36.5921	21.9099
ENSG00000001630	3.95892	4.11019	5.63892	3.12477	4.32366	3.72022	6.03974	5.75819	5.92758	3.6707	3.27957	3.41426	3.26448	4.44574	3.37964	3.84678	3.49178	7.38385	4.72684	5.87117	1.76096	3.98992	3.19733	4.14809	5.30946	5.64814	6.44872	4.07546	4.20313	4.09984	3.66751	3.48189	3.06483	3.35803	4.63476	3.81178	3.75216	2.7813	2.57261	5.41971	3.6621	3.96634	3.17472	3.78126	3.91592	4.43785	3.35729	3.84307	4.18786
ENSG00000001631	38.6301	23.9809	21.8528	31.7396	23.6445	26.6569	14.5508	37.493	27.0921	22.5312	19.0805	24.5448	23.652	29.4394	20.8973	35.0599	20.5245	36.0057	36.6802	32.475	26.685	27.3491	26.6316	26.103	34.9477	22.7603	23.1993	20.4178	26.4854	24.0292	36.6304	18.9908	18.9991	16.3422	37.738	16.4832	28.4466	24.2092	18.8706	36.2592	22.2499	18.5765	12.9431	14.0741	26.484	29.3974	18.1574	36.8329	23.6993
ENSG00000002016	8.8141	7.26803	9.08603	6.28571	4.61717	8.13869	3.16189	14.0016	6.63852	6.45112	5.36428	8.32416	8.91468	8.03429	4.84	7.15576	6.30838	10.2634	9.82329	7.9458	4.81631	5.85159	7.41451	10.5595	7.82541	6.87461	9.92175	6.12753	5.79132	7.2803	11.8039	5.30665	7.1464	3.8972	7.98381	5.46242	8.13093	4.5315	7.2122	11.8322	8.239	5.35953	2.42137	3.8722	8.93864	6.79265	5.23977	9.56324	9.0308
ENSG00000002079	0	0	0	0	0	0	0	0	0	0	0	0	0	0	0	0	0	0	0	0	0	0	0	0	0	0	0	0	0	0	0	0	0	0	0	0	0	0	0	0	0	0.005652	0	0	0	0	0	0	0
ENSG00000002330	8.24271	8.36444	7.58525	5.68638	6.37444	9.99158	6.8801	7.6323	7.3149	7.15132	7.25526	5.65472	7.08684	6.90691	5.50151	8.03024	6.00902	12.2975	9.07275	6.21073	16.8232	6.79948	5.39833	6.53429	7.40541	7.44182	6.3171	5.47549	8.5214	7.48825	6.05035	6.36148	6.87543	7.06833	7.78948	6.85802	8.72032	6.80247	5.24294	10.9192	7.88788	7.4105	2.79447	6.24225	6.72858	5.42067	5.62771	9.69617	8.2098
ENSG00000002549	37.0775	32.3216	24.8581	21.0069	13.5077	15.5221	53.3278	33.8797	20.1914	15.9075	18.8841	14.5316	17.3895	21.565	26.2852	15.719	17.683	19.8296	24.3422	20.6633	43.901	25.6884	14.5068	17.8114	24.9428	69.6273	203.883	17.9589	44.2283	17.8319	25.5373	40.8737	25.9222	17.6903	23.9269	18.4583	27.1185	17.7994	17.6585	27.8063	19.3579	20.8041	10.0979	23.3537	16.6119	28.0063	16.1048	24.6387	17.9168
ENSG00000002586	114.791	77.2964	60.2103	66.3614	56.8765	85.3942	59.6943	105.378	110.072	64.6208	60.5982	66.9867	67.6144	62.9575	55.6177	75.4562	69.6493	179.56	64.6172	81.479	81.5464	64.5638	62.4299	78.566	88.3144	68.014	76.9613	56.1732	68.5113	88.078	80.2029	59.5922	72.4848	44.6477	77.5862	51.5355	90.4281	68.5778	68.2723	112.36	66.9905	62.5617	87.6312	59.7876	73.9129	98.9382	53.4594	112.09	74.455
ENSG00000002587	0.144405	0.249003	0.278799	0.190996	0.179248	0.123562	0.113749	0.214479	0.269586	0.203528	0.145709	0.304769	0.148162	0.376043	0.097099	0.207951	0.195655	1.96321	0.610641	0.739191	2.51109	0.18253	0.079297	0.378356	0.473803	0.070742	0.192838	0.226563	0.353199	0.162237	0.189699	0.173983	0.139829	0.135552	0.178495	0.710128	0.165967	0.226991	0.123355	0.276782	0.708795	0.162318	0.242266	0.144362	0.549635	0.101382	0.105258	0.252405	0.106888
ENSG00000002726	0	0.087964	0.023588	0	0	0.076441	0.039012	0	0	0	0.013955	0.02352	0.041965	0.066319	0.034629	0.188922	0.03966	0	0	0.025699	0.060455	0	0.037029	0	0.086756	0	0.118603	0	0.06617	0	0	0.06764	0	0.081414	0.063573	0.13224	0.051197	0	0.053717	0.026473	0.136759	0.071517	0	0.014262	0.06148	0	0.015013	0.051227	0.347062
ENSG00000002745	0.022855	0	0.089504	0.261296	0.102374	0.094918	0.085125	0.213207	0.074436	0.159436	0.106005	0.249976	0.207263	0.721205	0.078744	0.156432	0.195751	0.261895	0.393026	0.323715	0.076846	0.159424	0.198927	0.293735	0.143464	0.268238	0.219605	0.22394	0.094928	0.253759	0.395198	0.134206	0.266641	0.152893	0.216939	0.163917	0.097188	0.059667	0.378773	0.10059	0.180545	0.106463	0.369987	0.119021	0.266432	0.148976	0.272159	0.194413	0.101408
ENSG00000002746	0	0.021332	0	0	0	0	0	0	0.010943	0.004502	0	0	0.023888	0.009031	0.008162	0	0	0	0	0	0	0	0	0.04607	0	0	0	0.017517	0	0	0	0	0	0	0.015005	0.008011	0	0.008767	0	0	0	0	0	0	0.009125	0	0	0	0
ENSG00000002822	21.7183	22.9965	24.4755	24.5878	24.6796	41.4699	29.6109	31.239	30.1096	24.7665	15.5794	24.5524	16.9852	25.8097	23.0872	34.5175	25.1191	42.2484	28.1979	21.9296	72.7148	17.4462	25.2807	24.0075	21.6913	20.6984	28.7218	23.1115	45.1015	22.3563	34.7705	22.043	30.5671	18.2551	31.5871	25.3304	27.6073	16.3368	18.3345	37.3529	28.8886	19.9106	9.80614	19.1548	21.541	27.1693	14.2664	34.7496	30.3861
ENSG00000002834	76.5778	61.9814	56.2834	56.2049	47.1634	60.7613	60.4226	68.1972	75.6639	57.605	50.6952	54.3377	59.2769	56.7085	54.2353	54.3509	49.9677	105.974	65.8091	74.024	77.7316	60.3258	45.9515	61.8392	61.5352	62.549	91.6461	53.0507	59.8464	63.2534	65.9197	50.6851	53.2628	41.5855	74.9474	46.6842	71.0993	48.1427	48.2845	76.1289	47.5789	50.8725	40.8165	46.3033	62.4355	64.5907	46.201	75.2683	57.0264
ENSG00000002919	11.6005	10.6914	8.19889	8.37064	8.16794	8.76287	15.5272	15.0577	7.14557	8.74016	9.05766	9.0772	8.30137	10.7072	8.75513	10.9547	8.57892	16.3667	8.56587	11.7358	13.6258	8.74171	7.89181	10.6549	12.0334	13.0597	16.9702	7.57543	11.628	8.51362	11.0294	9.62789	9.4037	6.59738	13.522	11.2688	13.437	6.47586	7.67642	11.0203	7.30964	11.7227	5.70488	7.7682	13.6154	15.2293	7.33207	16.8042	8.30665
ENSG00000002933	14.3054	11.7643	7.09285	8.81586	9.20183	23.0938	27.5737	15.4571	19.0976	1.22123	2.87719	1.44605	2.312	11.9664	22.9805	15.1238	15.1808	8.79499	3.79785	4.70733	18.0935	4.23871	9.45341	13.5832	8.14528	7.3864	2.80383	11.4393	12.9862	1.67149	2.70088	16.3785	0.781903	10.3002	13.757	18.1275	15.1192	17.2508	1.32032	24.1879	13.7835	13.9038	1.30005	12.2855	15.6157	4.30288	2.47845	22.2263	28.5167
ENSG00000003056	79.7823	68.81	65.9196	49.1864	43.526	59.5562	64.0898	79.8843	69.1789	51.4528	44.9079	53.69	64.0331	56.4485	67.501	54.0088	58.2588	79.9611	68.8874	81.3223	54.2545	65.3247	48.5658	57.1513	66.4049	69.8676	86.7896	50.9273	62.333	58.8628	74.5027	62.7301	45.8472	42.71	86.0945	49.7292	62.0233	41.377	43.811	79.5196	47.4736	53.568	28.5061	55.7122	72.5327	73.0625	45.4864	69.3535	57.927
ENSG00000003096	0.156184	0.47133	0.412349	0.227296	0.307169	0.30613	0.090164	0.298365	0.133785	0.189947	0.12216	0.205099	0.111621	0.173812	0.331014	0.086962	0.173507	0.266884	0.073956	0.338217	0.063292	0.161249	0.336624	0.189061	0.571778	0.150923	0.197391	0.256923	0.243954	0.109615	0.162631	0.17824	0.233927	0.144981	0.194637	0.173994	0.172468	0.14377	0.212678	0.731004	0.193919	0.174695	0.185338	0.216291	0.187614	0.205596	0.217662	0.197484	0.147484
ENSG00000003137	0	0	0	0.041143	0	0	0	0	0	0	0	0	0	0	0	0	0	0	0	0	0	0	0	0	0	0	0	0	0	0	0	0	0	0	0.01846	0	0	0	0	0	0	0	0	0	0	0	0	0	0
ENSG00000003147	1.78565	0.421497	1.76938	0.877473	0.300998	1.20699	0.592178	2.07487	0.382157	1.66628	1.08557	1.97319	1.68409	2.46263	1.37372	0.896647	0.58904	0.999112	1.39974	0.591179	0.037695	0.783305	1.64323	1.51639	2.91038	0.589629	2.3327	1.05502	1.63963	0.437114	1.26299	1.49582	1.38661	0.512484	1.87004	1.03585	0.819554	1.00991	1.20308	1.12474	1.53276	0.834833	2.1446	1.06441	0.74215	2.90991	0.836096	1.69467	2.03016
ENSG00000003249	0.253808	0.289419	0.569198	2.74816	0.794538	0.725108	0.022351	0.70198	0.47289	0.769175	0.305495	1.80034	0.936865	0.960292	0.390659	1.1601	2.2789	0.571072	0.702988	0.708741	0.780992	0.775588	0.34594	2.5834	1.33864	0.491142	1.40423	1.65113	0.150453	0.96842	1.08642	1.54011	0.914217	0.600515	0.652434	0.130588	0.254186	0.379137	0.66047	1.44636	2.46495	0.3385	1.43698	0.625877	1.28895	0.5127	0.88845	0.914138	0.372311
ENSG00000003393	4.70884	3.47013	3.47905	2.97994	2.86146	4.13523	3.03374	6.67006	4.61601	3.60404	2.9478	4.10948	3.02425	4.683	3.34505	3.76035	3.2541	5.40855	4.46216	4.73477	2.12876	3.67418	3.01122	3.63419	3.72431	4.51313	4.67713	4.54181	2.94063	2.71947	4.17079	3.33602	2.49769	2.08703	3.71837	3.05336	4.41698	2.65572	2.55418	5.59263	3.73298	3.04447	2.03334	2.24277	3.79819	4.53724	2.3739	4.31171	3.72248
ENSG00000003400	37.5951	22.8939	21.1598	20.2574	17.2789	24.5966	23.623	30.7658	21.8222	19.3407	15.1724	19.0456	20.2859	20.5458	20.4639	27.6764	20.1445	41.0055	24.6257	22.2747	15.5068	23.4988	22.3512	22.7962	25.7206	24.7167	53.5216	19.5541	25.2038	22.1424	26.8292	22.7672	19.3343	16.9931	25.3336	17.986	26.4667	15.3948	18.5427	23.7007	21.6407	19.727	8.73568	16.0678	21.3717	28.5647	16.6611	27.3244	19.5043
ENSG00000003402	151.851	95.6459	85.6116	83.0709	69.7702	95.2992	86.9118	152.388	102.831	102.568	75.3219	100.928	90.0695	109.789	88.4077	129.667	85.3699	192.75	101.611	109.524	115.624	97.3538	84.3966	102.989	109.693	98.9221	170.513	90.225	90.6733	86.9809	125.634	94.3668	74.0427	59.0704	116.45	78.0059	114.627	75.5083	62.8931	137.593	77.5632	78.217	45.6741	65.3588	107.089	119.834	73.4567	122.582	91.3997
ENSG00000003436	1.57212	3.23315	1.98995	1.09969	0.328538	3.15682	1.1882	1.96173	0.702404	1.16701	0.496667	1.36378	1.50711	2.44388	2.42184	0.863156	2.62182	0.482585	1.04266	1.13834	0.006019	1.98056	2.76857	2.20006	4.67675	1.27359	4.81712	1.92736	1.47813	1.66382	1.10996	2.0001	2.25339	0.467122	1.65829	1.03405	3.14016	4.27149	3.23514	3.20977	3.56184	3.0029	5.57049	1.17706	1.32941	5.80734	2.36172	4.40358	3.35078
ENSG00000003509	8.01648	6.55946	7.55393	7.12198	7.12483	9.32171	4.60175	12.6546	6.62767	6.36784	3.67354	7.54376	6.7458	6.86002	5.57571	9.80444	7.22257	7.45815	9.42849	9.0533	1.53955	7.14678	5.27299	7.50028	9.90131	6.82169	7.72137	6.30147	6.09646	7.01343	9.09543	6.31645	6.53259	5.25353	8.09831	6.38847	8.13112	6.10235	5.27514	9.4405	5.26436	6.67106	2.50242	5.02687	9.96891	8.80617	5.13823	10.2671	7.78668
ENSG00000003756	118.023	92.365	110.447	100.734	91.9943	108.555	59.8225	167.009	97.4574	107.62	75.1969	118.375	94.5357	123.969	100.997	106.988	108.17	134.819	124.262	110.503	59.9377	98.0022	100.688	111.784	141.282	96.6871	133.149	109.989	86.5532	87.0065	137.672	90.6236	77.8828	68.4683	126.451	93.6788	118.979	78.2055	73.9748	133.241	89.9655	90.6314	52.5249	72.1794	114.151	126.754	72.771	129.889	95.0747
ENSG00000003987	0.110323	0	0.043427	0.023618	0.035355	0.038121	0.068598	0.024475	0.184575	0.070889	0.051222	0	0	0	0	0.05376	0.072873	0	0	0.102728	0.036472	0.052263	0.037276	0.031497	0	0.011804	0.067044	0.036371	0.06213	0.034117	0.056365	0.038885	0.036151	0.024945	0	0	0	0.023984	0.020529	0.048508	0.035749	0.019015	0.382173	0	0.0237	0	0	0	0.040708
ENSG00000003989	0	0	0	0	0	0	0	0	0	0	0	0	0	0	0	0	0	0	0	0	0	0	0	0	0	0	0	0.005886	0	0	0	0	0	0	0	0	0	0	0	0	0	0	0	0	0	0	0	0	0
ENSG00000004059	48.1584	40.1787	40.5297	33.5385	28.4088	40.8575	55.8585	57.5063	40.2828	40.2825	34.8894	36.4958	36.0327	36.6871	36.1139	49.26	34.5588	54.6541	40.2331	38.3452	44.6864	45.8937	29.2458	33.9683	43.979	44.4459	50.3799	35.203	31.273	38.8731	48.7806	34.4251	37.2325	29.7457	49.51	39.4777	35.1013	30.9224	30.6602	45.4027	33.9924	36.9882	22.6174	37.5844	38.4824	39.1848	30.2341	54.9907	39.314
ENSG00000004139	8.09449	5.81633	6.16189	7.5404	5.06287	5.87511	3.97297	7.30645	7.41927	6.9031	4.6494	5.27849	6.17913	6.83288	5.16409	6.18533	6.06837	9.79175	6.79047	7.06768	8.52379	5.51968	5.25526	5.78184	7.90639	4.24051	6.99988	7.52083	5.87687	5.96638	8.44533	4.45003	4.93292	5.07311	7.15546	3.9004	5.47363	5.20082	4.9589	10.8308	5.00192	5.8852	3.22267	4.30655	6.43945	7.55418	5.61198	8.49519	5.76491
ENSG00000004142	10.595	10.1867	12.4856	8.62027	8.81483	10.0637	10.2395	11.3922	10.5729	8.89138	7.45776	8.81946	8.29369	7.84923	8.12761	7.79021	7.19021	14.1563	10.5535	9.94579	12.0128	10.272	6.58771	8.71123	11.3177	11.2986	12.8611	8.12478	9.78196	9.38012	9.94615	7.29726	8.93117	6.69516	12.1495	7.98458	9.77472	7.06649	8.20655	10.8625	8.5189	8.043	7.70671	8.13755	10.6589	10.2242	7.44367	12.8196	9.55708
ENSG00000004399	42.4636	30.3294	11.0482	18.8602	17.1004	24.3561	30.8741	28.604	21.7767	25.4713	22.6989	22.95	27.549	20.8866	24.4479	21.2309	19.7325	31.1884	21.3252	43.244	44.1586	21.4228	16.9344	18.5193	20.3963	37.8985	26.6298	18.614	19.9483	21.2177	27.4075	15.205	22.0532	14.1738	43.8873	24.7605	25.3247	20.0742	15.2296	31.8417	21.2168	18.5651	5.49929	20.5413	28.4951	37.5426	18.3144	37.4883	21.6597
ENSG00000004455	38.3722	36.9999	25.961	24.0216	24.8756	30.1937	35.4183	45.3546	34.4432	32.9487	22.9473	28.2258	28.6262	29.0939	28.976	45.6507	29.3059	50.4039	34.0862	35.6879	64.9936	29.6833	26.7231	30.5902	40.7061	30.5096	43.8324	28.9579	28.1815	29.1285	36.7202	29.9351	27.3101	24.1842	38.6828	29.5047	29.461	24.4631	22.6614	44.2892	27.1678	36.4184	18.1116	24.4943	32.2578	39.6851	25.5732	44.3238	25.0827
ENSG00000004468	23.1049	15.6625	14.8676	17.1409	13.432	18.1408	15.7567	13.473	26.4879	11.7619	7.51407	10.8217	10.6886	14.0435	14.1229	18.5469	9.59274	36.9353	18.2458	21.1332	6.64957	15.8118	12.903	19.4532	21.7549	20.8006	51.2004	15.8622	27.6558	19.5239	23.9724	13.091	15.6997	13.3993	34.9293	11.1707	31.312	15.5718	13.8947	16.2085	15.482	12.8762	5.71917	9.94968	12.7623	18.377	8.80684	12.2125	18.6628
ENSG00000004478	15.8125	11.5458	12.4105	10.8438	11.2089	15.0301	7.79687	16.4728	12.3494	10.1746	8.8678	14.3706	11.4892	9.90068	8.85939	13.2902	10.6797	17.7203	15.5418	18.0048	13.7876	11.008	11.5902	13.0038	13.0813	11.4725	24.6973	10.9379	9.15531	9.86745	12.5511	11.9317	11.7695	10.0728	12.9273	10.7225	12.5196	11.0241	8.66554	14.7582	11.2464	10.3767	7.29309	8.04538	13.6536	14.9329	9.95556	14.89	9.95309
ENSG00000004487	16.3762	13.6451	15.7191	12.1631	12.3265	13.0957	9.88888	16.6976	12.3373	11.0407	9.02307	13.1202	11.9066	11.2837	11.4551	11.2623	12.1951	16.3213	14.842	13.0653	6.88788	12.1796	10.0987	12.2897	16.3439	11.4438	13.3615	11.1152	10.4716	12.3042	15.7568	9.04324	11.6188	9.64841	14.6337	11.7176	12.951	10.9486	9.60139	16.011	14.0137	10.6503	7.32064	9.26308	13.1812	15.4361	10.4121	13.6128	12.5346
ENSG00000004534	70.6755	59.9722	59.5299	49.761	47.7296	62.4264	30.4465	77.2209	52.9875	54.9381	36.761	51.1442	40.7489	56.9454	40.901	65.1453	51.7865	70.0295	62.3931	62.0095	18.8714	46.1865	40.5475	59.0202	77.3715	51.2268	71.4468	47.0952	37.7771	48.882	72.5114	44.6964	41.3855	29.6492	78.1282	41.4854	60.0012	50.3805	48.0638	75.4692	39.3782	37.6851	16.5546	32.1733	51.2796	64.7393	36.4553	55.7237	46.21
ENSG00000004660	2.24023	2.04594	2.70709	2.20382	2.03657	2.20659	3.00631	1.97744	1.24287	1.50607	1.68251	2.51481	2.91389	2.03861	2.17185	3.6289	1.66116	3.5727	3.6818	2.10945	5.04595	2.79659	0.976739	1.96878	2.28733	3.02361	2.00517	1.76321	2.71797	1.66575	4.67869	2.00246	1.70679	1.52242	3.73895	2.65853	2.19905	1.94001	1.99976	2.47887	2.34633	1.88543	0.599607	1.87199	2.70724	3.3253	1.69791	2.36661	2.68231
ENSG00000004700	17.9511	15.3856	15.2353	12.4932	13.2285	14.7898	14.8702	19.1014	19.7074	14.5761	11.2493	14.416	13.6207	14.8416	13.6728	16.0204	14.5555	24.8742	19.3064	15.9501	2.15863	15.9762	14.0218	16.1488	18.7461	16.9487	24.3785	14.7089	14.0797	15.6989	16.1446	14.1378	14.6081	12.0323	19.6549	12.4582	17.427	11.5157	12.2279	17.956	13.2313	14.4128	12.5659	11.6406	13.6373	21.1849	12.2414	21.2523	14.1191
ENSG00000004766	14.4332	20.88	15.5433	13.2103	15.5923	16.2533	15.6009	26.0343	15.7879	15.8061	13.2049	12.7593	19.6929	18.9195	16.0053	14.6069	20.9555	17.3825	22.5789	15.6947	1.57652	16.7124	14.2886	15.6924	27.1934	13.7988	25.749	14.8047	12.6773	13.9882	19.3428	12.9161	13.6315	12.0509	25.0995	13.6298	17.39	11.5796	11.8974	25.2403	12.9719	12.1072	9.41188	13.6664	19.6761	25.3109	11.4485	24.324	13.3967
ENSG00000004776	0	0	0.116406	0	0.093815	0	0	0	0	0.035384	0	0.043183	0	0	0	0	0	0	0	0	0	0	0.037213	0	0.115982	0	0.06693	0	0	0.06812	0.05627	0	0	0	0	0	0	0.036055	0	0	0.093709	0	0.515854	0	0	0	0.027705	0	0
ENSG00000004777	2.47796	2.05581	2.50627	2.80301	2.44911	3.26715	1.69726	3.26546	2.43085	2.17504	0.743811	2.17933	1.69244	2.38053	2.26835	4.14659	2.24069	3.39851	4.01875	3.3785	4.82409	2.55752	1.20217	1.77886	3.4931	2.40081	2.96027	2.03103	3.11753	2.6527	2.03948	1.67978	3.19948	1.93063	2.13233	2.42898	4.5404	2.23536	1.79603	2.77441	1.20768	2.07507	0.818851	2.34511	2.44639	3.83042	0.935632	2.54547	2.59093
ENSG00000004779	16.961	18.1827	18.7211	13.1609	14.872	14.9148	21.9848	22.057	17.7799	15.6682	12.8712	16.6421	15.5292	18.0168	17.5005	18.5674	14.1282	25.695	14.9536	19.4454	3.5459	16.0412	16.7511	16.5519	19.4503	18.2513	21.43	18.2347	17.0366	16.305	22.0381	17.3282	15.9198	18.9565	24.3139	17.9202	19.2391	15.0473	15.0167	14.1223	15.0058	17.8896	12.4312	17.5729	20.6318	17.2392	14.9626	17.6626	14.8822
ENSG00000004799	14.7803	7.09165	5.38615	6.51677	3.78795	5.33026	19.776	13.1465	3.15919	6.73823	10.0439	5.54922	8.49333	6.36426	17.3013	4.85748	7.82111	4.99416	6.90704	11.4948	3.05898	11.1696	5.92651	4.33113	5.54701	36.8688	21.2004	8.79928	9.59255	8.49022	9.25085	7.41833	10.0811	5.16702	13.1736	2.88742	3.94439	7.90592	3.9849	5.82017	4.96793	10.3968	3.59314	9.91412	11.9683	11.4068	9.48034	12.7356	6.15245
ENSG00000004809	1.00488	0.403503	0.306749	0.330771	0.361011	0.235457	0.298775	0.952369	0.214887	0.781163	0.483508	0.416956	0.750625	1.08443	0.854793	0.566749	0.276483	0.264599	0.627778	0.915643	0.112598	1.14434	0.208422	0.617321	0.489585	0.669391	0.76055	0.186228	0.888637	0.649205	0.487583	0.393629	0.503328	0.216354	0.468237	0.403795	0.667112	0.527953	0.439488	0.201598	0.485678	0.660984	0	0.90728	0.833197	0.521442	0.26184	0.752176	0.214912
ENSG00000004838	0.992714	0.424396	0.653486	0.313614	0.400158	0.968781	0.136348	0.828379	0.758112	0.807681	0.508283	0.487285	0.209982	0.514167	0.613208	0.41245	0.405123	1.72491	0.609461	0.754858	0.780774	0.527716	0.618594	1.36388	0.556994	0.383879	1.00804	0.551166	0.312867	0.456959	0.584822	0.34578	1.18517	0.246913	0.578387	0.319566	0.768166	0.261621	0.418996	0.796188	0.598844	0.41167	0.304237	0.159984	1.03711	0.488805	0.134087	0.439831	0.723958
ENSG00000004846	0	0.019842	0	0	0	0.008235	0	0	0	0.015015	0	0	0	0	0.013607	0	0.015654	0.012555	0	0	0	0	0	0.042731	0	0	0	0	0	0	0	0	0	0	0	0.020351	0	0	0	0.059714	0	0	0	0	0	0	0	0	0
ENSG00000004848	0	0	0	0	0	0.03491	0	0	0	0	0	0	0	0	0	0	0	0	0	0	0.016939	0	0	0	0	0	0	0	0	0	0	0	0	0	0	0	0	0	0	0	0	0	0	0	0	0	0	0	0
ENSG00000004864	10.0969	9.91796	6.76703	6.36049	8.30458	6.20035	6.68079	11.3367	4.77513	6.21804	5.46716	6.96299	7.1677	9.10744	9.75094	8.62199	5.86434	7.20713	7.61471	13.92	1.03784	10.465	6.21247	6.21618	8.22153	6.99075	11.771	4.81986	9.16836	6.54713	10.2582	6.06057	7.0865	5.29054	10.6671	7.985	6.99965	6.76065	6.05235	8.28682	6.28649	6.28056	3.82391	6.0387	9.38641	10.0535	4.96295	9.98222	8.04188
ENSG00000004866	2.58487	1.92682	1.76359	1.38998	1.24069	3.08739	1.63742	2.57171	2.11312	2.52191	1.54438	1.43643	1.7756	2.15182	2.35052	1.30747	2.01756	2.46773	1.23118	1.74869	0.357208	2.09844	2.58237	2.28869	3.61287	2.15957	3.98554	3.27234	1.92706	2.03712	1.77191	2.08438	2.45066	1.03582	2.60647	1.7726	4.00152	2.45441	2.28528	3.33383	2.19701	2.3736	2.72564	1.69479	1.70311	3.3293	2.47016	4.15283	2.95756
ENSG00000004897	13.9554	22.9572	25.9165	13.7446	17.7298	18.9371	24.6645	29.9772	24.0395	21.3895	15.1932	18.8064	18.0997	24.0202	16.735	10.7352	21.0495	15.3767	23.1431	21.3285	2.57694	17.6041	18.2669	24.4428	24.187	17.0831	33.7027	16.727	16.8315	14.5376	22.4476	18.0737	14.2613	14.1186	25.8424	18.6686	21.9472	15.7273	12.5831	23.6714	15.5391	16.5662	8.64437	14.6124	16.7119	24.2743	14.8062	33.8282	15.6142
ENSG00000004939	0.299789	0.255621	1.31658	0.107821	0.125612	0.25256	0.308149	0.541186	0.929518	0.197258	0.723343	0.459814	0.169619	1.39889	0	6.84838	2.45118	0.059216	1.31094	0.652527	0.081541	0.040748	0.018737	0.03605	0.893612	0.251958	0.436648	0.182797	0	0.017293	0.028501	0.168386	0.115366	0.299164	0.103318	0.795565	0.533363	0.011328	0.415699	0.086458	0.036493	0.014501	7.83461	0.773256	0.009522	1.32206	0.020895	0.023836	0.145311
ENSG00000004948	0	0	0	0	0	0.013576	0	0.052235	0	0	0	0	0	0.059019	0	0	0	0	0	0	0	0	0	0	0	0	0.06592	0	0.036054	0.012093	0	0	0.03556	0	0.04619	0	0	0	0	0	0.012748	0.010145	0	0	0	0	0.027288	0.037154	0
ENSG00000004961	7.11561	8.13467	6.30134	3.52425	4.41503	5.03997	9.61089	7.97008	6.47837	5.82345	5.66371	5.11509	6.1916	6.16452	6.70823	6.15772	5.63761	8.40341	5.24269	8.20573	1.08233	6.23886	4.14274	6.55088	6.01899	8.12364	10.365	5.52408	6.74919	6.42967	5.74764	5.388	6.58731	4.50224	7.02845	6.38863	6.83834	5.05196	5.60605	6.56532	5.0628	6.60146	3.20428	5.45018	7.43915	7.6555	4.93029	8.02332	5.37873
ENSG00000004975	15.0951	10.7252	11.3119	12.4496	11.5386	12.2844	7.35329	16.7914	13.8594	10.7676	10.2569	15.9744	11.5549	13.3274	8.32333	14.0699	11.7584	17.6964	13.207	11.2882	19.2453	11.5932	11.1006	11.3962	17.3551	11.6354	12.1747	10.5296	9.81331	12.982	17.6076	8.66967	10.5636	8.57034	13.6428	8.41157	14.3882	8.43345	9.2963	16.1684	9.88874	9.35287	7.70187	6.9047	14.2266	12.3261	7.43232	13.6972	11.824
ENSG00000005001	0	0	0.067045	0.171991	0.690343	0.316319	0.053434	0	0.182252	0	0.039391	0.266772	0	0.145053	0.068021	0	0.195458	0	0	0.11683	0.096208	0.245535	0.149688	0	0.077633	0.143441	0	0.048687	0	0	0.086975	0.11936	0	0.175255	0.090893	0.155053	0.072452	0.220822	0.081911	0.860301	0	0	0	0	0.160553	0.137345	0.118917	0	0
ENSG00000005007	26.1478	18.3106	19.207	14.7883	13.9504	21.3679	19.1693	34.2634	17.794	20.0101	13.1247	21.9825	18.2188	22.9246	18.6244	23.5165	16.4352	36.5413	23.1894	16.9048	62.8419	18.9749	17.2675	18.3965	20.3381	17.8865	24.5661	16.1385	15.7777	16.0075	22.3808	16.5232	16.1494	13.1302	23.858	15.5032	22.3498	15.5188	12.4558	22.6158	15.1542	18.4958	11.9807	13.6311	20.6213	20.7012	13.8777	24.5127	16.7475
ENSG00000005020	24.4727	30.4136	23.9734	22.9051	15.4239	24.934	34.2245	29.3238	20.4864	22.5935	20.2962	25.5151	22.9107	26.7675	26.2734	21.6022	12.1067	21.0852	18.5951	29.0268	1.36905	23.0115	22.7377	15.1659	20.8019	33.9993	37.932	20.2565	29.9477	30.5106	22.6069	25.6767	24.6963	15.2858	25.671	23.0107	26.1724	23.6595	23.3585	36.5682	18.7528	23.6467	22.1637	22.6846	19.999	35.5701	28.8168	28.7687	24.6978
ENSG00000005022	66.4741	80.2118	69.9985	53.1712	44.8931	56.9853	73.8493	77.7817	67.9782	65.2668	48.7988	47.026	52.7982	47.6993	69.8559	54.5931	49.6354	78.5316	70.8983	68.7316	21.3309	61.4115	51.3516	58.0676	74.2288	57.6211	69.5252	62.5322	64.6089	58.2441	72.6454	56.9462	53.831	56.7068	87.8417	69.7589	58.9557	45.2307	50.1929	70.6484	51.6879	67.1677	37.0371	74.1016	70.6473	67.4366	58.7652	89.4321	59.2232
ENSG00000005059	37.8637	36.8872	40.416	37.758	42.7511	50.3958	32.1151	47.0906	36.7211	34.8351	30.4074	45.1697	38.2105	39.1638	32.9627	34.0012	33.9549	31.3337	48.0895	33.4573	27.2988	39.8503	36.568	42.6679	59.7139	37.4117	42.7283	35.8736	36.137	41.7561	45.3258	31.2917	29.7673	42.4129	53.1746	39.4164	33.3777	35.3145	35.5981	32.4703	38.762	35.0072	30.5781	33.3296	37.002	36.2351	36.5998	51.4688	43.0667
ENSG00000005073	0	0	0	0	0	0	0	0	0	0	0	0	0	0	0	0	0	0	0	0	0	0	0	0	0	0	0	0	0	0	0	0	0	0	0	0	0	0	0	0	0	0	0	0	0	0	0	0	0
ENSG00000005075	11.7511	8.68915	10.1053	10.8776	10.5433	9.23076	7.35221	12.192	7.89514	6.963	7.33748	9.07367	11.1156	5.51462	8.57911	9.03353	9.11031	10.7182	11.6802	9.77928	7.9979	9.74416	8.42908	11.8545	8.89338	9.28737	9.02637	6.67396	10.1246	10.7495	10.3231	5.75133	11.9646	7.76279	9.50731	7.82989	12.6081	10.6937	10.7259	12.2912	8.54148	7.31607	8.35125	6.59415	9.35351	11.8454	7.89776	9.32402	9.40046
ENSG00000005100	4.42777	4.14917	4.27109	3.96165	3.37035	5.10273	3.31684	5.83567	4.02532	3.96498	3.17631	5.12667	3.21325	4.48655	3.47834	4.73824	3.83447	7.15807	4.93373	4.88413	2.74866	3.49312	3.79122	4.15519	4.67449	3.95583	4.7074	3.63421	3.90987	4.07156	5.45236	3.40756	3.93997	2.99246	6.33151	3.36493	5.12734	3.88786	2.84753	5.58831	3.66589	3.13214	2.80764	2.90619	4.88663	4.62549	3.14151	5.94032	3.59978
ENSG00000005102	0.462504	0.343462	0.232437	0.73825	0.517863	0.286219	0.217999	0.107879	0.62051	0.301121	0.163746	0.210733	0.365593	0.333864	0.155028	0.668432	0.367439	0.510644	0.214932	0.501594	0.488463	0.324277	0.325305	0.245279	0.442013	0.312308	0.298059	0.321993	0.473871	0.349362	0.317964	0.1943	0.630373	0.252351	0.512692	0.112946	0.344064	0.228848	0.281248	0.977056	0.535784	0.318468	0.349759	0.472656	0.59848	0.431433	0.282284	0.563438	0.462067
ENSG00000005108	0.050766	0	0.019829	0.025948	0.028401	0	0	0.025288	0	0.011993	0	0.105741	0	0.097837	0	0.068368	0.037578	0	0.014408	0.04132	0	0.033164	0.004229	0.016306	0.066168	0	0.052992	0.024753	0.004398	0	0.025758	0	0.128674	0	0.026653	0.052818	0	0.056059	0	0	0.028909	0.006552	0	0.002994	0.0043	0.013768	0.009429	0	0
ENSG00000005156	10.786	10.9088	10.2477	8.78161	10.1646	11.2943	9.80589	21.8166	9.27788	9.35836	7.34183	11.0647	8.92662	9.3792	11.1631	10.4816	10.2688	19.5741	13.8634	13.1453	11.1524	11.176	7.68638	12.0516	13.1711	11.7877	12.3593	8.42119	10.4689	8.4432	14.1699	10.3706	7.24918	7.95987	16.4266	8.27042	14.1464	6.75399	6.72133	13.6796	9.42592	7.6352	6.00691	7.25212	8.89241	12.6893	6.33646	14.0747	9.74535
ENSG00000005175	12.8537	11.6161	11.3039	12.1979	10.226	13.3778	10.3547	17.3071	10.6237	7.94182	7.06132	10.4425	10.7994	12.6099	9.75425	13.561	10.9198	12.2528	13.0065	12.4654	0.489268	11.7157	9.55225	11.6147	12.5987	10.1548	14.3383	11.3177	12.1701	10.198	12.6224	11.737	11.227	6.96505	14.9787	10.1716	14.2975	9.96138	10.0069	15.8605	9.59774	9.83889	7.2793	7.7643	12.2909	14.089	10.003	14.2404	11.0945
ENSG00000005187	2.70246	2.92207	2.13272	2.57388	2.4722	1.39421	1.00226	4.72426	2.02013	1.66452	0.844872	1.80952	2.08602	2.49712	1.84146	1.96634	2.00553	0.638837	2.8335	1.5187	0.302101	1.44028	1.51859	1.30232	2.53273	1.44284	1.77793	2.52363	0.615089	1.04985	1.4949	1.50441	1.57002	1.45159	2.42543	1.71421	1.82797	2.90988	0.925335	1.43192	1.9194	1.17184	4.34471	1.85434	1.13363	4.68297	1.41588	3.47242	2.38729
ENSG00000005189	0.713803	0.144221	0.704555	0.365457	0.383603	0.479719	0.726751	0.964399	0.399704	0.180964	0.477255	0.711304	0.452836	0.74849	0.555841	1.48762	0.268055	0.367011	0.846431	0.078577	0.141441	0.457721	0.540825	0.352979	0.642899	0.090588	1.21545	0.217985	0.250433	0.28193	0.436632	0.218434	0.24452	0.310256	0.356705	0.433757	1.00105	0.744255	0.326958	0.430638	0.310515	0.595509	0	0.108072	0.273973	0.275316	0.135487	0.434316	0.190017
ENSG00000005194	13.9135	8.9597	11.8389	9.43891	9.44334	11.5366	10.5098	17.0868	10.3845	13.916	8.71675	11.0116	11.4884	11.0783	9.07509	11.5051	9.12139	15.9221	12.9082	12.8411	20.4848	11.7322	11.0041	8.83379	12.9693	9.95568	12.4241	8.6005	10.4267	12.3524	11.3669	9.63233	9.60493	8.49965	11.8433	12.1044	13.5536	7.39785	8.95403	12.5186	10.2925	10.9132	10.424	7.10723	11.6519	11.9017	9.16732	16.1148	9.40723
ENSG00000005206	32.3768	21.5793	31.3991	29.817	26.9954	30.2298	15.2133	35.3644	22.2627	24.6116	22.762	30.8064	25.871	36.0217	25.5032	37.2206	31.7935	44.2084	31.8151	25.5139	87.8935	22.6088	26.8244	36.5582	37.1168	23.51	30.6702	30.811	21.0681	26.6612	35.3432	23.6555	22.3171	19.0773	28.8674	34.0801	30.0609	24.8419	23.0139	34.935	30.2434	23.2306	13.8636	18.836	33.6232	27.6375	16.5357	32.3198	33.9346
ENSG00000005238	10.6951	9.9763	9.38623	5.85076	7.27	9.52759	17.544	12.1649	8.24246	6.80158	8.07493	8.01931	8.30424	9.4889	9.90646	9.62273	7.17034	10.057	8.55939	12.2864	9.85554	9.28259	7.5155	8.9571	10.1563	13.9587	13.2977	6.35521	10.9683	8.81177	7.31375	9.34453	8.07114	6.44569	10.4259	10.8192	11.4731	6.14453	6.76113	15.0068	7.86777	6.71785	5.87826	8.55739	12.2202	11.1701	7.50165	10.5095	9.27626
ENSG00000005243	1.61581	0.698252	1.56017	0.860987	0.622608	1.83669	1.68144	1.04506	2.68907	0.598502	1.16017	0.543164	0.966759	0.63832	1.24019	1.23247	0.229385	2.71759	1.0404	1.00821	1.16065	0.527036	0.474696	0.270695	0.960781	0.944944	1.97355	0.513391	2.21292	1.26666	1.36168	1.40608	0.704975	0.19437	0.827284	0.730819	1.13191	0.095826	0.569024	0.668528	0.56378	0.642104	4.59978	0.542551	1.18082	1.52815	0.601991	1.41168	0.49318
ENSG00000005249	13.3031	21.9338	15.0588	11.0328	7.17174	38.5732	6.31124	22.538	10.8369	9.37581	5.05812	12.9706	10.7394	21.1337	19.0147	17.1517	21.9998	19.2713	10.3383	13.0024	5.71642	16.7044	39.4853	25.048	54.0981	10.7629	28.3248	11.0526	14.4929	23.7495	14.4949	24.3296	30.3275	4.67908	10.1544	6.39749	30.1086	37.4569	48.51	25.555	24.1274	19.5895	33.779	11.6806	16.2261	44.7363	17.462	51.4028	29.9204
ENSG00000005302	60.0987	50.4019	60.6118	50.8391	54.5004	54.7877	34.7812	91.0211	40.8303	52.3089	30.1733	52.4155	48.0041	54.8429	49.6087	51.2158	46.9956	61.1118	80.827	62.1947	10.8043	51.2587	56.8688	54.7194	85.4701	54.47	67.2979	60.8641	41.8839	42.3995	68.3841	46.0015	42.8581	41.3597	61.2923	51.1056	48.0605	43.4827	39.8065	66.2879	47.1016	46.2914	11.7603	44.2254	59.6385	75.9786	38.6173	57.7145	50.945
ENSG00000005339	52.8679	45.0349	44.082	45.5111	48.753	47.676	35.4845	62.5594	46.5625	37.1547	29.0507	49.2012	45.0058	42.4346	30.9925	40.1682	47.8363	62.6842	63.0737	64.3521	28.8247	40.3669	33.0774	49.7865	47.4119	38.4411	53.2842	43.22	41.0732	37.7023	49.5173	32.5701	38.576	28.5953	60.0458	41.0569	57.1962	36.7315	34.7724	59.3206	42.2157	29.3204	30.7838	34.486	43.9074	70.2504	33.5392	46.168	54.9165
ENSG00000005379	37.4585	12.3224	9.12043	9.79112	8.8475	15.0061	8.28392	16.7884	43.1027	12.7975	11.9164	9.93108	9.90392	14.5425	14.1589	17.3887	11.0943	45.906	11.9997	25.3988	24.887	12.4953	16.3856	15.2858	9.11912	12.5858	20.5016	14.9756	10.7443	22.563	13.3538	8.51548	6.14009	5.83639	16.4289	6.30452	28.3509	4.78544	6.9877	18.888	10.4942	10.5778	6.9377	7.31792	13.8555	17.7608	9.13591	13.5875	13.3189
ENSG00000005381	1.04946	2.15972	0.472166	0.577369	0.31434	0.556427	1.4224	0.267791	0.509056	0.382262	1.20483	0.505869	0.922042	1.52129	0.615359	0.436694	0.205952	1.26327	0.406587	0.629564	1.2865	0.571094	0.343802	0.880062	0.397091	1.23907	1.34071	0.49585	1.31447	0.70697	0.34066	0.709278	0.878825	0.448031	0.682856	1.46697	0.974604	0.887672	0.6954	0.668296	0.819823	0.404471	0	1.53652	1.42796	0.582173	0.233444	0.588778	0.974283
ENSG00000005421	0	0	0	0	0	0	0	0	0	0	0	0	0	0	0	0	0	0	0	0	0	0	0	0	0	0	0	0	0	0	0	0	0	0.184539	0	0	0	0	0	0	0	0	0	0	0	0	0	0	0
ENSG00000005436	9.70553	7.32041	6.88262	6.40905	8.18079	7.31154	4.32787	8.71172	8.02247	5.69722	3.15174	7.63553	6.75934	5.77562	8.10884	6.91097	8.61262	9.07893	9.14502	8.14782	9.54267	6.69724	6.45709	7.43452	12.142	6.00672	5.86397	8.05637	6.201	6.64462	9.70381	5.31853	5.78451	4.96695	9.00334	5.39537	5.59982	7.01814	5.28768	11.3185	6.37736	6.22003	3.50746	5.56311	6.89738	9.58834	5.01725	7.91665	5.97739
ENSG00000005448	4.03507	3.89508	3.82276	4.72645	5.61774	4.54099	3.47649	5.6301	3.77871	4.70607	3.1853	2.81585	3.7212	5.14992	5.36661	3.64584	3.86372	8.47634	3.5418	4.07083	4.3275	5.72301	3.23579	5.37326	6.1236	3.36517	4.79493	3.73762	2.50047	4.37642	6.07494	2.9536	3.48096	3.24296	4.63179	2.68796	4.64502	2.69051	3.17568	7.35715	3.39275	4.47237	1.41917	2.72581	6.5003	4.73759	2.28054	5.26056	4.164
ENSG00000005469	5.82135	6.36997	7.36763	3.86589	3.53361	5.78012	2.85662	6.67764	11.0372	4.42959	3.76219	6.76216	4.49701	6.14762	3.27666	7.42013	4.29539	6.67848	3.8252	6.8361	0.577502	5.76744	4.80826	7.46911	8.80976	5.27329	7.18485	6.59948	5.68927	6.07833	10.9282	4.71403	2.78421	3.95719	5.39103	3.12899	7.22852	3.63155	4.87187	7.20069	4.41446	5.06876	2.86262	2.57533	4.66022	5.92683	3.65571	7.14711	5.31883
ENSG00000005471	1.06728	1.17827	1.70848	0.7889	1.9138	0.856305	0.24477	3.6257	0.915249	1.46341	0.737995	2.76039	0.871629	5.9241	0.337899	2.51535	1.97699	1.45107	0.741392	1.89667	0.111823	1.4973	1.31629	1.60454	3.72341	0.314789	0.700532	2.6937	0.833669	0.714828	1.83392	1.74622	1.53225	0.44656	1.36705	0.935809	1.09598	2.32478	1.27603	1.29523	1.18797	1.55156	1.36251	0.673118	0.425825	0.832136	0.531927	1.40924	1.266
ENSG00000005483	88.6143	73.5125	72.7907	66.0007	67.5994	74.9369	50.6981	105.587	79.0781	72.3326	48.4507	76.4713	64.8665	83.1345	67.6805	76.3496	72.59	85.9408	80.8117	87.773	40.8593	62.4404	69.3772	79.4368	97.6696	69.6235	91.6423	74.1409	54.9216	60.9915	94.1287	68.6783	54.631	54.3376	91.5628	61.8639	77.6716	55.3658	53.5782	105.59	62.8831	66.6298	32.2953	47.4785	76.6469	103.145	51.7399	76.8283	66.4097
ENSG00000005486	10.9212	9.58529	7.02398	7.88608	7.17652	10.3384	8.37711	10.197	8.65597	9.44597	6.57118	8.71219	7.62928	6.90083	7.78508	9.8315	9.65439	10.7205	9.8202	10.0799	9.62955	8.31142	7.14658	9.51884	8.7967	10.8319	11.1891	8.27727	7.59135	8.09029	9.82068	7.05497	7.86425	6.98126	10.3018	7.40652	10.1604	7.97279	7.17363	11.3577	8.77206	6.82775	6.90057	6.93791	8.4583	8.4338	6.23158	9.96876	8.50301
ENSG00000005513	0.271227	0.410782	0.605975	0.628634	0.401576	0.788031	0.072496	0.888848	0.26429	0.200917	0.331814	0.945471	0.514924	0.306028	0.264589	0.161912	0.816982	0.4112	0.606414	0.308198	1.23446	0.30574	0.474013	0.658564	0.564874	0.214531	0.239339	0.31064	0.386364	0.379436	0.761003	0.217078	0.446605	0.58741	0.452575	0.246286	0.711392	0.439092	0.410199	0.79134	0.594245	0.790407	0.235384	0.232465	0.67247	0.210619	0.386807	0.586834	0.759969
ENSG00000005700	13.5066	12.207	11.6017	9.98532	8.46047	11.4215	9.79386	18.5601	14.2812	10.9863	7.54951	11.5732	12.158	11.0041	11.0155	12.964	10.2645	15.9183	12.9085	13.813	3.35829	10.6278	9.55873	11.7784	14.7364	11.524	17.3236	11.3235	11.3531	9.74748	15.95	11.4188	9.30397	8.34929	14.4657	10.347	11.7297	8.04373	8.12873	13.3094	10.4328	10.1444	5.75048	9.25557	11.4489	14.4793	8.32583	16.0998	11.2349
ENSG00000005801	13.9786	9.08018	8.44006	10.7751	11.029	13.1555	8.96345	17.9346	10.3715	11.8558	8.69645	11.7266	10.2669	12.6693	10.1045	10.717	10.7308	16.3486	13.237	15.1946	10.7985	12.4655	9.42062	15.9514	12.1233	10.4383	12.4013	10.3199	10.0021	10.4933	17.6301	11.8086	9.04069	9.56933	9.48979	7.47685	14.7041	8.03693	8.24036	15.4181	11.5352	11.1898	8.18342	7.82448	13.2908	16.0735	7.92384	15.4685	10.8363
ENSG00000005810	64.6412	53.823	65.9254	61.9055	61.1082	52.0288	46.0293	82.872	58.2582	51.0859	39.6853	65.0917	55.2061	65.7483	54.0889	60.4202	54.3512	76.6589	69.9007	64.601	97.1296	58.6404	45.4787	55.5978	62.7975	55.1569	66.2805	60.7033	46.5689	39.6615	81.8406	43.8759	43.9873	53.7236	63.241	54.7783	56.5943	51.1315	47.9577	70.1838	44.2026	57.2601	31.6698	48.9807	66.221	79.7594	52.2468	64.1413	56.2433
ENSG00000005812	22.6491	22.796	21.0369	15.355	17.8461	19.5321	13.7876	26.0172	20.9884	16.0257	14.457	19.8082	17.0547	18.2448	15.9626	23.6298	21.1879	26.5897	20.9456	21.7536	24.9958	20.3441	17.4809	23.1414	24.7693	20.06	27.1439	16.5644	17.6584	19.0439	24.1782	18.9985	19.4027	12.9609	21.4038	16.1099	23.8805	15.841	16.8049	21.7269	15.5665	16.2818	12.6585	14.4481	19.6049	24.6821	14.2887	27.1514	18.734
ENSG00000005844	201.08	109.593	122.888	100.562	100.117	132.573	173.461	167.562	177.573	131.583	91.2874	114.621	115.305	123.188	117.3	143.865	97.6295	338.099	164.768	137.692	387.601	128.209	103.556	122.917	117.943	139.522	173.325	110.424	129.588	130.114	143.089	124.476	87.1308	82.7196	173.601	103.193	152.067	91.3021	79.8465	175.993	111.738	91.2105	65.7275	83.6768	120.845	157.281	95.7272	158.018	114.829
ENSG00000005882	6.12754	7.73166	7.90492	6.151	7.40275	4.57115	3.85304	5.57364	5.11816	5.50176	6.46951	5.14729	4.68491	6.293	4.21992	3.70612	5.71165	7.03961	10.0881	6.1868	8.63123	4.56051	5.18154	5.73899	6.6304	5.00392	7.61703	5.68806	6.97956	7.19746	5.40236	6.78146	4.93563	6.51078	8.74894	4.71476	7.57426	6.94873	4.81406	11.936	5.48681	4.33701	7.58411	4.23448	7.16837	10.0764	4.26691	7.54202	8.11405
ENSG00000005884	1.02112	1.16481	1.35215	1.91214	1.14652	1.22849	0.697053	1.92071	1.11642	1.44397	1.08272	1.29632	0.889665	2.08526	1.43589	0.842809	0.79733	1.64671	0.665034	0.570605	1.68413	0.901783	1.56442	0.786597	1.24482	0.871276	1.46048	2.23488	1.43193	0.763239	2.66688	1.08477	1.02909	1.07728	2.77156	0.952397	1.53013	2.6156	0.930759	1.09179	1.24662	0.746191	2.9435	0.945897	1.47882	1.09314	0.685318	2.34138	2.03145
ENSG00000005889	17.47	15.3881	10.9137	14.0581	9.92768	12.4014	12.2662	17.2988	16.349	12.6762	10.446	12.9103	11.9078	15.7846	10.1465	14.8536	12.1527	22.4357	13.9807	13.205	9.15006	14.3414	11.8683	15.3872	18.3059	13.0612	15.1046	12.6664	11.6727	15.4063	15.6777	11.1318	9.86127	9.09363	12.9211	15.1412	13.2894	11.1093	10.8116	20.2996	12.4336	13.9007	7.33285	9.84235	13.3895	16.5097	12.1482	18.3306	12.2821
ENSG00000005893	27.6287	26.8813	23.368	21.1897	18.4768	22.2388	44.2368	34.9929	20.1698	19.523	19.6123	20.9608	24.2875	22.974	22.5664	21.4642	22.2901	18.4305	27.0461	29.6925	2.55516	26.3633	18.7274	24.3028	26.3689	34.491	48.7737	21.4114	26.1384	23.0981	25.3004	25.2203	22.284	17.2883	27.9627	28.3418	25.8843	19.0277	18.9737	30.8358	20.3065	20.002	13.3316	22.292	25.11	32.0286	19.4345	37.5484	22.1578
ENSG00000005955	47.092	42.1636	53.5548	37.6498	42.6899	44.2859	33.658	64.6994	46.487	49.6978	30.2996	45.3799	40.5609	46.2768	43.8399	51.4585	41.4899	56.2498	67.6753	56.3857	12.2996	38.6581	46.1268	45.7126	63.8837	40.3787	55.768	50.2817	41.5641	41.0232	58.8978	46.2869	34.3988	38.7062	60.167	47.8485	49.8992	36.2013	34.1716	63.7758	39.9821	44.5818	15.5491	39.2999	50.9191	67.3275	39.3326	61.4025	45.9006
ENSG00000005961	10.026	12.6129	11.7657	10.5386	10.3417	31.4315	1.32784	11.1718	7.2738	8.31849	6.23622	10.5724	4.3648	12.0342	11.9003	14.3291	17.0819	31.353	7.0609	10.0155	10.6171	8.35746	33.4835	23.9053	50.6668	8.09602	21.1144	8.23316	10.3811	17.3224	5.61198	22.1797	38.6908	3.82248	7.19202	2.10369	21.1819	20.5564	51.7354	24.4897	19.3923	19.1918	22.6867	11.0282	9.73827	28.407	7.37166	21.5056	18.7858
ENSG00000005981	0	0	0	0	0	0	0	0	0	0	0	0	0	0	0	0	0	0	0	0.051669	0	0	0	0	0	0	0	0	0	0	0	0	0	0	0	0	0	0	0	0	0	0	0	0	0	0	0	0	0
ENSG00000006007	11.6738	10.9948	7.45553	7.51426	8.29571	9.68093	13.5905	11.9549	9.72993	8.33262	7.11749	8.73357	8.14535	9.32929	9.23635	9.57981	8.71392	11.4297	9.01011	10.2774	3.8579	9.15351	6.63267	10.0772	10.6218	11.3562	17.2211	8.21874	8.08997	7.53149	11.8927	9.35579	10.2089	6.36495	12.2138	10.1327	9.62452	8.09452	7.21582	12.9972	8.50998	8.58326	7.56995	11.0777	10.34	13.0167	7.18716	13.808	8.69614
ENSG00000006015	23.696	18.4723	18.5481	21.0182	19.7987	22.9338	20.2746	26.2808	16.6004	23.8336	15.8342	22.0662	24.7479	20.9322	18.4148	29.23	19.2041	45.0981	23.1609	21.8231	85.2465	20.2627	18.1819	23.0976	17.9895	19.7225	23.3832	21.0851	19.2726	20.8399	21.8323	20.3598	20.321	19.2652	24.7403	20.6652	25.8411	18.2255	18.0304	27.1291	20.9889	22.2617	19.7835	17.6279	19.1911	20.2051	14.2642	23.5943	21.7842
ENSG00000006016	0.129688	0	0	0.058599	0	0	0	0	0	0	0	0	0	0.317375	0	0.482169	0	0.179889	0	0.08074	0.169109	0	0	0	0.183677	0	0	0.115327	0	0.053735	0	0	0	0	0	0	0	0	0	0	0	0	0.156349	0.04155	0.029411	0	0	0	0
ENSG00000006025	10.6314	7.45889	6.98577	7.21363	6.67429	7.32037	6.19335	11.5235	12.4412	8.78382	6.19847	8.71941	6.47015	10.6322	9.01079	8.82647	9.35949	14.8856	9.20567	9.82108	15.227	5.94729	7.98965	7.89696	9.85947	8.28247	10.5982	9.14221	6.0932	7.89183	10.2406	6.09289	6.60182	4.09263	8.70675	5.59171	11.4584	6.8296	6.81167	12.7223	7.50387	9.50352	9.44531	5.76134	6.69706	10.71	4.95105	11.5805	7.34877
ENSG00000006042	0	0	0.036427	0	0	0	0	0	0	0.059333	0.021996	0	0	0	0	0	0	0	0.017976	0	0	0	0.031233	0	0	0	0	0	0	0.064267	0	0	0	0	0.049176	0.265196	0	0	0.05155	0.339974	0.060104	0.054232	0	0.112784	0	0	0.061913	0	0
ENSG00000006047	0.189681	0	0.03608	0.158477	0	0.130157	0	0	0	0.01944	0	0.15101	0.218419	0.033644	0.019646	0	0.044957	0.17597	0.017477	0.014303	0.010379	0	0.132792	0.202026	0.064236	0.021975	0	0.136225	0.044895	0.030645	0.01562	0	0	0	0.016181	0	0.16149	0	0	0.081212	0.029991	0	0	0.047187	0.237538	0.209063	0.015273	0.026127	0
ENSG00000006059	0	0	0	0	0	0	0	0	0	0	0	0	0	0	0	0	0	0	0	0	0	0	0	0	0	0	0	0	0	0	0	0	0	0	0	0	0	0	0	0	0	0	0	0	0	0	0	0	0
ENSG00000006062	11.0418	9.66474	10.2481	10.3579	9.65986	9.52445	7.65711	13.1048	9.03308	10.7516	7.86294	10.6734	9.51369	10.1626	8.71297	11.6635	9.75965	15.2536	8.77986	9.92758	17.3354	9.84805	7.41134	11.8492	8.64662	7.66399	10.715	9.77078	7.66472	7.87773	9.86061	7.81616	8.89426	6.36925	11.5644	7.06732	11.5374	8.304	7.28694	12.7047	9.74971	7.77594	6.90674	6.0433	10.5592	9.15829	5.27037	12.0255	8.55151
ENSG00000006071	0	0	0	0	0	0	0	0	0	0	0	0	0	0	0	0	0	0	0	0	0	0	0	0	0	0	0	0	0	0	0	0	0	0	0	0	0	0	0	0	0	0	0	0	0	0	0	0	0
ENSG00000006074	0	0	0	0.041987	0	0.128373	0.093458	0	0.101021	0	0	0	0	0	0	0	0	0.147715	0	0	0	0	0	0	0	0	0	0.097564	0	0.179634	0	0	0	0	0	0	0.052847	0	0.034549	0	0	0	0	0	0	0	0	0	0
ENSG00000006075	8.28125	5.17716	1.97781	0.992456	1.56931	1.31275	2.30419	1.36436	8.81873	3.38779	2.47091	1.38852	2.89429	4.48667	2.21261	2.80865	1.61215	3.2824	2.20032	4.94884	1.01023	2.78383	2.70462	1.66869	2.05587	3.84729	4.17595	1.67903	2.61422	4.28207	1.26262	2.12215	1.61784	2.29823	4.74224	2.07989	6.19138	1.76973	1.23922	2.77024	0.944911	3.13362	3.23836	4.01482	0.746569	2.9941	2.42949	2.00614	1.70176
ENSG00000006114	46.5322	36.062	40.2163	37.1909	36.8957	45.1853	24.0187	56.4853	48.9989	38.0292	25.2463	47.3829	39.9825	40.5894	31.5646	37.6215	41.0815	54.8631	50.0123	39.56	10.1638	37.2019	36.3622	44.3241	53.5689	36.7382	47.0512	38.7755	33.5574	36.6201	57.1853	27.3836	31.6437	27.2345	51.6287	28.0686	46.3519	34.6329	29.4669	49.1701	31.5679	35.71	21.0808	22.3954	40.7744	49.2785	27.5539	46.759	39.9047
ENSG00000006116	0	0	0	0	0	0	0.014297	0	0	0	0.010822	0.018229	0	0	0	0	0	0.02457	0	0.021711	0	0	0	0	0	0	0.028028	0	0	0	0	0	0	0	0	0	0	0	0	0.020537	0	0	0	0	0	0	0.011619	0	0
ENSG00000006118	0.597708	0.500606	0.435812	0.185673	0.239791	0.729879	0.248895	0.281504	0.104614	0.223482	0.527887	0.639769	0.777211	0.229025	0.293008	0.125515	0.925772	0.958772	1.02143	0.908445	1.92809	0.33318	0.332963	0.191613	0.25974	0.260166	0.126695	0.123406	0.491109	0.127113	0.401134	0.259319	0.362315	0.108104	1.09122	0.372397	0.745287	0.196978	0.203437	0.317194	0.110529	0.25334	0.884913	0.070367	0.18862	0.620321	0.055276	0.222561	0.135866
ENSG00000006125	38.8647	33.2187	24.6553	22.0202	19.6685	27.9172	25.111	40.722	36.7488	26.229	18.5696	24.8266	23.2754	29.9468	29.2348	38.2873	25.2472	46.4141	31.1382	29.6839	14.1508	23.2224	34.5087	29.0492	34.1924	24.0318	40.2378	29.4922	23.9177	23.1424	31.2327	32.0408	21.1961	19.9422	31.2211	24.7559	26.0783	19.5192	19.9224	30.3188	19.3864	31.9719	21.6177	26.6518	25.4557	28.457	25.7076	41.788	23.789
ENSG00000006128	0	0	0	0	0	0	0	0	0	0	0	0	0	0	0	0	0	0	0	0	0	0	0	0	0	0	0	0	0	0	0	0	0	0	0	0	0	0	0	0	0	0	0	0	0	0	0	0	0
ENSG00000006194	22.9028	20.5064	19.7773	18.9972	20.2508	21.4956	13.8932	30.6123	18.4405	17.9023	16.0758	19.6127	18.1034	20.6376	15.4528	24.1551	22.5137	39.4122	24.7809	19.2819	38.9517	20.3911	16.9985	21.1338	24.5944	15.7717	22.5902	18.9336	16.0155	22.7937	22.7045	15.2154	16.2228	15.266	26.2647	17.2579	19.6409	15.0995	16.3647	26.4238	21.1683	16.4241	17.3246	14.6553	24.3299	23.0886	14.1199	20.6151	19.0431
ENSG00000006210	0	0	0	0	0	0.014961	0	0	0	0	0	0	0	0	0	0	0	0	0	0	0	0	0	0	0	0	0	0	0	0	0	0	0	0	0	0	0	0	0	0	0	0	0	0	0	0.023478	0	0.018382	0
ENSG00000006282	11.8539	5.26286	6.22072	8.35077	2.26971	9.0052	6.67004	9.54319	7.94897	13.3338	5.59424	9.84693	10.6813	14.8074	6.69579	5.79137	7.25166	2.92068	7.39645	6.8036	23.2023	1.58579	7.54915	8.98314	6.71532	12.5699	9.28032	2.90808	8.89338	9.90704	15.862	5.55342	8.02567	9.06021	6.61006	6.27722	10.4046	4.60731	7.72216	10.3366	5.19538	11.3819	4.51118	2.71259	11.9413	11.4282	8.15847	7.68671	6.52974
ENSG00000006283	0	0	0	0	0	0	0.008682	0	0.044121	0	0	0	0	0	0	0.020386	0.009367	0	0	0	0	0	0	0	0	0	0	0	0	0	0	0	0	0	0	0	0	0	0	0	0	0	0	0	0.090984	0	0	0	0
ENSG00000006327	0.278983	0.372178	0.827347	0.385701	0.218752	1.23299	0.548436	1.12562	0.303162	0.408425	0.508093	0.68265	0.477273	0.189188	0.402838	0.381234	0.092079	0.205442	1.38797	0.267591	1.33297	0.497607	0.407472	0.279015	0.14664	0.72256	0.338011	0.239975	0.912507	0.472779	0	0.208998	0.597339	0.281059	0.674359	0.465884	1.19013	0.559141	0.181623	0.385594	0.36749	1.00268	1.25412	0.401796	0.491036	0.503423	0.794784	0.742593	0.623457
ENSG00000006377	0	0	0	0	0	0	0	0	0	0	0	0	0	0	0	0	0	0	0	0	0	0	0	0	0	0	0	0	0	0	0	0	0	0	0	0	0	0	0	0	0	0	0.094676	0	0	0	0	0	0
ENSG00000006432	1.56643	1.2899	1.48208	1.87052	1.10468	1.24728	0.972374	2.69289	1.60521	0.967009	1.02015	2.64776	1.62135	3.65632	1.18145	1.549	1.31247	2.96313	2.46657	1.13115	2.26895	1.83226	1.38318	1.84774	2.2234	1.4239	1.52065	1.46132	0.799903	1.4034	3.27527	0.667653	1.4373	1.53089	1.65447	1.43802	1.77403	1.61895	0.946199	2.15672	1.37421	1.73205	1.46948	1.44164	2.00574	1.46944	0.951605	1.56704	1.68913
ENSG00000006451	10.9793	9.76082	10.0226	8.98944	10.0937	10.795	8.06678	12.6083	9.33912	8.92759	5.92688	11.4366	9.51809	9.62152	7.76579	8.59499	9.09523	10.8715	13.3589	10.9045	4.9395	9.69014	9.77069	9.12327	12.1678	8.80441	10.4077	10.5897	9.27153	9.93107	14.067	7.75467	7.93411	7.96914	10.4721	8.33258	11.7447	7.96436	9.06122	11.5929	8.11977	8.58776	3.33787	8.00896	12.2467	14.0007	7.47765	12.1577	9.3102
ENSG00000006453	0.658797	0.171564	0.107557	0.133591	0.351618	0.184739	0.04803	0.416013	0.127834	0.149177	0.218466	0.244092	0.10954	0.723945	0.056295	0.230379	0.116354	0.186188	0.156296	0.38352	0.576721	0.091257	0.052517	0.117713	0.184689	0.201356	0.164828	0.193614	0.308854	0.108935	0.339025	0.124707	0.219458	0.087416	0.144781	0.187502	0.083443	0.255082	0.108678	0.362861	0.16587	0.284311	0.725384	0.065004	0.160083	0.106586	0.107393	0.333776	0.646572
ENSG00000006459	18.6801	23.8553	15.7099	16.9858	13.3855	17.2156	14.9356	25.4311	13.869	12.3412	12.7606	19.1168	19.9874	17.1526	13.9575	23.2829	21.5017	16.404	21.614	22.4113	5.04423	16.3741	12.7137	17.2388	24.0946	15.7324	23.4036	15.2477	13.7032	17.5727	21.8386	16.9199	15.3318	13.4424	23.14	17.9367	17.3712	15.7815	12.5621	24.5864	14.2622	14.9458	11.0681	16.8246	17.2868	22.0044	11.2796	22.1495	15.8214
ENSG00000006468	0.142345	0.216749	0.118108	0.075495	0.013606	0.029441	0	0.02833	0.034627	0.028557	0.106914	0	0.0257	0.007592	0	0.016467	0	0.04481	0	0.212319	0	0	0.03019	0	0.04448	0.446262	0.060513	0.007363	0.087803	0	0.021625	0.011883	0.01489	0	0.295861	0.03012	0.192387	0.010979	0.011873	0.044455	0.010944	0	0	0.06997	0.14327	0	0.010583	0.09637	0
ENSG00000006530	17.5345	9.63951	10.9894	9.24008	8.62077	9.96187	8.22005	10.8365	12.4485	9.70864	7.30232	10.1758	9.92458	11.8296	9.69734	8.91067	8.55294	22.4801	13.3175	11.1544	4.92419	9.83965	7.96997	10.2188	10.4932	10.9158	15.194	8.40869	11.1758	11.0041	14.9413	8.79635	7.64233	6.99235	13.8509	6.72805	12.3971	6.92432	7.45458	12.7703	7.5474	7.91008	3.8814	8.29527	7.57855	11.7948	7.33324	11.4916	10.1037
ENSG00000006534	10.5448	10.3819	8.13906	7.09693	7.12148	8.71385	25.7993	9.57562	5.49735	8.40428	12.6034	8.72064	10.926	7.60898	9.42683	7.71605	7.80001	11.1092	10.3236	11.5313	27.8738	11.9972	6.88208	8.66537	7.52166	16.9579	13.2312	7.24972	10.9933	9.89189	10.6031	11.0687	10.0415	7.33261	8.09279	13.4911	8.59416	7.09166	7.32594	10.4332	8.03957	7.64032	5.63694	13.5767	11.0356	10.6667	9.12285	15.6879	8.9637
ENSG00000006555	6.17595	4.26955	4.09983	3.60897	2.60922	4.56768	2.0201	6.11986	6.08968	3.98726	3.9017	4.95758	3.09376	4.23277	2.42778	3.74635	4.04333	8.60327	4.07941	3.94833	5.62593	3.48703	3.11465	4.52731	4.56758	3.12722	4.6478	3.72097	3.30511	4.47272	4.9375	2.34667	3.11233	2.50416	5.03599	2.22989	5.70261	2.54747	2.67792	5.48162	2.83715	2.69694	6.72581	2.04301	4.37983	3.85932	2.51485	5.49682	3.00082
ENSG00000006576	13.9461	12.0612	12.2398	8.66712	10.5688	12.0089	13.3044	16.3859	10.6779	11.9389	6.19332	14.219	11.6317	14.2075	11.1848	13.1914	10.3526	13.1642	15.6891	12.4981	1.36061	11.4647	8.8709	11.231	14.9742	11.8603	17.2472	10.8215	12.4984	11.0662	16.3706	11.6674	10.8761	8.26078	16.7761	11.1268	12.3765	10.5457	9.40551	13.5826	9.73085	8.14918	8.0328	9.53261	12.1987	15.0769	10.0424	14.1348	10.7695
ENSG00000006606	0	0	0	0	0	0	0	0	0	0	0	0	0	0	0	0	0	0	0	0	0	0	0	0	0	0	0	0	0	0	0	0	0	0	0	0	0	0	0	0	0	0	0	0	0	0	0	0	0
ENSG00000006607	9.14295	7.25731	11.2887	11.9189	4.35199	9.2041	10.2029	9.9681	8.07821	5.82866	6.43698	9.2468	9.82301	10.9282	7.37165	8.97932	5.99465	10.3642	7.93882	8.27712	2.80447	7.35598	8.1955	6.88552	10.7594	6.20146	14.9449	7.70713	5.8261	3.0423	8.03761	10.8494	7.89943	4.16541	8.81104	7.82265	8.73803	7.84263	4.09273	8.08103	6.73762	8.07445	5.25171	6.14949	8.37753	6.55328	5.41395	8.23331	7.55348
ENSG00000006611	0	0	0	0	0	0	0	0	0	0	0	0	0	0	0	0	0	0	0	0	0	0	0	0	0	0	0	0	0	0	0	0	0	0	0	0	0	0	0	0	0	0	0	0	0	0	0	0	0
ENSG00000006625	4.93532	4.76722	4.21063	4.45592	4.23331	4.09387	4.4817	6.91658	4.11173	4.52605	4.35946	5.25827	5.72784	4.51777	3.96737	3.79881	4.33898	5.08225	4.93879	5.15789	2.74051	3.88029	3.30921	4.45609	6.06887	4.36222	4.88991	4.62939	6.18248	5.06977	5.20209	3.48812	5.43697	4.16312	7.07577	4.56003	6.57585	5.21526	5.02631	5.58047	4.10313	4.62332	2.74672	3.98762	6.17871	4.94148	4.96078	2.90301	5.31642
ENSG00000006634	6.67532	8.28843	8.10889	7.30017	5.15385	5.45927	4.09301	8.82272	9.39862	5.1732	3.83705	4.70599	4.8246	6.92989	5.40928	7.16322	9.07046	7.38359	12.2623	6.14934	3.37442	5.28901	4.89291	3.95833	8.78924	3.8725	7.14013	8.54266	4.96071	4.97763	7.93689	4.25081	3.26669	5.11378	9.13824	4.99261	6.92494	4.21201	5.0164	8.56741	5.59481	4.15765	1.55255	6.30327	5.44072	9.19442	5.79005	9.04567	6.5741
ENSG00000006638	1.46101	1.45454	1.05719	1.71971	1.87033	3.07201	0.534903	1.01204	1.02968	2.24763	1.19913	1.69123	1.17639	2.38796	1.14749	1.86717	2.57416	2.84001	1.36165	1.59942	5.0761	1.60112	2.88252	2.38355	2.76605	1.59324	1.96107	1.69109	1.38337	1.90081	2.20689	1.72382	2.39385	2.04192	1.67372	1.41297	2.36671	2.71284	2.87041	2.68976	2.69694	1.89203	2.55361	1.38483	1.69765	2.22931	1.34009	3.22047	2.5364
ENSG00000006652	19.1329	23.4811	16.4864	9.38385	14.1227	14.2249	10.7331	17.1159	16.1915	11.5717	7.80283	10.8407	11.0963	14.1745	14.6335	25.3815	14.5594	13.3348	16.2074	18.7611	3.24527	11.9185	12.7092	12.3688	18.83	18.8439	19.0846	15.2806	12.4764	12.1251	15.1192	10.9683	11.0908	9.23156	19.0583	12.7097	16.1987	12.1713	11.5969	17.6751	11.9111	11.5144	15.5941	15.3663	13.7963	25.5136	13.8801	21.3855	13.8017
ENSG00000006659	0	0	0	0	0	0	0	0	0	0	0	0	0.217036	0	0	0	0	0	0	0	0	0.369317	0	0	0	0	0	0	0	0	0	0	0	0	0.138826	0	0	0	0	0	0	0	0	0	0	0	0	0.276561	0
ENSG00000006695	6.09274	10.7877	8.39837	8.3694	7.29321	9.49435	6.44206	12.1558	6.75711	7.21347	6.44543	8.78799	7.68899	7.25863	7.14952	5.71878	7.29612	6.16905	13.712	9.2802	3.24973	6.89532	7.41638	10.1288	12.4317	8.15294	7.13322	7.4713	7.59563	7.76131	12.0636	6.32506	7.08797	6.35002	11.3786	6.29336	7.7293	8.23578	6.26805	12.8029	8.12683	6.22091	3.39014	5.87315	9.49807	10.6687	6.20223	8.98601	8.60799
ENSG00000006704	0	0.132369	0.065194	0.078365	0.037636	0.022659	0.151927	0.15609	0.114428	0.387969	0.034419	0.091264	0.247273	0.13297	0.278784	0.023043	0.464904	0.230193	0.037332	0.169729	0.031492	0.048394	0.021991	0	1.03446	0.015092	0.078961	0.259869	0.024463	0	0.133442	0.016623	0.107564	0.055653	0.061883	0	0.045402	0	0.013146	0.483178	0.054121	0.080155	0	0.197623	0.094833	0.568014	0.092589	0.39633	0.285174
ENSG00000006712	9.71935	9.49582	10.2841	8.33812	7.69649	10.3635	6.98076	11.9094	11.2583	6.97502	7.16698	9.52873	8.90929	6.85098	6.65928	11.1455	7.01861	16.0044	13.7331	7.6011	7.4936	10.679	7.07785	11.4929	14.4376	8.88079	10.0034	7.54284	8.74781	9.94149	10.2556	5.87546	8.76643	5.62761	13.9593	8.42225	10.9131	7.45409	8.57558	14.0652	8.12725	6.82226	8.54901	6.19928	8.75731	8.16606	6.7641	8.72517	8.26643
ENSG00000006715	25.2628	28.6985	23.4837	22.4451	19.3838	22.3379	21.0455	40.0495	23.0646	17.1453	19.1293	17.7006	19.5601	22.8179	18.4889	31.1761	18.4387	29.1932	28.6059	31.143	9.04649	22.9638	18.644	21.6823	28.8928	23.0682	31.5792	21.4876	20.9563	18.1598	29.5111	20.7135	18.7046	16.1049	25.058	23.6181	28.0712	25.2449	13.5504	34.953	16.2954	21.8158	13.7385	21.3083	24.2179	22.8795	17.9564	26.4201	21.8437
ENSG00000006740	0.082654	0.039787	0.012388	0.125697	0.047284	0.293958	0.03044	0.06787	0.286193	0.074795	0.178366	0.478919	0.105089	0.049807	0.038963	0.131563	0.055961	0.156771	0.27097	0.046358	0.096002	0.076769	0.155111	0.063306	0.31097	0.154639	0.040739	0.131958	0.115081	0.060719	0.0679	0	0.110285	0.080327	0.157677	0.039858	0.067294	0	0.17447	0.11151	0.309632	0.103171	0	0.129338	0.091562	0	0.042233	0.171034	0.035144
ENSG00000006744	17.4321	13.7458	20.63	15.3534	17.9483	17.3534	11.152	25.2706	18.5545	21.4578	10.9557	14.3214	16.4153	12.7226	13.1674	17.7204	16.9413	24.6378	18.319	20.1199	25.206	18.8116	11.2412	21.874	16.6789	12.5785	17.4998	18.2384	13.9573	15.882	22.8334	11.7945	13.6704	7.41819	25.0806	14.8246	17.2693	10.2822	12.0927	20.1694	13.6257	14.8241	9.95717	10.6572	20.6751	18.4273	11.0721	23.3029	13.8263
ENSG00000006747	0	0.091202	0.068718	0.019429	0.088054	0.040433	0.017951	0.038984	0.047588	0.072645	0.013554	0.089588	0.020379	0.038549	0.033623	0.04485	0	0.030726	0	0.02719	0.097904	0.123029	0.153556	0.050071	0.029925	0	0.286402	0.089889	0	0.090155	0.089231	0.020617	0.030158	0	0.096754	0	0.097526	0.07632	0.051219	0.075436	0.34491	0.045409	0	0.013849	0.175123	0.031055	0.014577	0	0
ENSG00000006756	6.91009	4.71693	3.51433	1.93962	3.05442	3.41618	6.91863	4.5088	3.20895	2.95014	4.14418	3.72054	4.05147	3.65658	4.01218	4.22838	2.91147	4.79682	3.1748	4.21254	5.68863	3.93185	2.87767	2.7748	4.83699	6.32111	5.26742	3.66155	4.20514	3.6559	3.90481	3.34042	4.23078	2.00841	4.79345	4.05722	4.16113	2.84248	2.84499	5.32325	3.42701	3.50098	1.12617	3.94749	4.35994	4.00199	2.76222	6.42803	4.42585
ENSG00000006757	2.50356	2.59734	1.66393	1.653	1.46081	2.91461	2.34852	2.349	1.85282	1.38491	1.23918	1.29516	1.44159	0.688021	1.43724	2.78633	1.07169	1.44794	3.08932	1.347	0.286586	1.95775	1.2298	1.55455	3.08101	1.65138	3.06103	3.41249	1.45063	1.54455	2.01378	2.23761	1.39307	1.41465	2.929	1.41406	2.29166	1.24691	1.3359	0.855384	0.943555	1.6778	0.738958	3.12464	2.11893	0.829149	1.65032	2.62274	1.08545
ENSG00000006788	0	0	0	0	0	0	0	0	0	0	0	0	0	0	0	0	0	0	0	0	0	0	0	0	0	0	0	0	0	0	0	0	0	0	0	0	0	0	0	0	0	0	0	0	0	0	0	0	0
ENSG00000006831	17.8911	13.6849	12.9736	11.2677	12.0285	12.2972	11.7087	19.4455	21.1741	13.2601	8.98234	10.6714	12.2019	13.2636	10.5674	13.3706	11.373	16.829	15.6222	14.9592	2.1336	14.2072	12.2035	14.1004	16.5426	15.6138	23.4587	11.9229	12.8609	12.4571	16.4113	10.8684	12.9592	8.33023	17.6849	10.3555	14.3232	10.6831	9.55649	16.2924	10.6895	11.1567	9.7806	9.1127	13.8373	16.6336	10.3441	18.0639	12.1293
ENSG00000006837	0.037061	0.168075	0.897421	0.226384	1.20736	1.00628	0.681963	1.87852	0.660638	0.497518	0.697522	0.78823	0.587555	0.115244	0.45566	1.17122	0.344559	0	1.32836	0.308923	0	0.065375	1.75456	0.749259	1.52126	0.365027	0.461043	0.995074	0.660913	0.674138	0.178956	0.330373	0.846243	0.648957	1.03907	0.04263	0	0.578382	0.803615	0.37208	0.064886	0.603102	0	0.889757	1.41493	0.236523	0.70377	1.70635	0.059128
ENSG00000007001	0	0	0	0	0	0	0	0	0	0	0	0	0	0	0	0	0	0	0	0	0	0	0	0	0	0	0	0	0	0	0	0	0	0	0	0	0.087899	0	0	0	0	0	0	0	0	0	0	0	0
ENSG00000007038	0.234964	0.763017	0.794189	0.484657	0.892391	1.50664	0.871766	0.728567	1.33419	0.275155	1.24474	0.246335	0.246592	1.42524	1.49661	1.2642	1.21998	2.45648	1.11112	1.53189	1.21561	0.567587	0.531302	0.831046	0.974256	2.83569	0	2.40258	0.357914	0.554507	0.27112	0.366332	1.7366	0.468616	0.853323	0.855551	0.200748	0.256987	0.061103	1.56162	0.405285	1.72551	0	0.464827	1.29349	0.68779	0.392826	1.29333	2.55234
ENSG00000007047	14.3631	9.14339	7.81474	7.22774	7.01939	8.21082	8.62987	11.4792	7.34846	8.69268	8.64381	9.10723	9.02538	8.68463	8.62721	16.2458	6.26056	19.7159	8.19366	8.2871	9.2863	7.30827	6.82923	10.4962	10.8947	9.94771	11.4869	7.12165	8.56099	5.87659	6.46764	8.92948	6.09822	5.45515	8.54789	5.63015	8.8046	5.83473	7.34532	13.2679	6.01433	6.38599	3.94647	4.43563	7.69435	15.3447	6.05279	16.5567	6.99271
ENSG00000007062	0.337046	0.104495	0.082295	0.228972	0.016803	0.316532	0.032219	0.072735	0.107544	0.174443	0.123193	0.141421	0.119674	0.418652	0.100772	0.025662	0.059964	0.540737	0.186435	0	0	0.295046	0.090871	0.161923	0.251319	0.023877	0.289398	0.113568	0.145937	0.099992	0.545268	0.552424	0.200734	0.058628	0.394397	0.145309	0	0.052635	0.161226	0.01421	0.092801	0.819618	0	0.045785	0.025255	0.059323	0.148987	0.074714	0.040145
ENSG00000007080	15.0446	10.194	11.9926	10.5689	11.5731	11.8211	13.3218	15.4253	14.0736	10.5655	11.3496	14.1756	12.8868	9.59623	11.2609	11.3602	10.6491	22.6882	14.8092	15.6859	13.7314	12.3792	9.32869	12.172	12.0052	12.3255	10.5546	9.55716	13.3644	15.6384	13.6708	9.02974	12.5957	10.665	19.7002	9.9556	14.6396	11.7348	12.5741	16.6656	12.031	10.0396	9.13807	11.1901	12.6225	14.1136	12.4588	12.9312	12.3215
ENSG00000007129	17.8049	17.1777	18.533	10.3071	12.6185	18.4792	7.5811	20.0992	19.6219	14.2451	7.88581	9.03473	8.08429	13.5725	8.06722	21.9279	12.9475	22.6198	22.6026	16.0956	19.0526	11.2628	14.4462	18.9853	21.2583	9.81663	13.2628	15.7925	14.1185	15.8996	31.8829	12.0427	10.0674	8.78237	19.4802	12.4223	12.5184	15.5642	10.7635	18.2792	16.1692	12.9424	13.1441	9.86851	17.5853	19.383	5.54161	13.2524	16.9109
ENSG00000007168	60.6099	60.0918	58.8847	45.0962	46.6615	50.4742	36.7295	80.012	69.111	48.3605	29.0178	58.4525	47.7412	57.4674	47.9357	62.304	51.198	66.2195	68.3299	67.4159	7.12861	49.9923	42.2571	62.5196	66.9742	43.2982	66.3858	52.8506	48.5624	45.9193	72.161	50.5794	44.3178	29.3468	60.8769	46.9186	63.3916	39.0004	37.9222	69.919	44.436	45.4652	19.8987	37.5552	54.3989	76.5515	39.2888	67.755	52.0306
ENSG00000007171	0.050557	0.026763	0	0.080313	0.021561	0.058342	0.03089	0	0	0.010662	0.007815	0	0	0	0	0.016488	0	0	0.038325	0.062718	0.034106	0.019585	0.011264	0.043313	0	0.010818	0	0	0.011671	0	0.085635	0.023797	0.044348	0.014993	0.070981	0.040212	0	0.054963	0	0	0.098619	0.026144	0	0	0.022893	0.054896	0	0.014324	0.024935
ENSG00000007174	0	0	0	0	0	0	0	0	0	0	0	0	0	0	0	0	0	0	0.05206	0	0.01538	0	0	0	0	0	0	0	0	0	0	0	0	0	0	0.013669	0	0	0	0	0	0	0	0	0	0	0	0	0
ENSG00000007202	68.9964	42.0873	46.6832	35.8723	34.8878	39.1966	32.4484	65.4955	33.2844	35.7429	32.3239	44.8003	40.3441	43.5171	38.1892	51.8297	44.7166	73.2791	47.4759	44.7233	59.5842	38.6163	29.8136	44.1776	45.6576	42.3648	65.1277	39.4559	42.3965	30.1491	53.7896	40.0277	33.3901	24.4145	57.089	38.855	46.8041	31.9572	28.7735	66.4547	35.8776	33.9937	13.8941	28.1665	44.7431	44.4988	26.8779	52.9662	47.7321
ENSG00000007216	0	0	0	0	0	0	0	0	0	0	0	0	0	0	0	0	0	0	0	0	0	0	0	0	0	0	0	0	0	0	0	0	0	0	0	0	0	0	0	0	0	0	0	0	0	0	0	0	0
ENSG00000007237	34.6033	23.9136	14.5176	13.3627	19.5343	19.75	28.429	27.4441	13.0145	19.4333	25.1137	19.1212	25.1269	17.6511	18.2793	16.6163	17.5214	26.5537	20.6782	26.4616	29.4693	23.8904	13.5153	18.4954	16.6612	27.3063	28.8531	17.5794	18.4063	24.456	22.4819	19.235	23.1799	11.2141	22.5768	27.4279	21.9983	17.4272	18.0789	30.8976	20.3483	17.7944	7.49072	22.7058	23.087	25.1799	16.3038	37.1009	22.0233
ENSG00000007255	10.6168	14.8476	14.5919	11.2689	12.8703	13.0774	10.8956	17.701	13.3627	15.0946	11.2475	14.3974	13.2273	13.388	15.1288	17.6569	10.8748	25.0104	18.2124	10.5386	36.7751	15.0295	8.52085	14.8225	14.6277	10.5783	11.6404	13.9952	12.9612	12.6243	16.1025	10.5441	12.7069	14.0858	14.3498	12.8658	15.7436	11.7764	12.316	19.0616	13.7002	15.2656	12.9936	12.824	17.2062	15.3312	12.5296	20.9492	12.3638
ENSG00000007264	29.9859	15.0005	7.70854	12.466	10.769	16.6593	9.6753	15.3342	29.4368	17.5073	12.0832	13.7804	13.3332	17.0749	13.7985	16.2435	14.012	53.7503	13.1697	24.7813	47.9354	16.6442	12.7351	16.5657	11.6191	12.5056	24.4762	14.4272	13.788	20.9435	15.9368	11.5982	11.7686	7.48022	19.632	6.72986	24.7638	10.1739	8.52634	22.202	9.13319	11.2428	27.1437	6.40476	10.2052	15.4423	11.1202	12.6331	13.3691
ENSG00000007306	0	0	0	0	0	0	0	0	0	0	0	0	0	0	0	0	0	0	0	0	0	0	0	0	0	0	0	0	0	0.054798	0	0	0	0	0	0	0	0	0	0	0	0	0	0	0	0	0	0	0
ENSG00000007312	28.9084	33.2029	27.8273	21.6951	28.0205	17.8199	25.9005	29.0591	24.9432	30.8859	17.9921	39.1658	26.93	70.8448	19.9859	46.4455	30.9085	39.3535	32.805	29.8164	38.8164	24.7405	20.6267	27.8743	32.9575	20.2711	25.0338	32.9827	27.2805	35.5728	40.3544	27.1555	35.3483	24.325	35.2522	33.4345	19.1193	28.1388	28.1708	23.5442	30.3782	29.0753	32.3329	24.3183	25.5593	22.244	18.1515	29.4676	21.6603
ENSG00000007314	0.008749	0.027727	0.041023	0.017883	0.033566	0.02424	0.010652	0.046508	0.056956	0.033102	0.024336	0.06824	0.024416	0.140848	0.010002	0.068535	0.017273	0.009244	0.009936	0.492185	0.011856	0.025405	0.040839	0.022482	0.045635	0.01121	0.020908	0.06261	0.036376	0.021561	0.07105	0.018537	0.023042	0.015514	0.027578	0.041643	0.044593	0.062725	0.01466	0.053932	0.005692	0.022593	0	0.012391	0.023727	0.232812	0.004336	0.356592	0.04533
ENSG00000007341	4.46174	5.26664	6.4491	4.90564	6.54103	6.10951	3.64583	6.67715	5.69277	5.57315	3.01018	6.53775	5.7056	4.66705	4.06902	8.01331	6.60909	5.1722	9.4118	9.37317	2.21508	5.71606	4.98765	5.555	5.95276	5.92106	7.22835	5.89115	5.87366	4.80016	6.75176	5.91481	4.885	3.98599	6.85431	4.52102	6.51817	4.85301	5.13833	9.87614	5.15772	4.7308	1.76832	4.98382	6.15852	12.5705	4.26491	5.38985	6.25377
ENSG00000007350	3.03327	2.68071	0.885507	1.93699	0.559941	2.83886	1.14047	3.66562	11.1145	0.584151	0.931967	1.04385	1.16737	0.791293	1.31668	1.46786	1.47315	3.24672	1.31872	2.43715	0.709652	1.97033	1.6998	0.835459	1.75064	1.46635	2.85796	2.9428	2.22763	2.76718	1.14021	0.32302	0.991448	1.00571	2.79314	0.838944	1.10125	1.30672	1.46775	1.28167	0.922974	1.16985	3.45871	1.60717	1.57986	1.61697	2.18051	1.7731	1.77653
ENSG00000007372	0	0	0.007744	0.02025	0	0	0	0.013171	0	0.006251	0.004594	0.015458	0	0.019945	0	0	0.006521	0	0	0.036869	0.006709	0.011509	0.006609	0.008487	0	0	0.011844	0	0	0	0	0	0	0	0.010414	0.005897	0	0	0.011068	0	0	0	0.022009	0.004679	0	0	0	0.04854	0.014666
ENSG00000007376	8.82322	5.90276	6.94102	6.72747	6.49823	7.24684	7.62254	8.77244	7.04257	8.0999	6.50806	7.00216	6.55057	8.08618	7.28037	8.0926	6.1743	13.1068	7.54408	8.27919	20.3749	8.10119	5.79438	6.48448	6.82004	7.34	9.58404	6.31428	6.02845	8.02875	8.3342	7.24633	5.37169	5.55789	7.58969	7.02344	8.18365	5.86312	5.79671	8.81506	6.83902	7.60051	3.40084	6.3661	7.26595	8.30441	6.13457	8.26271	8.08363
ENSG00000007384	0.102679	0.084339	0.081455	0.030916	0	0.059793	0.04876	0	0.167741	0.067284	0.036857	0.115007	0.050234	0.05357	0.023646	0	0	0.027871	0.093436	0	0.017776	0.083817	0	0.484577	0.250175	0.031062	0.049493	0.527941	0	0.089051	0.105639	0.057747	0	0.030228	0.02796	0	0.318482	0	0.044358	0.267721	0.026561	0.209278	0	0.134091	0.175799	0.18077	0.085834	0.038856	0.209362
ENSG00000007392	50.0129	39.065	43.6068	39.4852	35.4052	41.9434	17.9635	71.6803	33.0957	38.9286	25.5426	41.9988	36.5555	44.5347	33.9656	46.7824	42.6202	54.8151	48.1792	47.7274	30.0573	34.6093	34.3436	43.5978	57.6653	33.1904	45.4857	39.1509	29.2505	33.7458	45.0837	36.0981	30.9951	24.0501	48.301	36.5855	44.3379	30.7457	27.6515	55.0113	39.0515	33.3334	19.8138	24.5362	38.0803	52.6882	26.9312	43.1127	38.3885
ENSG00000007402	4.90112	1.59156	0.587899	1.15534	1.98117	1.99508	1.19165	2.70826	3.2184	2.92621	2.03994	2.38488	1.81253	2.26428	1.96721	2.50368	3.4255	6.26076	2.67846	2.2773	2.13746	2.23863	1.04385	2.05779	1.67253	2.03296	3.05188	1.93758	2.10925	3.11242	3.04934	1.48138	1.31333	0.940271	2.50495	0.768487	3.76901	1.41764	0.977548	4.45035	1.50837	1.21247	4.05878	0.51561	0.792422	2.2696	0.736794	2.21424	2.2564
ENSG00000007516	3.18485	3.95546	4.71136	1.90459	1.33258	2.98952	1.71118	1.91932	2.36942	3.73697	3.95954	4.98941	2.83261	2.04215	1.92274	5.47717	2.24077	3.59672	3.93052	2.85749	3.09157	2.13224	1.00294	1.52821	3.07002	0.873374	3.56628	1.95095	4.20004	1.66361	3.93925	0.925199	2.88339	1.08356	4.38271	4.1285	2.98927	3.77679	1.65306	2.20147	1.47078	1.8958	3.33452	1.67497	4.61447	3.46447	1.17875	1.57372	1.69159
ENSG00000007520	10.6035	9.83373	6.71009	6.17678	7.04946	7.26881	10.3553	10.1353	8.21439	8.28986	6.5849	8.42192	7.57225	7.46939	8.95941	9.69294	7.75741	14.6175	8.6028	7.49216	33.6396	8.43877	6.71097	9.43205	8.4207	7.82565	9.50502	7.16657	7.31863	8.00161	7.88311	7.65161	8.269	7.98094	10.0104	7.90861	8.30372	7.64543	7.58702	7.95509	7.17486	8.89142	7.37729	8.54817	8.32597	7.37657	6.16146	9.86747	9.55517
ENSG00000007541	10.1826	7.56036	7.36125	9.5893	7.76203	10.996	8.58497	12.3287	6.43232	10.3991	7.46412	8.87432	8.08509	9.78968	8.99537	10.0047	10.2221	15.4469	8.87686	7.8695	46.2466	8.73525	8.50259	12.9763	8.45112	9.23316	11.6321	11.6365	7.96028	7.25554	12.1752	6.66544	7.0309	5.63584	8.34389	7.79827	11.2629	7.78395	6.82246	10.4944	9.48315	7.62637	3.88278	6.78227	9.70373	9.89762	6.20123	8.99913	10.6346
ENSG00000007545	14.1679	7.61986	9.2389	7.22471	7.29425	8.03034	5.17182	14.2675	8.20499	8.2753	6.65185	8.12322	7.20021	7.79723	8.41649	10.8395	6.69398	17.597	8.20935	10.4301	12.4849	7.28423	8.38235	9.31032	9.03131	8.7995	13.1287	7.27654	7.47736	9.11026	9.23794	6.27902	6.47998	6.94253	10.1092	5.40326	12.7173	6.4387	6.18592	9.34442	8.07962	5.66113	10.6719	5.63377	7.84745	9.43455	4.78985	9.20818	9.04638
ENSG00000007866	0.106882	0	0.062825	0.018175	0	0.036985	0	0	0	0	0.022478	0.020885	0.01864	0	0.02784	0	0.015966	0.025512	0.03043	0.049733	0.017932	0.031073	0	0.06869	0.055955	0.031165	0.419255	0	0	0	0.027194	0.018858	0.107214	0.032438	0.056422	0.01599	0	0	0.054112	0.021328	0.034719	0	0	0.01266	0	0.058079	0.259656	0.068226	0
ENSG00000007908	0	0	0	0	0	0	0	0	0	0	0	0	0	0	0	0	0	0	0	0	0	0	0	0	0	0	0	0	0	0	0	0	0	0	0	0	0	0	0	0	0	0	0	0	0	0	0	0	0
ENSG00000007923	11.4531	10.4299	9.01496	11.9142	11.354	10.548	7.83651	9.87762	10.2831	7.20594	9.11225	11.1317	9.37972	8.10491	8.49489	13.5685	10.4665	13.9976	16.439	9.31362	7.2225	9.163	7.07617	9.68249	10.6031	10.6274	9.48362	7.09958	11.6168	9.56052	13.5845	6.03998	8.87072	7.20005	16.3101	7.21851	11.3108	7.84835	7.04716	14.9436	10.9502	7.82449	7.094	7.55129	11.4476	13.9068	7.21759	12.6384	8.71461
ENSG00000007933	0	0.042352	0	0	0	0	0	0	0	0	0	0	0	0	0	0	0	0	0	0	0.069935	0	0	0	0	0	0	0	0	0	0	0	0	0	0	0	0	0	0	0	0	0	0	0	0.024916	0	0	0	0
ENSG00000007944	21.656	16.7438	16.2447	12.3073	16.5699	15.3296	15.95	20.7932	18.0252	17.2334	11.792	16.4955	12.7864	14.933	13.9782	16.2252	16.2483	22.88	17.6462	19.0863	7.03332	14.817	15.604	16.37	20.9538	13.2873	23.454	13.6577	13.8178	17.539	19.3659	13.013	14.7886	12.6608	18.3481	13.8799	18.473	11.0861	13.0133	21.803	12.9902	15.533	14.1009	9.83398	14.7965	16.2378	10.7859	20.2001	15.5791
ENSG00000007952	0	0	0	0	0	0	0	0	0	0	0	0	0	0	0.090538	0	0	0	0	0	0	0	0	0.129773	0	0.064453	0	0	0	0	0	0	0	0	0	0	0	0	0.016231	0	0	0.079752	0	0	0	0	0	0	0
ENSG00000007968	2.55496	2.73842	3.52093	3.4827	1.2855	1.8909	7.16575	2.34341	3.6572	1.87726	2.00432	2.09531	1.97032	2.12104	2.73638	3.65217	1.48272	4.0482	2.26489	2.58747	3.90209	2.21741	1.26876	3.81605	3.99742	4.82635	4.83236	1.83982	4.60271	2.56594	2.35767	3.25665	2.03977	2.00805	5.49151	1.715	2.47187	1.32664	1.61905	1.57926	2.35688	1.71561	2.0788	2.55606	3.46004	2.56272	1.86569	3.55302	1.85209
ENSG00000008018	41.3778	46.8027	41.9128	33.2886	32.1368	35.2073	49.5806	52.8413	44.6329	39.2943	28.8495	37.7441	35.8429	37.4396	38.5742	40.3984	34.3302	49.4755	41.4096	47.0998	22.4857	40.5069	31.7089	39.774	43.0308	42.1159	62.7274	38.0456	37.7346	35.2136	45.0576	36.1612	33.4743	35.7879	53.796	38.4042	40.9106	31.1877	31.7532	46.6311	32.0456	35.9791	27.3286	40.8874	37.3148	44.566	36.055	46.2005	37.6279
ENSG00000008056	0.113565	0.090318	0.124527	0.139092	0.071732	0.078609	0.013915	0.030269	0.110961	0.028807	0.031604	0.035489	0.079223	0.030594	0.052168	0.111047	0.074822	0.047846	0.255156	0.147947	0.106926	0.092421	0.076033	0	0	0.259418	0.027279	0.044509	0.141513	0.042031	0.023103	0.016033	0.073709	0.010129	0.095817	0.081447	0.347707	0.074121	0.050726	0.159949	0.029522	0	0.083727	0.032258	0.092689	0.197402	0.033927	0.077282	0.167969
ENSG00000008083	15.6421	13.1109	11.5899	11.0288	11.1716	12.9281	12.6762	16.1735	13.0156	11.8191	10.1444	12.0655	11.6451	13.4572	10.6742	12.7418	11.7932	18.1944	14.2444	14.7861	12.4362	12.9037	11.4021	12.231	15.3767	14.1486	16.0519	10.9862	12.1503	14.8896	14.3844	10.1227	11.8694	7.82947	16.075	12.603	16.1628	11.4939	11.2706	17.7589	11.9722	10.8234	9.20711	10.562	13.0763	16.8389	10.529	16.7417	13.8563
ENSG00000008086	1.05395	1.16627	1.89154	1.06992	0.952037	1.00143	1.06248	1.48657	1.00951	0.83774	1.09426	0.952334	1.02358	0.834599	1.10285	0.970158	1.70241	1.06706	1.05808	1.15376	0.278266	1.62333	0.995606	1.33442	1.03733	1.2827	0.99207	1.22272	1.02892	0.904909	1.21848	1.07956	1.38252	0.5709	1.00202	0.752913	1.49221	0.795255	0.900046	1.72829	1.03434	0.652258	1.70151	0.762802	0.913195	1.25629	1.0316	1.24776	1.12257
ENSG00000008118	0	0	0	0	0	0	0	0	0	0	0	0	0	0	0	0	0	0	0	0	0	0	0	0	0	0	0	0	0	0	0	0	0	0	0	0	0	0	0	0	0	0	0	0	0	0	0	0	0
ENSG00000008128	34.1216	26.5502	26.9517	26.4064	23.4799	27.1007	17.0765	33.3136	31.4806	30.794	20.8584	34.9186	25.6605	15.1729	22.4648	27.8062	23.9187	22.6688	33.8555	32.0213	56.2691	22.9207	18.2919	30.623	31.8643	28.7414	34.1712	14.7735	21.4226	21.663	35.9004	19.7871	22.5523	17.6853	36.1608	28.0081	32.6313	24.7709	24.2306	35.7806	22.2152	18.7372	8.71766	20.0523	25.6084	33.9602	16.0444	28.7415	31.0228
ENSG00000008130	87.2142	62.5948	46.5701	39.0212	38.9666	49.7957	97.4594	77.3582	44.4242	52.2227	48.2626	58.9182	51.706	54.4879	58.9943	74.0744	48.654	79.9627	55.0064	64.8118	167.104	58.3083	41.2075	52.1187	53.0824	85.8489	117.972	49.2942	54.5776	51.9788	57.8346	70.249	48.7291	35.6532	65.2041	67.9538	56.1901	44.6733	43.4005	70.1441	54.7403	48.6337	19.9975	44.6383	58.4434	54.8093	41.7803	67.526	51.2125
ENSG00000008196	0	0	0	0	0	0	0	0	0	0	0	0	0	0	0	0	0	0	0	0	0	0	0	0	0	0	0	0	0	0	0	0	0	0	0	0	0	0	0	0	0	0	0	0	0	0	0	0	0
ENSG00000008197	0	0	0	0	0	0	0	0	0.037033	0	0	0	0	0	0	0	0	0	0	0	0	0	0	0	0	0	0	0	0	0	0	0	0	0	0	0	0	0	0	0	0	0	0	0	0	0	0	0	0
ENSG00000008226	2.12712	2.13824	0.990324	0.907257	1.31205	2.28824	0.6907	2.03755	1.17149	1.73389	0.701548	1.68013	2.27049	1.86783	1.099	1.35387	1.19065	2.59505	1.8267	1.5701	1.67588	1.03616	1.18298	1.88755	1.19593	0.995374	0.736207	1.17678	1.13952	1.19982	1.79885	0.560754	1.01314	0.657368	1.86301	0.824624	0.818345	1.38907	1.21683	2.44039	1.11109	1.26563	9.82812	1.23186	2.5896	1.46192	0.608049	1.84875	1.05532
ENSG00000008256	4.12502	3.52926	1.70944	2.10376	3.63936	2.81853	2.31667	3.81792	3.1841	2.95935	1.99209	3.58247	2.42257	3.5439	2.68276	4.24848	3.02026	4.91634	3.21122	4.52758	3.31575	3.51645	2.51067	2.23708	2.82641	1.59848	3.34339	3.90823	2.14696	2.94025	3.36216	1.32824	1.85154	1.44589	3.30687	2.37546	3.84136	2.27754	1.98073	4.83885	2.34017	1.74276	1.39599	1.39275	2.67309	2.76405	2.57913	2.48043	2.95648
ENSG00000008277	1.16674	1.01131	0.592408	0.855131	1.15579	1.61119	0.478665	1.34784	1.77201	1.01388	0.661198	1.8357	0.823397	0.637642	0.661149	0.445935	1.31751	1.21518	1.40627	2.15063	0.287705	0.877361	1.07938	0.899183	1.75142	0.735784	1.18173	1.43899	0.479821	0.763725	1.48803	0.527097	0.612404	0.675969	1.75422	0.564347	2.15536	0.987425	0.623986	1.59125	1.48509	0.922746	0.26182	0.379318	1.45939	2.8362	0.921992	1.12593	0.99576
ENSG00000008282	17.4048	17.8763	17.3675	13.813	15.1259	16.1516	12.2226	25.6461	12.076	14.7956	11.7773	16.9727	14.693	23.2495	13.972	18.3653	16.7629	13.6893	20.4634	17.7837	5.85455	16.0276	13.622	16.208	21.5792	14.0259	18.6453	15.24	14.2087	13.8219	22.0056	15.9654	16.8752	11.8206	19.9664	15.6944	16.5267	14.8402	14.8616	18.5065	15.5596	13.1182	11.6004	14.2837	16.3902	19.6309	10.2762	21.8002	14.3816
ENSG00000008283	5.08689	3.84385	2.46992	2.72757	2.73292	3.04027	5.13821	5.95573	4.19552	5.12783	4.44724	4.8304	4.94593	4.02459	3.50983	4.04146	3.37665	6.48353	3.14886	4.91038	15.1798	4.1765	2.41374	3.24073	4.31183	3.78471	5.80717	2.80194	3.39089	2.27902	6.98913	4.34773	2.76786	2.68988	6.39728	4.05844	6.61856	3.75928	1.74798	5.34205	2.79828	3.58892	4.34269	2.48871	4.9771	6.73698	2.0492	6.74018	3.80712
ENSG00000008294	26.5372	21.2977	21.3036	19.4929	19.0527	22.8069	16.3293	30.9378	21.9243	20.9029	16.1565	20.4796	21.0604	20.6196	21.08	20.3235	21.8351	25.108	24.1405	26.2744	6.87352	20.4772	16.0925	22.0106	29.1589	21.0418	29.4205	16.6789	20.2224	17.3974	36.1428	17.6406	17.6166	12.4167	27.0756	17.4103	23.3459	18.9739	17.0725	31.9494	17.1524	17.126	13.9254	17.8984	24.5012	34.398	14.3912	26.83	23.4652
ENSG00000008300	0.737493	0.732637	0.702603	0.761188	0.404137	0.865888	0.305936	0.854332	1.51252	0.439727	0.915878	0.840821	0.600986	0.839248	0.541929	0.562356	1.25042	1.04777	0.824179	0.705211	0.867297	0.780325	0.625977	0.784058	1.09246	1.40237	0.467623	1.33878	0.418028	1.06239	1.77194	0.416468	0.621918	0.420822	0.508581	0.775225	1.10234	0.459673	0.587154	0.635667	0.673223	0.58811	0.423546	0.766409	0.731228	0.647424	0.395761	0.703575	0.49972
ENSG00000008311	0.718962	0.870192	1.14193	0.765015	0.528978	0.472454	0.136384	0.775161	0.92158	0.841396	0.423874	0.82554	0.893453	1.5017	0.284722	1.59426	1.1785	1.42727	1.01215	1.35765	0.089076	0.594351	0.801875	1.0439	0.922479	0.09565	1.38403	1.5368	0.935892	0.882879	0.699757	0.671183	0.788808	0.497475	1.89455	0.249499	0.538483	0.968571	0.766981	1.39265	1.26447	0.812006	0.547804	0.543737	0.443706	1.14809	0.863366	0.79158	0.596247
ENSG00000008323	0.169877	0.0909	0.044592	0.076811	0.072595	0.078263	0.176174	0	0	0.036409	0.052586	0.088825	0.118471	0.038513	0.059694	0.055181	0.074819	0.295911	0	0	0.479729	0.098965	0.038284	0.145656	0.168009	0.110132	0	0.074709	0.195513	0.133722	0	0	0	0.051248	0.060266	0.034215	0.144881	0.037081	0.094771	0.049795	0.036695	0.10706	0.103196	0.053981	0.038813	0	0.087452	0.048394	0.208934
ENSG00000008324	10.9047	12.4831	11.0446	7.12985	7.93898	11.5721	10.9572	15.8244	15.5019	12.1579	8.33804	8.26153	9.79624	12.331	11.9543	13.6498	9.86091	11.4056	12.7158	10.8389	1.00515	9.42817	11.7785	10.2657	9.48425	10.3016	14.3347	11.879	8.33703	8.9278	15.3086	12.4461	7.65499	11.9744	17.9904	11.1815	11.2776	7.09098	7.05141	10.8517	9.4792	11.2823	6.69146	9.68048	11.2828	12.1073	10.6118	15.7526	7.77974
ENSG00000008382	6.66366	7.09143	4.93375	5.41645	5.72313	7.58896	7.9919	8.69037	6.41264	5.41943	5.34943	5.54178	5.32012	5.58624	4.7348	4.19922	6.02423	11.4338	5.13148	7.57274	12.0648	6.87775	4.19968	5.53395	6.43568	7.26953	7.37418	4.45117	5.41933	5.44273	5.20183	4.72633	5.15781	4.83596	7.59398	6.35446	4.11926	3.63346	3.96125	6.65909	4.26479	5.3784	2.18274	6.40026	5.46193	6.17014	4.98918	6.80489	8.01377
ENSG00000008394	24.1724	27.4571	13.2446	3.89806	9.41418	8.98022	21.0538	35.7836	9.63763	9.53462	12.7288	12.5297	12.7896	10.1998	9.31703	15.9901	7.19892	8.48455	11.8029	32.3447	0.520099	7.58282	12.2142	15.0252	16.7746	12.5281	6.94102	10.5751	11.8959	12.8967	17.4367	21.3661	14.7812	13.7306	27.0247	24.4373	7.91178	7.29864	10.2555	34.762	5.70882	18.0923	2.03793	31.9542	19.8146	26.2815	16.297	52.9791	12.043
ENSG00000008405	6.44757	8.66146	8.30086	6.85753	8.31717	9.72873	3.82036	7.01882	8.40283	5.89545	5.33772	6.18268	9.3884	5.91481	6.53574	4.31489	7.1983	9.84286	7.65266	8.10645	4.94348	6.88668	5.35769	6.83842	10.9729	4.14405	9.32449	7.17816	4.50381	6.55536	7.78846	5.94882	5.08729	4.10653	6.49723	3.71418	9.73921	4.50243	5.23878	8.36647	3.92818	4.92978	5.97616	3.56197	5.00934	5.93677	4.54655	9.36379	6.81705
ENSG00000008438	0	0	0	0	0.091977	0	0	0	0	0	0	0.22638	0	0.398703	0	0.414142	0.380214	0	0	0	0	0.083703	0	0	0.153223	0	0	0	0	0	0	0	0	0	0	0.177621	0	0.094356	0	0	0	0	0	0	0	0	0	0	0
ENSG00000008441	1.60309	2.34245	1.55138	2.03416	1.31877	1.51633	1.67236	2.35618	1.07775	1.25678	1.36021	2.06907	1.79463	2.0593	2.17221	1.99031	3.64489	1.60135	2.22138	1.74833	4.76118	2.18878	1.03958	1.95307	1.81886	2.69928	5.00653	2.38977	1.52245	1.61544	1.83447	2.13481	2.01153	1.21039	2.60029	1.46564	2.1936	1.18493	1.68526	4.07494	1.96597	1.3772	1.83013	1.81262	1.51294	2.05611	1.48373	2.16033	2.04152
ENSG00000008513	41.3684	42.97	52.8243	36.514	36.5778	47.4479	22.9623	54.0098	38.1173	34.3171	26.9538	41.3151	35.0657	36.6557	26.4323	41.3945	35.0266	58.79	50.9135	46.4588	39.432	42.3321	38.3289	40.6996	64.0075	43.0296	40.7514	30.6383	25.0121	34.4987	49.9878	32.4411	33.8139	29.635	48.6603	27.2894	49.7886	36.1329	26.7076	50.0421	32.8603	33.4314	24.7115	25.731	45.588	53.502	27.5059	48.3428	40.7009
ENSG00000008516	3.9514	2.50351	1.80473	2.67064	2.45187	1.73705	2.44552	2.34882	1.15795	3.77041	7.49972	4.72906	3.13676	4.09167	1.27222	11.317	4.66656	2.33514	8.60899	10.9746	5.28599	2.30538	1.52315	3.21395	3.94809	3.5025	7.14177	2.18889	2.06963	1.63895	3.74477	1.1652	1.60223	2.91922	2.36122	5.7646	3.50664	2.6986	1.02237	3.92134	2.25765	1.37905	5.69582	2.84307	2.38451	9.54364	1.21961	2.05467	2.14164
ENSG00000008517	164.219	78.123	114.549	119.067	92.5296	147.132	97.901	170.302	232.573	138.662	72.6615	90.7526	68.7615	121.73	81.6572	160.754	111.272	281.237	179.091	112.122	318.172	119.672	87.4207	138.674	136.785	72.0546	124.749	165.64	47.7532	56.4917	132.604	98.0607	93.7344	90.6925	134.2	90.7583	128.768	62.8202	40.4643	173.928	92.8188	107.709	138.723	95.08	109.785	170.601	62.352	236.924	113.273
ENSG00000008710	22.087	15.7798	20.515	17.4932	16.979	17.8648	9.76924	21.568	14.7268	16.7977	13.9883	20.0782	16.6452	16.3781	15.7371	29.0352	17.6786	29.1112	17.9029	18.7815	74.985	19.1726	15.3668	24.8882	17.6922	12.5741	19.8423	18.1035	11.83	15.062	24.5597	13.5359	12.415	10.2465	18.8466	15.9442	19.1536	12.9465	13.8004	26.0971	14.6272	15.9895	9.67431	11.7168	18.2897	21.2435	13.7729	22.0106	19.8309
ENSG00000008735	0.106495	0.029435	0.068444	0.115956	0.165686	0.068543	0.03912	0.31909	0.052024	0.067016	0.124392	0.119718	0.187036	0.057355	0.02124	0.131413	0.112249	0.178267	0	0.039358	0.341639	0.125675	0.028508	0.122573	0.141067	0.095814	0.22125	0.069535	0.087855	0.08905	0.053376	0.154958	0.019121	0.065147	0.201998	0.076342	0.021026	0.121962	0.074237	0.176684	0.132622	0.16515	0	0.095751	0.028964	0.036577	0.180202	0.057309	0.078763
ENSG00000008838	22.2854	19.3738	20.3301	21.2935	16.9612	22.0174	18.4061	29.0159	23.8548	18.4388	13.0572	20.3493	19.9989	15.6641	15.6821	16.7947	19.305	30.2758	28.3397	25.0444	27.6846	17.6498	13.9518	22.7081	23.9969	21.3124	22.9816	16.3419	17.4937	18.3988	25.5294	15.4699	15.3702	12.7416	24.526	19.2771	21.524	14.6404	15.6544	26.1398	15.8973	14.6923	9.52555	16.0774	19.5997	26.9515	12.689	26.0733	18.6166
ENSG00000008853	5.80645	4.5338	5.32143	3.37876	4.48536	4.48074	4.00265	5.20378	4.58369	5.20249	4.60493	6.18561	4.33735	7.44768	5.20796	5.88281	3.73704	6.35134	3.94667	6.71155	7.14871	5.57962	2.90327	4.64555	5.53156	2.53399	7.56591	4.57806	5.07653	5.82543	6.4839	3.09223	3.94641	3.35371	7.36219	5.17852	4.39281	4.20874	3.3942	5.57696	2.84716	3.74013	2.8969	3.37113	4.6937	5.36464	2.29073	5.81854	3.93925
ENSG00000008869	24.1813	17.9607	20.4042	17.7379	17.7219	19.9546	10.1469	35.9298	21.4604	18.5851	13.2077	19.9057	16.4606	22.1122	14.9774	23.1742	16.4673	23.0208	18.2799	20.8333	2.34662	17.0631	15.7836	18.2161	20.7063	15.2383	22.4422	18.62	16.1319	15.5403	25.0926	15.7693	16.7344	12.5594	23.6689	15.1321	20.0268	15.362	13.9734	22.6242	17.1287	14.8489	9.82559	12.0738	19.7152	25.9594	11.6784	22.3421	19.102
ENSG00000008952	36.6681	34.8672	36.1365	29.8865	25.3507	30.0165	28.8028	42.6331	34.689	32.1883	20.5311	28.5645	28.0683	33.5417	27.345	27.5441	29.7053	19.6115	37.128	35.4243	3.72887	21.5863	26.5717	32.7369	39.0748	29.2197	23.8804	34.6348	28.2512	32.407	36.0184	21.2008	19.7114	34.9091	37.4784	34.1194	37.7771	26.561	27.3031	37.0713	27.4079	24.0721	14.526	26.5369	29.6718	35.6998	28.6236	31.3523	24.4433
ENSG00000008988	829.487	859.393	877.559	637.97	640.082	736.094	508.944	1012.47	720.441	787.433	510.668	719.047	672.08	685.043	668.241	1081.07	735.242	1247.56	937.558	776.228	385.791	678.276	724.784	749.714	1075.51	513.435	637.199	836.976	584.389	663.578	1025.84	637.113	664.196	813.223	950.066	721.632	675.547	612.241	571.121	906.897	693.656	737.833	518.095	650.53	885.129	874.172	622.45	1145.11	659.921
ENSG00000009307	108.259	103.427	104.079	83.6111	84.608	94.7393	87.0639	124.915	99.6516	94.1608	78.993	92.1822	94.8393	76.092	86.8004	103.742	103.118	106.106	110.893	101.764	35.726	77.0411	87.7687	88.3673	125.523	86.3253	107.048	91.5096	85.6805	82.2136	115.683	108.277	93.2734	90.3477	123.718	106.689	93.6212	76.8327	74.4838	127.109	81.8992	97.4741	83.7888	110.249	99.7821	127.966	95.8881	120.866	89.6513
ENSG00000009335	28.938	28.6583	29.0131	26.7089	23.3244	27.6159	19.2846	34.6356	25.9235	22.7169	17.3542	27.2315	24.584	23.903	23.9063	28.6281	25.7833	41.6657	32.8396	20.5085	8.2166	25.4948	20.4535	29.1181	35.1574	25.4203	35.3214	26.509	25.8385	25.0763	33.0239	22.9995	20.0135	16.3521	33.9864	22.754	32.7893	21.5999	19.0637	36.7759	23.2795	19.8715	8.13689	17.5075	26.4025	34.044	18.7196	32.8173	30.654
ENSG00000009413	8.09267	13.1323	9.12424	12.5165	5.85193	10.4124	5.84959	16.8606	9.39896	7.97834	4.28788	9.03393	9.89961	7.1176	12.0352	16.4643	10.0032	12.4246	14.3481	15.3162	0.695885	9.15339	6.56042	8.9369	11.5783	10.9921	9.14381	13.8191	6.96993	8.37279	12.5823	8.64671	6.34239	6.97538	12.471	8.95223	7.2012	8.41649	4.98088	14.8247	6.42216	5.24181	3.44971	8.34083	8.90335	11.2069	5.67477	14.2122	6.9648
ENSG00000009694	1.2233	1.07703	2.11083	1.61917	1.40821	1.73207	0.426081	1.4441	1.30722	1.07086	0.608631	1.32607	1.13181	0.603183	0.878131	0.840188	0.75307	1.40567	1.60919	1.05632	0.198926	1.99648	1.23762	1.70169	2.50363	0.87351	0.968032	1.1967	1.28338	0.899307	1.69757	0.650596	0.771958	1.01156	1.32891	1.05317	1.14604	0.930857	0.794091	1.03573	1.09618	0.774441	0.424968	0.599939	1.0494	1.49858	1.00466	1.46537	1.56457
ENSG00000009709	0	0	0	0	0	0	0	0	0	0	0	0	0	0	0	0	0	0	0	0	0	0	0	0	0	0	0	0	0	0	0	0	0	0	0	0	0	0	0	0	0	0	0	0	0	0	0	0	0
ENSG00000009724	0	0.105917	0	0.020584	0.058139	0.094571	0.076878	0.161619	0.055678	0.060287	0.042135	0.026735	0.068793	0.06396	0	0.088739	0.079831	0.063662	0	0.197226	0.020279	0.035213	0.020313	0.051886	0.06344	0.038997	0.072921	0.019818	0	0.079573	0.061652	0	0.059671	0.015316	0.036153	0	0.029093	0	0.071952	0.026643	0	0	0	0.061139	0.041252	0	0.01511	0.128893	0
ENSG00000009765	0	0	0	0	0	0	0	0	0	0	0	0	0	0	0	0	0	0	0	0	0	0	0	0	0	0	0	0	0	0	0	0	0	0	0	0	0	0	0	0	0	0	0	0	0	0	0	0	0
ENSG00000009780	4.82735	4.38893	4.17562	4.20411	4.77191	5.05226	4.41626	5.93371	4.74571	4.75129	3.46209	4.56214	5.22379	4.53861	4.19337	3.43883	3.46205	5.35169	5.9983	5.15703	0.832593	3.53017	3.88388	4.53442	5.60409	5.04641	4.33709	4.82813	4.73487	4.85966	6.05925	4.15441	3.82528	3.54121	5.45729	4.10089	5.08339	4.01638	3.24309	6.06782	3.22033	3.60824	2.9773	4.14623	4.00037	4.8657	3.93318	5.56696	3.68541
ENSG00000009790	131.888	110.184	141.671	122.472	110.732	141.463	75.7522	200.427	115.814	112.302	77.7341	135.027	115.239	114.329	98.6508	119.346	128.164	139.243	159.055	118.333	66.7614	116.379	106.426	145.484	181.302	101.959	112.75	121.186	107.768	114.559	184.094	92.7779	105.942	91.677	157.649	103.513	146.302	111.249	94.3314	181.652	118.963	96.8739	55.2159	80.3379	144.804	151.82	89.6704	140.924	120.978
ENSG00000009830	2.33123	1.49739	3.90673	2.42567	1.64754	1.55289	2.0172	5.69965	2.14455	2.29828	1.67394	2.47763	2.05453	3.29022	2.46778	2.23833	1.86489	6.14901	2.86627	4.00561	5.86724	2.11555	1.45038	2.90745	4.01835	4.15092	5.41764	3.48916	1.98524	2.32394	5.2669	3.8209	2.05267	1.58367	2.76015	1.86487	3.45493	1.67685	2.15987	2.9098	1.94929	1.85532	0.142709	1.19672	3.15912	2.97683	1.83316	2.07389	3.04454
ENSG00000009844	11.2476	12.4438	9.19712	6.46781	7.83156	11.1473	9.30384	15.809	12.4198	7.80866	6.574	11.2434	10.8076	9.85036	8.75968	6.74574	9.67605	11.8777	10.5169	11.8055	0.5016	11.3465	7.23127	11.2431	13.9264	11.3839	13.7792	7.26018	9.59548	9.24321	14.1627	9.58451	10.6051	7.46948	13.5711	9.08923	11.331	7.43569	8.55135	16.079	8.43761	7.30832	6.4779	7.2904	10.3245	14.3443	7.52362	15.7931	9.6703
ENSG00000009950	0	0	0	0	0	0	0.014767	0	0	0	0.018425	0.121178	0	0	0	0	0	0	0	0	0.059346	0.074876	0	0	0	0	0.028946	0.207394	0	0.024525	0	0.017003	0	0	0	0	0	0	0	0.034932	0	0	0	0.011407	0	0	0	0	0.017813
ENSG00000009954	22.8267	20.2729	18.6772	19.6211	16.9074	19.6787	15.905	27.6499	23.0932	17.9266	14.1111	19.0927	15.8561	19.0696	16.952	21.6224	18.4774	29.5077	23.6685	20.6579	12.801	19.3847	14.3822	20.0824	23.7028	17.4418	21.5738	19.0208	17.2295	18.5266	26.1711	15.5543	15.176	14.8946	26.7361	16.2705	22.1022	15.1705	14.9556	25.419	15.2692	15.1889	12.2661	14.6947	19.3701	24.2447	14.9361	21.975	17.6591
ENSG00000010017	15.0737	15.5658	14.4203	14.0005	12.6671	14.5275	9.95917	20.1508	18.8992	9.76647	9.22289	11.5703	12.2934	13.6697	11.5569	12.786	13.8636	16.0082	16.0069	15.4986	3.97242	12.5958	11.6111	14.6311	17.7636	10.2687	19.77	12.6074	13.7942	14.3638	16.8584	11.0747	12.9131	9.32056	19.5543	9.43801	14.463	13.5241	11.5208	18.4305	10.7498	11.0312	14.2976	10.6083	14.13	21.4485	9.95069	20.5774	12.9105
ENSG00000010030	0.090385	0.361606	0.284185	0.613688	0.103211	0.353571	2.12332	0.359891	0.927531	0.318141	0.136539	0.247788	0.472799	0.846509	0.293813	0.484989	0.357942	1.08918	0.12277	0.249922	0.810991	0.227477	0.308373	0.503616	0.427462	1.46258	20.5481	0.118852	0.625471	0.25136	0.164523	2.57539	0.418947	0.16982	1.02516	0.51489	0.577595	0.325167	0.176532	0.51681	0.046049	0.281658	0.387117	0.322369	0.165991	0.44276	0.071963	0.269932	0.11886
ENSG00000010072	5.12912	4.78955	4.29117	3.58083	2.89984	3.81518	3.51067	6.18389	5.10213	4.08238	2.65935	3.51694	3.64034	4.64497	3.32093	3.7652	3.0199	4.83999	5.08164	4.055	9.69096	4.9741	3.32873	3.69606	5.32277	4.20578	5.55152	4.23885	4.15197	5.03151	4.50089	3.52848	3.24613	3.04866	4.86794	2.87461	4.9422	2.8271	3.56081	5.21116	3.204	4.91409	1.53284	3.02548	4.33138	4.85635	2.45903	4.74398	3.84549
ENSG00000010165	10.2049	8.23623	6.84918	5.79979	5.0795	6.64603	7.22793	7.15929	8.15919	6.764	5.54754	6.98495	6.47692	7.83292	5.22386	9.17857	6.03743	12.117	7.01767	7.38881	13.182	6.55542	5.38584	7.15517	8.38185	6.28142	8.90804	6.20113	7.55132	6.44706	6.44045	5.8314	7.44912	6.02841	7.96441	4.80661	6.81541	4.84319	4.76434	8.8452	7.14555	7.05582	5.09495	5.58764	6.81217	6.32749	5.38924	10.0296	5.20308
ENSG00000010219	9.10507	5.46615	8.69615	6.80219	5.34443	8.2387	2.40395	8.78173	5.14301	5.22642	5.24878	5.72655	7.08718	5.84621	3.09408	6.9855	4.93645	7.26718	8.05419	6.34852	2.91444	8.0284	6.10092	8.82077	7.88034	4.61682	7.89536	5.20373	9.26678	6.75139	7.35756	4.17836	6.00813	6.38286	6.16971	4.34634	9.11198	3.69403	6.64579	7.18102	5.56711	6.15784	9.0124	4.92791	8.70394	4.79855	5.42722	7.69896	5.45618
ENSG00000010244	117.563	93.0168	91.5246	89.4868	81.1397	105.945	69.5269	166.382	92.9702	95.304	59.7172	105.452	91.4087	106.89	87.266	104.693	95.6027	98.4253	114.737	101.957	11.1265	101.264	84.8411	110.035	125.808	100.668	134.601	87.788	92.2013	88.1205	132.364	82.071	81.4959	59.9654	129.351	83.9972	122.223	82.3183	75.1282	134.744	81.1063	80.6864	37.3499	67.0192	104.663	130.952	67.6696	127.697	102.652
ENSG00000010256	35.9452	35.4128	26.7099	26.2333	25.1156	33.328	45.737	44.1918	24.2771	33.4741	28.6957	27.4371	25.5978	18.2863	28.1999	33.9339	23.166	39.5872	33.8832	28.1706	72.3582	30.9862	23.1278	29.223	36.6558	36.0214	51.0348	29.9952	23.7332	27.538	33.3161	21.4408	27.9834	28.2284	25.1299	30.7082	32.8583	18.5895	25.3643	39.2986	28.8078	32.4448	14.8024	26.7019	28.2805	24.6017	22.9265	44.605	33.5625
ENSG00000010270	11.8843	9.6502	7.07284	6.04331	5.20132	9.07881	10.2413	13.3064	11.2107	6.58516	7.22748	7.41744	7.40285	8.48145	7.00736	10.1615	7.75462	11.5217	9.74306	10.6207	2.74203	8.7078	8.95939	8.90554	9.19401	10.9257	16.7117	7.25286	8.77588	9.04683	11.2607	8.56729	8.3794	4.8099	12.2704	7.85993	10.6243	6.12741	6.29468	13.112	6.334	7.21676	4.50491	6.69502	8.60523	11.3651	6.92805	13.0824	8.58461
ENSG00000010278	19.8368	10.1982	7.30178	6.06248	4.70795	24.7799	10.101	15.4436	5.85258	8.65574	16.2604	4.649	3.81585	16.5623	12.0772	8.13113	19.517	6.4184	4.96593	5.80019	1.50542	8.31855	17.3015	11.1087	16.4066	11.9076	10.6475	8.20012	7.29672	7.78867	6.11069	16.7674	12.3078	2.01044	5.62988	14.8916	17.8322	14.559	14.4872	22.0202	11.2546	11.1095	24.8498	9.52649	13.1077	13.8184	11.1944	21.7199	16.516
ENSG00000010282	0	0	0	0	0	0	0	0	0	0.197705	0	0	0	0	0	0	0	0	0	0	0.117708	0	0	0	0	0	0	0	0	0	0	0	0	0	0.322983	0	0	0	0	0	0	0	0	0	0	0	0	0	0.109075
ENSG00000010292	16.0719	12.4501	14.7708	12.1605	11.4193	15.1232	12.949	14.2865	17.0014	16.0645	10.4936	12.1942	10.8485	8.45745	11.7576	13.2827	9.99655	19.8993	13.9763	16.1417	18.4475	11.3213	10.5182	13.4979	14.9004	11.017	21.8032	11.1988	10.7861	12.9066	15.9254	9.31667	12.3075	11.1473	15.4503	10.7649	13.9687	9.89692	9.10599	14.9086	8.70771	11.6952	7.29002	8.31353	11.3711	14.7109	9.8167	13.8682	12.229
ENSG00000010295	24.7524	14.6104	13.3922	15.0124	13.0343	17.7829	18.6819	23.3984	15.2176	16.9513	14.8731	17.6821	17.5104	17.646	17.8783	20.5256	15.6416	25.104	16.6519	18.5505	28.9646	15.3338	12.679	17.4922	15.8765	20.4959	22.7699	14.5437	15.4679	15.0514	20.8783	15.8148	13.4888	9.94166	18.6536	18.2572	21.0942	12.7294	12.2851	22.851	16.3363	15.6705	7.58803	13.5246	18.76	19.5043	10.8459	22.9277	16.1429
ENSG00000010310	4.08739	1.9097	1.85134	2.46311	1.92093	2.5788	1.05186	4.20068	4.66214	2.37546	1.13408	2.78126	2.60249	1.85091	2.94846	1.85167	1.78565	3.89354	2.47882	1.81676	1.63453	1.76899	1.66956	3.08363	2.391	1.21449	1.39772	2.54804	2.03427	1.81317	2.09638	0.678207	0.743782	0.85024	2.61874	2.19021	3.10322	1.34752	1.84778	3.9896	1.53584	2.18777	2.65887	0.923437	2.43153	2.26104	1.39776	1.59622	1.52223
ENSG00000010318	3.41632	3.48544	3.03939	3.08074	1.66699	4.32667	1.7259	5.12556	2.90219	2.1923	1.93599	2.81189	2.52592	3.62855	2.52991	4.68836	3.86215	3.58619	4.47165	2.50273	1.15308	2.97963	2.01645	2.58957	4.56703	1.82229	2.21763	2.47596	3.46343	2.36184	4.78164	1.61557	3.28342	2.19209	3.88211	3.91572	3.85968	2.83886	2.46542	3.87575	3.05526	1.59655	2.59998	2.19204	3.35991	3.17119	2.44531	4.99469	2.34265
ENSG00000010319	0.085361	0.124177	0.100151	0.11626	0.0728	0.068963	0.034729	0.113566	0.18528	0.579916	0.052775	0.099935	0.231955	0.229401	0.057026	0.04177	0.046835	0.120111	0.048513	0.013236	0.019222	0.057859	0.028506	0.134065	0.118866	0.027381	0.085171	0.101974	0.529744	0.105234	0.231256	0.080367	0.084261	0.018965	1.13034	0.217929	0.169279	0.074222	0.039725	0.100214	0.303195	0.147079	0.063113	0.114306	0.096577	0.169887	0.063581	0.157141	0.271775
ENSG00000010322	51.1511	32.0131	34.4352	32.8677	33.3876	36.959	25.1707	52.0807	31.2826	36.9027	26.1502	42.8782	36.3993	33.6707	28.3867	38.6794	34.7143	67.1256	40.4107	38.729	72.8103	31.6329	27.8937	42.7864	39.905	35.2364	47.1209	31.8949	28.6672	29.1902	41.0121	29.7094	29.8774	21.0204	38.1567	26.0468	43.7167	28.4707	21.4577	45.6887	31.5829	29.9834	17.1597	22.2236	37.4921	41.8551	22.1321	46.1836	35.0656
ENSG00000010327	25.2236	23.5267	12.2039	8.98709	17.5802	18.5107	44.1441	43.0702	14.5958	27.8076	33.0215	25.9945	33.7368	20.8682	30.1986	23.2262	23.6638	16.97	16.2362	42.169	60.1216	20.8224	17.3055	14.6886	15.8733	45.6911	51.4012	18.3498	22.665	21.9131	25.8761	24.891	24.4466	10.347	22.1406	25.0859	19.9023	13.9676	18.9846	35.3486	24.7874	20.478	3.06328	31.7446	24.8129	22.3986	17.9752	45.4589	29.0674
ENSG00000010361	2.91082	3.07786	4.58253	2.23415	3.12405	3.73306	2.02482	3.20174	2.95285	4.04859	2.28075	4.14637	2.58601	2.20802	3.78597	2.81507	3.25419	4.3992	3.7378	3.94251	5.72672	3.75628	3.41724	3.01192	3.96894	3.07044	2.69069	3.37861	1.63523	2.81206	4.57118	2.73305	3.56874	2.55187	3.72662	2.46275	2.95889	3.45961	1.84829	3.5019	3.72279	2.96664	0.847916	2.41495	3.54118	5.18243	2.21357	3.02331	2.48936
ENSG00000010379	0.403782	0.284157	0.618915	0.323583	0.251079	0.216243	0.021102	1.11107	0.191739	0	0.109178	0.440522	0.600601	0.204196	0	0.655232	0.25888	0.407278	0.359621	0.145938	0.135896	0.228235	0.345995	0.302012	0.453664	0.255261	0.527308	0.207982	0	0.169745	0.244413	0.110283	0.12807	0.052637	0.167693	0.189927	0.384338	0.512417	0.043671	0.137658	0.101321	0.255073	0	0.112484	0.269761	0	0.197916	0.100445	0.275184
ENSG00000010404	49.3943	43.5162	38.2044	36.8883	35.0462	42.0991	35.7382	51.0409	54.5386	34.8355	37.5665	39.4641	33.3677	36.8873	31.481	48.6053	34.4761	59.5027	44.6418	42.0135	31.197	37.2811	32.3508	37.608	48.0662	38.5422	55.7391	32.1135	35.1147	39.2303	45.2725	32.6897	31.9344	21.808	52.3723	27.5826	45.9458	32.4282	26.6079	44.2603	30.9019	31.03	42.2121	30.5425	42.8116	49.6597	26.5851	59.339	40.6063
ENSG00000010438	0.250077	0	0.145268	0	0	0.124162	0	0.170074	0	0	0	0.098844	0	0.127574	0	0	0	0	0	0	0	0	0	0	0	0	0	0	0	0	0.196426	0	0	0.086444	0	0.231777	0	0	0	0	0	0	0	0	0	0.398382	0	0	0
ENSG00000010539	4.93155	4.77374	4.94032	3.11189	3.50428	6.05112	3.0184	9.60307	4.27004	4.51452	4.08964	5.84067	4.15924	5.06241	3.44902	6.08811	4.88398	6.45133	5.74315	6.24031	3.36128	6.35106	5.31892	4.76489	6.85642	6.14689	9.44725	5.12858	4.25274	4.80452	5.57475	3.68489	4.53372	3.32707	5.90117	3.60367	6.13697	4.06988	3.51743	7.56871	5.20604	5.09554	3.82293	3.64317	5.90035	4.16396	2.91988	6.21765	3.61804
ENSG00000010610	72.6105	75.3071	81.2122	59.7039	57.3952	63.999	105.07	90.2324	43.2254	57.7529	60.6474	59.5683	70.6824	54.2327	72.076	60.8656	63.4575	82.7239	81.0842	68.7782	108.096	72.6048	54.8817	66.7362	79.0824	98.6851	66.528	58.663	70.9551	64.4873	70.6458	71.982	62.7438	59.2509	82.8699	78.3065	64.3592	61.6996	63.7992	96.2352	65.9388	56.8416	30.5995	54.5902	85.1767	68.5466	65.5728	91.3863	60.3124
ENSG00000010626	2.20129	1.93936	3.36353	1.80985	1.48718	1.2447	2.13747	3.55283	1.62046	1.70269	1.15353	3.26382	1.92692	2.00347	1.57554	2.25284	1.6557	4.27656	2.13205	2.4956	3.1349	1.35267	2.22015	2.29393	3.25341	3.12883	1.80211	2.60478	1.97435	1.82396	1.40927	1.17267	2.131	1.33076	1.24317	2.67474	1.87241	1.79371	1.89961	2.12534	1.0978	2.22679	2.01343	1.87093	1.87672	3.3047	1.7833	2.02565	2.24632
ENSG00000010671	32.8291	30.4397	32.0609	21.1731	23.186	27.5494	40.0273	34.5258	25.0875	21.3638	19.5818	24.2685	26.0814	39.8465	26.0132	30.1132	23.7716	24.4129	27.7096	32.9847	10.6308	27.0352	20.0759	24.8821	30.7939	37.0292	55.3812	21.2549	36.7033	22.8816	30.1427	26.2817	26.7602	15.8718	27.5757	30.1248	25.7546	28.1565	19.2689	27.0158	22.0859	23.1296	13.7943	28.8867	29.6248	27.9354	21.9571	39.0835	21.2441
ENSG00000010704	3.49312	1.86699	0.899315	1.44493	1.35193	1.76686	2.93921	2.58482	1.422	2.16874	1.8868	2.08834	1.94474	1.99813	1.61014	2.27089	1.63849	2.65785	1.73306	2.37882	0.592302	1.50286	1.03977	2.07451	1.55717	3.26395	3.02924	1.1366	1.53659	1.66641	2.06842	2.18596	2.10057	0.609719	2.70778	1.69095	1.52439	1.81658	1.57945	2.68168	1.56742	1.78037	0.847905	1.94717	2.2815	2.44193	1.15613	2.56656	1.73849
ENSG00000010803	4.94517	4.79933	7.30699	5.39749	5.71839	4.31301	2.18373	6.14774	6.0551	5.37501	2.54156	4.57371	4.43381	3.85785	3.27114	2.92895	6.12451	3.68599	4.1104	4.23393	3.12396	4.31695	6.41957	3.72805	5.14165	3.25032	3.26702	3.60939	5.18213	4.91075	6.09468	2.62179	4.39664	2.61983	4.32864	3.12027	3.67415	3.86462	3.23058	6.41396	3.05553	4.15382	4.22197	2.48528	6.31282	5.12907	4.11381	5.04161	3.76517
ENSG00000010810	208.487	152.643	145.941	144.128	116.713	169.732	80.3456	200.049	213.815	137.734	118.066	156.891	126.585	118.985	117.254	145.765	141.869	268.99	208.812	176.133	116.354	133.963	126.386	177.261	192.886	138.862	182.193	125.086	120.83	134.237	182.309	105.739	115.425	89.3886	182.662	103.812	177.569	119.105	103.878	220.354	134.519	108.752	106.966	94.0717	154.897	223.331	107.464	196.798	140.526
ENSG00000010818	12.2309	13.9977	16.1014	15.0436	15.0846	16.1471	6.02444	19.168	14.2958	13.0447	7.93509	14.6019	14.1213	12.8764	9.70975	12.103	13.3994	18.7055	21.1168	12.843	6.49174	13.8513	11.2305	15.2723	20.2919	9.93444	13.4274	14.5745	11.5219	11.6396	21.7565	10.1032	12.5819	12.5343	23.2427	10.0522	15.3247	12.7867	10.8233	18.1989	13.5584	10.6625	10.2081	9.94212	16.619	18.9691	9.95842	17.5129	14.5517
ENSG00000010932	0	0.418872	0	0	0	0	0	0	0	0.096671	0.023327	0	0	0	0	0	0	0	0.079373	0	0	0	0.046768	0.119319	0.052864	0	0	0	0	0	0	0.03543	0.065896	0.068026	0	0	0	0	0.056073	0.044195	0	0	0	0	0.068783	0	0	0	0
ENSG00000011007	13.6449	10.7598	9.81983	8.00723	6.70244	10.3496	9.45091	12.9016	11.3611	7.60672	8.57748	7.97062	7.38148	8.79308	8.14565	7.94791	8.87272	11.9347	11.0666	11.0207	4.4242	8.37826	6.94564	8.31087	9.46997	10.7556	10.2535	7.48816	8.63207	9.65319	10.9038	8.74439	7.52907	7.02557	11.5826	8.10217	10.5152	7.28437	7.71832	12.2257	7.08847	8.47854	6.83767	6.92152	10.1486	11.5025	5.9753	11.2799	7.03408
ENSG00000011009	18.9471	13.7684	12.4131	11.9698	13.7928	14.2089	17.3139	17.2913	15.1571	14.291	11.3058	13.7313	14.0647	13.4137	11.391	13.6842	11.381	19.0537	15.1868	14.7379	20.1662	11.6096	10.4579	14.1851	13.6803	15.9024	20.4555	12.3784	13.4603	14.5862	16.8609	11.9605	12.6462	9.96509	16.8329	13.3934	14.7248	11.6859	10.9422	18.1325	13.4522	11.9676	8.88195	10.9762	14.1634	16.2111	11.5085	16.5639	14.8522
ENSG00000011021	8.08682	5.92906	6.28295	5.28015	6.25461	6.13673	7.08466	8.66408	4.931	4.62929	5.09033	6.35347	5.57255	8.32908	5.29926	4.88133	6.43074	10.4139	8.79376	7.34824	7.77337	5.21585	4.84551	6.00592	6.27677	7.03534	7.84823	6.08167	5.56395	5.78273	8.32144	5.94274	5.41371	3.93282	7.90713	6.34485	6.09874	4.50296	4.07279	9.22851	6.29168	5.82081	4.23588	3.44861	6.25072	6.78698	4.10444	7.13589	5.64186
ENSG00000011028	0.602746	0.361889	0.675686	0.53814	0.794012	0.747513	0.448864	0.622965	0.290852	0.464497	0.432392	0.816924	0.669884	0.527616	0.408735	0.634536	0.902868	0.862338	0.55481	0.926053	1.54788	0.825235	1.14567	0.517497	1.77147	0.325047	0.330798	0.736502	0.421998	0.375773	0.65049	0.246443	0.310988	0.276178	0.852251	0.164692	0.273549	0.255427	0.489101	0.666925	0.868371	0.758931	2.45546	0.716759	0.448753	0.440995	0.228679	0.507214	0.992466
ENSG00000011052	0.724728	2.79108	0.435391	0.981092	0.566813	1.30061	0.997363	1.67054	1.2774	1.2219	0.362752	0.125315	0.821699	1.44444	1.41555	1.60483	0.283314	1.9821	0.649833	1.22357	1.48267	1.26027	0.304527	0.536562	1.49918	0.433659	0.519706	0.989099	0.8227	1.72638	1.84316	0.902357	1.45868	1.15099	1.43203	1.70264	0.518622	0.667358	1.65843	2.30076	0.628394	1.72364	0.179227	1.8878	0.814773	1.02372	1.68977	2.44562	1.10121
ENSG00000011083	0	0	0	0	0	0	0	0	0	0	0	0	0	0	0	0	0	0	0	0	0.012782	0	0	0	0	0	0	0	0	0	0	0	0.012476	0.008445	0	0.011323	0.032254	0	0	0	0	0	0	0	0	0.0206	0	0	0
ENSG00000011105	0.747168	1.2941	1.03941	1.33988	0.34621	3.40588	0.278327	1.10581	0.545178	1.03438	0.372654	0.640164	0.366125	1.17299	0.86459	0.914664	1.53629	1.66068	0.671306	0.503541	0.876894	0.938865	2.40883	1.71158	3.94401	0.809837	1.60743	0.950717	0.885935	1.33064	0.657604	2.06856	1.82328	0.404921	1.01224	0.290624	1.57399	2.10891	2.79582	2.1183	1.81549	1.27042	3.93391	0.641529	1.05496	1.92008	1.09522	1.91128	1.43996
ENSG00000011114	10.2223	9.20624	13.325	6.27528	7.17621	8.89534	7.96363	14.7329	9.04557	7.4271	6.02005	9.92764	8.55599	8.88201	7.64089	8.78214	8.30293	10.2626	18.4473	9.93999	4.16067	8.9762	7.56438	8.85959	17.4298	8.40249	10.9404	8.39607	8.12811	8.15967	11.3382	6.56399	7.2596	5.32244	11.6309	8.04145	10.1451	6.54204	6.28828	17.8991	7.31712	7.43404	8.74435	6.17002	9.78677	11.8262	7.17202	10.1536	8.66802
ENSG00000011132	16.3883	16.3073	13.6823	16.1339	15.4423	21.4776	10.535	17.9788	15.7525	13.5535	10.183	17.6007	17.6078	13.6273	11.5882	17.3638	14.4022	29.256	20.0839	13.4688	51.3369	13.9785	13.4876	15.65	19.9152	13.5503	15.7167	15.5751	9.91075	16.0087	17.6643	12.2908	12.6711	12.0578	12.6188	8.83856	17.9561	15.1408	13.6869	21.16	14.1945	14.5444	9.69298	10.1626	16.3325	18.7656	8.78901	27.1591	12.5874
ENSG00000011143	4.16448	4.1006	4.07233	4.74554	3.16548	4.6522	2.09696	4.59299	3.40089	5.52919	2.21365	3.89598	2.84183	3.67698	3.42909	4.07198	3.59605	8.39831	4.03981	3.86445	3.07481	3.54632	4.28887	3.28996	4.88018	3.74144	4.09267	3.58797	2.84047	3.70565	5.46914	4.72851	2.60298	2.37709	4.34912	3.04108	4.15189	3.54339	2.47433	4.36479	3.60961	4.1746	2.60541	2.82206	4.5541	2.89514	1.63748	5.53701	3.28477
ENSG00000011198	12.9009	9.07831	8.22122	5.13179	5.73166	7.46806	7.22789	8.19311	7.22563	6.83877	6.68235	9.63853	6.33769	8.28106	7.03665	11.5562	7.72599	7.80853	7.81481	9.18977	3.28128	9.00929	6.5271	7.65312	10.0308	11.5068	14.4711	6.6429	5.33717	6.25432	6.19814	5.1134	6.70406	3.38924	9.67663	8.51981	7.07699	9.21841	4.54885	10.312	6.38973	5.88089	1.73702	7.99967	8.02033	12.3531	5.35767	10.9092	10.4273
ENSG00000011201	0	0.017287	0	0	0	0	0.039861	0	0	0.013762	0	0.12582	0.015213	0.007318	0.006236	0.042695	0.007176	0	0.024773	0	0	0.006333	0.007275	0	0.022758	0.006989	0	0	0.022663	0.075042	0	0.119357	0.014354	0.004838	0	0.088603	0.103439	0	0.006089	0	0.007093	0	0	0.015448	0.014791	0	0.125976	0	0.032276
ENSG00000011243	56.9466	39.211	38.7007	40.3332	38.692	46.6385	28.2196	56.647	38.4562	40.7188	31.7528	45.8217	40.1481	44.6219	37.7139	52.4024	47.5863	71.5956	48.0972	41.2761	67.5249	37.5227	37.5607	52.175	53.5761	42.3369	54.4724	41.7443	39.9498	40.682	51.4001	34.2013	32.9396	24.5518	52.7797	38.5219	54.2257	38.9068	34.2531	60.9997	39.7213	32.1439	19.9155	27.8539	45.5439	52.837	26.5287	47.1375	41.6492
ENSG00000011258	12.3218	11.4375	10.1614	9.64504	10.4482	11.86	6.86472	19.6713	9.30501	10.7903	7.47702	11.1882	9.37677	12.8091	10.0467	12.7589	13.4104	11.2282	14.9658	12.4131	1.35906	12.943	11.1616	13.2828	15.001	10.991	13.4278	10.2674	9.55349	9.3948	14.9065	9.36412	10.1016	6.65626	14.4678	9.42547	10.9386	10.1507	8.73906	15.0334	9.86536	10.1844	6.26038	8.93542	11.1985	13.5193	8.49526	15.9057	10.9461
ENSG00000011260	11.422	10.2716	11.1847	9.30901	9.71849	8.30083	10.7229	13.0026	8.77176	8.26957	7.51585	10.2711	9.31662	9.05147	9.354	13.6065	8.89986	18.2777	11.352	10.429	13.5938	9.77162	8.31947	9.9217	10.8625	11.8315	14.3735	10.6001	9.64906	11.1881	11.9054	11.5806	8.64155	6.91175	12.7036	9.59716	10.5613	9.31446	8.28388	13.316	9.63413	10.1679	12.368	8.84052	10.719	12.1144	7.30664	10.9288	9.64553
ENSG00000011275	26.3705	21.2404	24.3472	23.8804	22.4942	24.2951	12.0968	33.6774	20.4964	20.5959	13.8781	22.392	21.9194	20.5483	19.188	20.7162	22.3235	35.061	28.0182	25.9959	18.9489	20.1972	18.8296	24.9117	30.2095	17.6424	21.5231	22.6011	17.1997	20.947	27.456	17.7247	20.3958	15.1862	27.9713	17.5126	25.0714	18.1736	18.8726	31.4561	21.6414	18.8329	12.0874	16.1531	24.2372	28.5326	15.7377	27.413	23.9269
ENSG00000011295	17.4226	11.1385	11.8531	11.3857	10.1206	11.9654	7.77105	15.8233	12.2192	11.3515	9.46302	13.5195	11.0039	13.3295	10.1678	16.9342	12.9696	23.0544	11.5837	14.1611	50.8935	12.2146	11.4987	13.4788	14.838	10.6772	13.0846	11.9256	10.4381	12.6649	13.6745	9.57687	8.61357	8.24385	17.3601	8.45485	13.7922	10.4256	9.86616	13.0601	10.1369	11.3606	5.83148	11.7169	13.2552	13.58	8.5265	13.0899	10.0086
ENSG00000011304	73.5484	68.4532	63.4357	56.8425	55.4346	62.9955	54.3556	77.0887	57.6063	60.1695	47.2179	66.645	54.1752	54.4563	58.7827	59.4969	56.9898	102.715	81.2282	74.2519	92.5105	60.5747	50.3992	63.2497	82.9615	61.0262	95.2399	53.7532	59.7276	55.257	87.0273	45.515	58.8836	41.9255	80.7591	55.064	74.1615	48.9029	46.7577	84.5931	55.649	48.9697	38.9337	58.073	65.5126	82.7667	43.8119	80.6979	67.1973
ENSG00000011332	0.033533	0.026747	0.078928	0	0	0	0.031419	0	0.27159	0	0.138732	0.02623	0.02339	0	0.038647	0.049371	0.066612	0.035232	0.076456	0	0	0.019506	0	0.142677	0	0	0	0.021973	0.112232	0	0	0.10983	0.022025	0.015024	0.099229	0	0	0.103428	0	0.172584	0.065319	0	0	0	0.045727	0	0	0	0.024782
ENSG00000011347	0.075244	0	0.022474	0.029349	0	0	0.037268	0	0.011693	0	0	0	0	0.025447	0	0	0.024817	0	0	0	0	0	0	0	0	0	0.034404	0	0.052032	0	0	0	0	0	0.045353	0	0	0	0	0	0	0	0	0	0	0	0	0	0
ENSG00000011376	5.01056	5.01935	4.86459	4.3918	3.8626	4.12388	3.23334	7.13826	4.89824	3.93868	3.691	5.75329	3.53509	3.86299	3.27055	4.37381	4.14968	6.81501	4.97828	4.66743	7.38547	4.6561	3.89129	5.55251	5.84014	3.98627	5.69629	3.79843	4.71147	4.3644	5.40549	3.62589	4.16189	2.88933	5.21599	4.22823	6.20666	3.79243	3.05386	6.15166	4.54252	4.20529	3.24972	3.37526	4.64668	4.72659	3.2022	6.76825	4.71387
ENSG00000011405	13.9178	10.704	10.0508	11.163	11.4973	11.3778	9.94657	14.3295	12.4573	9.69707	7.91435	10.5164	9.48742	10.5999	9.94369	11.6841	10.703	18.132	14.5064	11.8629	0.802088	11.0255	9.63808	12.6275	13.6473	10.185	15.9476	9.65079	10.9654	10.4892	13.3553	9.60284	9.29857	6.92586	13.6926	9.0827	14.6539	8.44461	7.37075	16.7719	9.34284	10.145	4.12586	7.26104	10.3297	13.5467	7.99544	12.5319	10.7316
ENSG00000011422	34.6877	32.2502	14.9121	12.2817	12.4998	13.6983	32.0867	23.7137	26.4946	13.7904	21.8655	13.7684	22.9305	13.0803	16.8946	30.0173	16.318	18.9363	22.7318	28.0104	41.2702	18.0866	10.8795	11.9403	12.9794	52.6478	42.1421	12.0641	16.9153	14.7402	14.639	16.7212	15.3013	10.5734	24.1774	23.5182	14.1283	14.0386	11.7543	26.1974	14.04	16.1113	2.50365	26.928	17.1927	46.5221	14.538	26.5185	22.5945
ENSG00000011426	0.545367	0.389433	0.815379	0.571435	0.32062	0.804547	1.11871	1.57297	1.02532	0.266344	0.579512	0.675338	0.503599	0.542439	0.486031	0.746693	0.698795	0.422823	0.879807	0.662551	0.227508	0.258929	0.100178	1.13433	1.12566	0.29931	0.878503	0.416832	0.426762	0.377437	1.54221	0.137651	0.289503	0.212274	1.368	1.04619	0.371722	1.37688	0.731203	1.19354	0.800532	0.362854	0.884387	1.09855	0.285235	1.45616	0.833163	0.742847	0.239467
ENSG00000011451	9.97576	9.24087	7.59782	9.89	7.87851	11.7809	6.74249	12.2571	8.64125	7.6045	7.26944	11.1254	9.37569	6.56517	7.22593	7.30423	8.33346	12.7338	9.31593	8.41925	19.1055	9.04457	6.31903	12.0583	9.03166	12.3564	8.19067	6.70083	8.73619	10.1605	11.142	6.58513	7.90402	5.50848	11.1498	6.97555	10.8144	6.46799	6.91101	11.2831	8.74696	7.56744	4.03782	5.85476	9.4904	8.6977	6.00554	9.83254	9.56101
ENSG00000011454	14.6618	15.1905	18.4515	16.4832	13.1291	16.0941	14.553	25.7067	15.1061	14.6631	9.89562	14.2391	13.3183	15.7776	15.0369	16.2645	14.2486	28.9702	14.9326	17.1246	6.49751	14.0626	15.9289	16.0317	20.5414	15.1364	22.5437	13.6493	15.3256	14.4543	20.028	12.1579	12.6972	10.1569	18.168	14.7883	14.6332	15.3481	13.1825	19.484	12.6607	13.6774	8.46095	11.2206	16.5365	18.3707	11.1118	19.0058	13.5908
ENSG00000011465	0.269886	0	0	0	0	0	0	0	0	0	0	0	0	0	0	0.192741	0.515619	0	0	0	0	0	0	0	0	0	0	0	0	0	0	0	0	0	0	0	0	0	0	0.034744	0	0	0	0	0	0	0	0.033669	0.041293
ENSG00000011478	1.86624	1.48802	1.74154	1.61629	1.26864	2.09346	1.14969	1.89028	1.50267	1.31094	1.0898	1.96926	2.3974	1.19515	1.94379	1.13159	1.08199	2.95584	1.54032	1.49738	4.85221	1.47853	1.63365	2.0062	2.01991	1.29712	1.00827	1.51745	2.05869	1.69956	2.77876	1.39486	1.3316	1.21026	2.58559	1.44669	1.80754	0.966928	1.05972	2.06734	1.46263	2.03772	1.31243	1.63302	2.10077	1.60936	0.883822	1.95492	1.76936
ENSG00000011485	17.1539	26.3039	24.7608	21.367	19.3246	21.0174	23.1219	24.7184	26.3318	21.0832	12.4527	28.5734	20.2749	24.9122	16.8808	17.1693	18.2073	46.3107	21.6969	26.1007	13.6086	19.4359	15.2422	19.2141	33.1528	14.01	22.8057	24.5949	19.4933	22.2625	24.3763	18.168	12.5758	16.0235	32.5301	22.6492	34.9743	20.7384	13.9268	34.6584	18.1792	16.5171	7.96949	14.3683	27.8338	25.0053	16.0729	24.1614	17.6627
ENSG00000011523	6.18925	6.32911	8.07605	7.9112	7.52934	8.99887	4.18425	10.2147	5.78458	5.73363	5.66583	7.55416	5.94076	6.79404	5.45724	8.31127	7.27787	12.1992	9.22021	5.86178	13.0927	7.10727	7.09287	7.69335	11.1274	5.76404	4.40902	7.50556	6.38456	6.72372	9.68008	5.37427	6.06478	5.84692	8.08753	5.51738	7.75546	5.4856	6.09438	8.42211	4.70975	7.10079	4.38977	4.65117	9.38461	8.40336	5.51139	12.0035	7.63073
ENSG00000011566	6.07068	5.20736	6.56566	6.83844	4.90099	5.77799	4.46834	9.0134	5.17167	3.65502	3.42831	7.11725	5.75781	6.87768	4.34065	7.32656	4.67481	5.24875	8.82519	8.22472	9.70001	6.28772	3.52079	6.16013	6.24448	4.3307	7.83363	4.99828	6.13244	4.48525	7.0077	5.72666	5.7843	4.04888	7.4164	4.11393	6.73916	4.97424	4.48425	7.78938	5.40787	6.28777	1.00478	4.19521	5.02135	8.78332	4.26178	8.75458	6.4165
ENSG00000011590	1.51229	1.15347	2.28687	1.57867	1.36666	1.48568	1.12247	1.61342	2.39718	1.91435	1.03798	2.2111	1.57679	1.9356	0.73763	1.65959	0.962099	2.76826	1.37208	1.56618	3.32987	1.06837	0.831247	1.68835	1.7678	0.53852	1.82064	1.03245	1.94176	1.47995	1.87614	0.904276	1.60064	1.60989	2.81259	1.59102	1.72929	1.31364	1.20417	1.87257	2.17321	1.22049	0.966417	1.30657	1.86655	0.633082	0.957392	1.78224	1.76462
ENSG00000011600	244.18	300.962	189.019	144.393	180.187	204.992	666.751	268.811	191.155	220.259	211.85	200.75	235.244	216.329	274.125	142.164	174.185	154.051	234.817	255.825	197.325	259.004	166.193	179.953	182.616	415.401	441.352	207.848	263.265	244.034	204.469	228.803	226.374	215.351	309.492	335.384	244.586	191.152	166.987	267.577	196.428	201.593	71.6754	260.67	248.122	243.995	223.053	429.188	227.734
ENSG00000011638	4.34709	3.54781	2.73866	5.11564	2.13511	3.65979	4.03814	4.10954	3.68608	3.40924	3.10044	3.24332	2.38891	4.06773	3.65867	4.89521	3.79294	4.68018	2.98441	3.83262	2.23828	3.26779	4.27239	3.82703	3.26863	3.64765	4.03554	3.77708	2.27819	4.08005	2.81318	3.67173	3.13723	2.37307	3.16937	4.06769	4.19968	4.64195	2.99627	4.04512	3.0098	4.25848	8.80994	2.95993	3.94402	4.25751	4.00926	3.72067	2.61446
ENSG00000011677	0	0	0	0	0	0	0	0	0	0	0	0	0	0	0	0	0	0	0	0	0	0	0	0	0	0	0	0	0	0	0	0	0	0	0	0	0	0	0	0	0	0	0	0	0	0	0	0	0
ENSG00000012048	2.3242	1.62746	1.68272	1.49985	1.60311	1.13296	1.49054	2.65437	3.3683	1.67118	0.971137	1.34054	1.13975	1.60931	1.57523	1.22577	1.24642	3.50757	2.49407	1.18366	1.20231	1.63982	1.815	2.02675	1.60973	1.16394	2.58056	1.44422	1.21619	2.35931	1.22936	1.47286	0.966676	0.848723	3.13151	1.3065	1.16462	1.68975	1.20844	2.52711	2.11439	0.962662	2.66123	1.2074	1.78844	3.77056	1.22824	2.18174	1.98988
ENSG00000012061	20.6464	18.4408	20.5255	14.2224	18.3898	18.8446	14.1709	19.2118	13.4751	15.7912	16.0844	17.2291	17.1675	15.4676	14.4743	19.0175	15.7982	21.0822	19.1303	18.285	22.5812	16.5729	14.2425	14.8162	17.6167	17.2714	15.6109	14.6097	15.7511	18.3406	21.3251	12.9798	16.048	11.6012	21.1614	13.6962	17.6454	14.6361	14.7154	22.2148	15.7455	15.4853	14.9986	14.5293	19.9126	16.8725	11.353	23.8004	17.978
ENSG00000012124	31.0867	31.8941	28.91	24.5813	28.7411	20.6428	7.97719	42.5786	19.3194	34.9014	14.136	55.7596	28.5372	97.2099	13.0024	58.3652	33.3698	27.5284	27.9884	30.0604	33.6918	24.062	16.3109	31.8418	47.0434	11.8434	27.7913	31.3747	22.4855	27.0353	49.2943	25.0401	31.7116	19.1115	34.0017	39.785	26.2542	35.4097	30.2211	25.935	24.391	18.9094	23.5635	18.2141	26.9266	28.7919	10.306	32.0401	19.2363
ENSG00000012171	0.349238	0.310676	0.120613	0.084753	0.152791	0.055906	0.247097	0.347376	0.329978	0.150231	0.074948	0.149881	0.282346	0.201459	0.315341	0.209709	0.187582	0.352543	0.477935	0.218696	0.609112	0.075307	0.01461	0.171231	0.071483	0.354858	0.33717	0.166064	0.142833	0.303923	0.148838	0.130468	0.053093	0.15419	0.317274	0.396053	0.238777	0.108248	0.05444	0.549125	0.059207	0.197757	0	0.151678	0.340476	0.05853	0.068042	0.192763	0.147059
ENSG00000012174	2.78399	2.74815	3.22202	2.51743	2.33537	2.89026	2.12512	4.0682	2.66521	2.47981	1.73716	3.30343	2.82292	2.4022	2.65911	2.78628	2.19658	2.51973	3.35135	3.45113	0.984924	2.56315	2.27306	2.55697	3.91074	2.65757	3.61482	2.41062	2.85886	2.91658	3.48629	2.15524	2.22565	2.05292	3.2787	2.56494	3.5609	2.1742	2.4345	3.48869	2.27157	2.3061	1.3853	2.11526	2.69699	3.12493	2.46193	3.26557	2.95542
ENSG00000012211	3.28375	4.41547	3.80565	3.53253	2.87692	5.26436	4.20256	6.08248	3.22412	3.06238	2.85406	4.59491	3.32091	5.57696	4.0531	2.8506	3.47714	3.38812	3.70515	3.84871	8.42912	5.60039	3.68464	4.08976	4.22122	4.31512	5.72929	2.89622	3.13269	4.15815	4.91134	2.96204	3.11024	2.74179	4.7064	7.272	4.14516	3.30161	2.69967	5.33752	3.22601	3.24426	1.97799	2.89249	3.98856	5.08909	2.43839	6.83247	2.60305
ENSG00000012223	0.118115	0.077226	0.152082	0.255907	0.714616	0.024399	0.130392	0.15762	0.355661	0	0.068496	1.25262	0.020598	0.549333	0	0.830333	0.253052	0	0.120659	0.027482	0	0	0	0	0.076182	0	0.325807	0.047573	0	0.03645	0	0	0.069485	0.039622	0	0.748007	0.144481	0.038571	0.019687	0	0.022898	0	2.64664	0.022983	0.024058	0.096299	0.014735	0.218567	0
ENSG00000012232	12.2498	6.3233	5.57853	5.72773	5.31394	8.16754	9.11399	9.51939	8.52819	6.28368	5.57082	9.72036	4.9924	5.35441	5.84597	6.41352	6.36264	10.492	9.04496	10.7867	8.42262	6.59469	4.69662	8.59894	6.01555	7.86347	9.47464	5.38953	5.49251	6.33892	5.44562	6.28893	5.46	3.43119	8.5332	6.01452	6.97741	5.51022	4.15946	7.17059	5.03065	4.73827	4.91525	5.1106	5.98577	6.38291	4.91023	11.4293	6.28812
ENSG00000012504	0	0	0	0	0	0	0	0	0	0	0	0	0	0	0	0	0	0	0	0	0	0	0	0	0	0	0	0	0	0	0	0	0	0	0	0	0	0	0	0	0	0	0	0	0	0	0	0	0
ENSG00000012660	41.8631	44.7906	37.4459	30.8299	32.9625	39.5338	28.4825	54.0444	41.4295	38.2697	27.0793	42.8818	36.6582	62.0996	36.744	47.39	40.7402	44.152	45.9957	51.5477	9.78439	41.7971	31.0522	35.9204	49.678	38.502	46.5202	38.562	34.8905	36.9858	51.7686	35.811	40.4423	27.7334	55.3924	38.8713	41.004	34.5941	33.1127	47.9467	37.0751	36.0286	25.3696	32.5159	41.1683	46.1274	29.2301	45.8142	37.2156
ENSG00000012779	61.8671	52.0385	35.6066	28.4092	35.7833	35.1865	62.1129	47.7965	25.8784	40.9876	39.998	47.0022	44.0261	62.2376	40.6184	59.3741	41.4149	38.0334	58.3104	59.1963	71.843	42.8457	26.7308	41.8053	35.1377	69.1344	79.1378	40.8035	45.8408	45.1666	57.3627	49.7125	40.8891	26.7408	55.3324	63.3602	45.6752	42.1783	37.6062	68.9933	46.5371	29.4841	21.3237	43.0899	49.6824	58.5496	35.3555	64.5157	43.0978
ENSG00000012817	45.9237	34.9622	37.455	35.1923	28.2554	37.0827	16.4153	47.2347	32.9845	33.6602	22.9422	36.9177	32.8765	35.5496	28.718	47.0279	33.7877	54.089	32.7599	37.1259	41.1281	32.0915	29.2196	37.2975	44.1797	28.6451	36.0577	38.7517	28.2562	27.8834	46.4544	28.3381	26.51	22.2659	46.3689	31.3514	39.3148	26.4349	24.4656	48.302	29.6852	29.4076	10.643	24.0177	41.7143	33.3854	23.6165	41.2062	36.7877
ENSG00000012822	51.5406	43.3551	42.6301	41.9092	33.691	45.4741	34.3499	62.0069	47.4076	43.7771	28.4253	43.0244	38.6887	42.2368	40.7378	36.2333	44.8809	60.2168	50.6879	46.6266	41.8627	39.8071	33.3251	42.2048	54.8777	44.16	50.498	44.0942	31.9777	41.8581	45.3215	28.1404	29.7132	32.4057	58.1668	40.8257	44.9511	38.7462	30.9427	69.0733	36.9275	29.0678	11.0399	29.7314	47.3651	51.6301	29.3789	47.5114	38.6862
ENSG00000012963	6.03388	5.16672	5.20464	3.95007	4.75086	5.47639	4.44041	6.7304	5.94478	4.50248	3.51128	5.10053	4.34343	4.72464	4.27635	5.07512	4.65068	7.31403	6.53666	5.61986	4.11892	4.90862	4.22046	4.64275	6.64957	4.29533	7.71413	4.86474	4.73412	4.55033	7.05581	3.76402	4.44717	3.64139	6.89741	4.58872	6.28611	4.58887	4.72508	6.53655	3.97255	4.06569	3.51018	4.5863	5.10625	5.76007	3.80766	6.65151	4.39639
ENSG00000012983	18.5287	17.4996	12.9036	17.5386	15.7404	17.8072	6.92851	23.3057	12.2648	13.1575	9.9022	20.381	14.7592	15.837	10.7708	12.5242	14.3479	18.328	20.2727	16.9616	7.26593	13.2722	9.62217	15.2888	19.2843	13.8363	13.9758	12.7098	13.1196	16.2857	15.1687	8.10072	13.0276	6.78364	18.8421	6.50076	17.5343	13.4336	15.6301	22.9499	15.9406	9.55811	4.48667	8.50628	15.9458	20.9077	9.73005	18.7665	18.5795
ENSG00000013016	4.2667	3.82852	4.5072	3.78143	3.75789	7.0204	2.24525	4.80201	5.45627	4.01322	2.9716	4.77081	3.1471	6.60226	4.29301	3.38944	4.60316	6.49522	4.72766	4.21836	3.88188	4.79734	6.86615	5.20625	7.4692	3.39227	6.45115	3.67184	3.88952	4.60189	5.77757	5.15047	6.58495	2.14135	4.75066	2.7571	4.84535	6.69906	5.57033	5.97584	6.71353	3.63648	5.11946	4.12007	4.87256	6.15157	3.59364	9.06336	5.53023
ENSG00000013275	19.5323	15.753	17.6384	14.2153	12.3973	16.0492	19.911	22.391	19.2446	16.0786	12.3992	13.4298	16.2331	15.3224	15.8005	17.1769	12.2571	23.7991	19.3686	16.2946	14.953	15.7358	14.6365	16.7977	17.4013	16.5721	26.7218	13.5037	15.0862	16.8463	19.9781	13.9261	13.0418	11.3523	20.5366	11.1253	17.0356	12.9797	10.7475	18.9803	12.6415	14.6047	10.7067	12.5152	17.5935	19.2483	13.5239	25.0285	14.4648
ENSG00000013288	16.249	11.8247	9.492	11.2634	11.4591	14.7198	16.5219	13.3077	15.1368	12.9475	11.1868	13.738	12.969	12.0849	10.8998	14.442	12.6762	18.9345	14.6608	12.9599	21.8546	14.2303	9.85569	12.5113	12.6384	14.2921	15.1797	10.7924	10.7118	13.5105	15.1049	13.0477	11.5914	9.66723	15.8601	11.4876	14.958	9.72045	10.299	17.6938	12.1152	11.4246	11.8125	9.58749	12.9419	14.5244	8.13078	16.327	9.92363
ENSG00000013293	0	0	0	0	0	0	0	0	0	0	0	0	0	0	0	0	0	0	0	0	0	0	0	0	0	0	0	0	0	0	0	0	0	0	0	0	0	0	0	0	0	0	0	0	0	0	0	0	0
ENSG00000013297	0	0	0.129994	0	0.026498	0.061558	0	0.175825	0.106548	0.11008	0.121345	0.03239	0	0.056025	0.023901	0.213694	0	0.17934	0.094438	0	0.297584	0.15626	0.055693	0.03546	0.213639	0.022277	0.100056	0.059421	0.061463	0	0	0.097508	0.054301	0	0	0	0.105715	0.02705	0.023088	0.036396	0.053687	0.068129	0	0	0.056515	0.112726	0	0.058876	0
ENSG00000013306	24.0701	21.3506	23.8693	18.2899	18.2091	24.7337	18.0365	24.4029	21.4906	18.9585	16.3191	24.9396	20.3239	21.3679	14.9124	39.6927	25.943	43.9953	30.5252	21.5811	49.3312	17.937	15.8188	23.0972	24.3505	19.3709	25.373	18.0444	16.2868	19.5926	28.0609	15.0056	17.1774	15.3264	23.2641	15.9447	24.7166	17.1267	17.6667	33.0871	18.2664	15.8765	76.0663	15.1887	22.2968	23.0286	12.9631	25.6995	19.421
ENSG00000013364	73.2195	66.3185	61.0605	57.6337	52.2644	51.9136	74.6929	75.0009	59.8094	51.2891	45.3577	52.5328	47.5414	53.6634	53.8474	66.2695	42.5643	99.6112	75.5137	58.7314	128.797	55.4873	44.1831	61.9673	67.2347	73.0776	110.852	48.4947	54.2253	48.5656	74.5689	64.2836	47.1051	45.8005	76.1992	64.9011	66.9003	45.9571	43.6245	69.1479	50.8652	47.9173	21.8272	42.4673	56.0997	78.9465	48.2763	68.7822	62.7514
ENSG00000013374	29.8231	30.6632	32.3945	28.2616	25.6934	27.2806	28.8404	44.142	32.5912	26.2966	20.8949	26.4231	28.2593	28.0518	24.0084	33.3991	23.5246	36.9251	35.6	32.5242	23.3827	32.0718	21.3993	29.7734	35.8532	32.8422	62.0367	26.5752	28.463	25.9378	37.9491	26.7673	22.8331	18.1112	38.4614	24.5167	33.8777	23.1712	20.4424	40.4415	24.5407	22.8338	16.8061	22.8258	26.6936	36.3098	20.4985	33.1185	24.9443
ENSG00000013375	3.74365	4.31908	5.22524	3.76284	3.32451	4.95506	3.63877	5.92533	4.02189	4.16462	3.82693	4.67807	6.42182	4.83092	3.93378	4.28774	4.78163	5.52126	5.5873	4.74912	0.433083	3.49681	5.80259	7.3552	6.75626	3.51268	4.43897	6.55755	3.45659	2.75279	6.74643	3.87033	2.91634	2.624	7.3174	4.27325	3.8658	4.55121	2.85632	4.49523	4.32094	4.25199	4.13955	4.67215	4.56313	5.08203	4.52507	4.3502	4.21956
ENSG00000013392	0.732027	1.09532	1.52286	0.908011	0.735466	1.38047	0.696982	1.35366	0.874665	0.882957	0.673707	1.17805	1.05946	0.842183	1.0304	1.16382	1.07304	1.04394	1.59655	0.802613	0.331851	1.18115	1.03993	1.39262	1.40971	0.994479	1.10729	1.31956	0.80953	0.668471	1.30855	0.901048	0.87938	1.07244	1.23216	1.12472	0.961017	0.75229	0.737457	1.29993	0.896694	1.06361	0.587984	0.902179	1.4519	1.37426	0.898652	1.48549	0.80145
ENSG00000013441	79.9737	81.2865	88.339	58.7741	63.0803	62.5243	63.5138	115.637	75.918	106.799	56.5545	58.0878	66.1159	122.125	87.9473	81.5558	71.5362	73.5263	86.8909	80.8871	24.7539	77.3567	122.27	76.0377	92.3613	61.2949	98.8347	94.6172	46.4222	52.4728	81.6379	69.828	59.5444	83.2912	79.2027	89.3315	75.6567	49.092	39.6614	86.2951	48.2289	100.025	38.4471	81.6921	61.5351	100.926	65.8944	86.4367	58.6928
ENSG00000013503	3.28532	2.59881	2.30327	1.88101	3.18369	2.12931	1.53704	4.15576	2.38283	2.40417	1.43369	3.17888	2.30602	2.12985	1.82818	2.15614	2.37162	2.68862	3.89864	3.88695	0.466052	2.62778	3.37691	3.03317	3.72426	2.27982	2.50267	1.95152	1.94765	2.20008	3.25888	1.85777	2.09454	1.86038	3.03066	1.99118	3.45999	2.03388	2.59243	2.86681	2.21548	2.35971	1.28518	1.85061	3.23916	3.14262	1.65069	3.28453	2.36028
ENSG00000013523	5.83513	6.72359	6.97754	5.86223	5.95673	7.35589	4.97358	11.319	6.38592	6.9851	4.7685	6.56845	5.86311	5.57403	5.69428	5.78392	5.62604	8.52612	7.52716	5.49901	5.96741	6.80184	5.32422	7.02443	7.69211	6.44479	8.27555	6.20469	6.48552	6.77924	8.6146	6.99922	6.65918	5.27485	8.12041	5.64172	7.07191	5.21314	5.05889	9.5125	5.72773	6.05778	4.31182	5.11722	7.16617	6.99816	4.40258	10.4534	5.32988
ENSG00000013561	10.3118	10.9524	10.6834	7.27327	8.30417	11.1255	6.89613	14.0472	11.7919	7.16098	6.2382	10.8113	7.64057	9.19503	7.23492	11.3893	8.89512	13.1393	15.3707	12.9784	9.52343	8.81798	7.05449	8.10877	11.5429	8.99665	10.424	7.5489	9.65653	11.1044	14.48	8.23139	6.77998	7.39198	14.7477	7.77365	10.3199	5.8593	7.80726	12.9943	8.79454	9.39856	8.95385	7.51345	9.26227	10.5102	6.53943	16.7253	8.14835
ENSG00000013563	9.7982	8.7901	10.7342	6.7867	5.92029	8.4281	15.5766	9.07891	5.56403	7.78297	7.52312	7.55481	8.61208	7.82821	9.17878	7.67297	5.62339	9.42266	9.12047	8.69918	19.2476	9.18748	7.95323	6.85011	7.93511	11.9267	11.9066	7.63744	12.0091	8.50127	9.07074	10.0969	8.45246	6.56809	8.2546	10.9613	8.73184	6.33979	6.29291	11.1743	6.52374	6.63365	3.97306	7.08442	10.1718	8.84937	7.01733	13.8305	8.74054
ENSG00000013573	15.6482	14.5787	15.9795	11.499	7.76592	10.1682	4.98557	11.1041	10.4193	14.7003	3.03246	10.9275	9.57369	10.1052	9.52991	9.92022	8.94925	29.9712	3.31143	14.4839	8.50877	13.3411	8.04336	10.2019	19.9046	14.3575	6.25711	2.90329	6.90785	16.0909	11.2175	10.6889	13.8752	1.45338	16.3054	5.91774	19.8724	13.7355	11.6936	10.0127	9.83323	7.45723	2.27093	8.57902	16.6927	3.70461	5.33735	16.7304	13.4699
ENSG00000013583	7.61945	8.85428	7.25349	5.67468	5.45295	8.86218	10.2084	12.4188	6.0659	7.02795	7.87867	7.18692	7.61616	6.78116	6.96897	8.58574	7.41739	7.01259	7.27982	9.01447	4.90341	10.1397	7.0128	7.41368	9.89183	9.92203	12.1523	7.26473	7.67688	6.82245	7.6429	9.09441	7.66218	6.79804	11.2984	8.2903	7.48659	5.02484	5.74996	10.726	5.87032	6.8155	6.64609	8.16568	6.95646	7.22117	5.82606	10.8198	6.36397
ENSG00000013588	0	0	0	0	0	0	0	0	0	0	0	0	0	0	0.015941	0	0.029404	0	0	0	0	0	0.006199	0.007961	0	0	0	0.006048	0	0	0.009436	0.072699	0	0	0.009767	0.005531	0	0.02914	0.005191	0	0	0	0	0	0	0	0	0	0
ENSG00000013619	0.121457	0.049049	0.100809	0.115709	0.147325	0.179069	0	0.172022	0.520888	0.136753	0.104065	0.368549	0.286023	0.145359	0.072135	0.210893	0.071206	0.278621	0.057167	0.020715	0	0.333431	0.115303	0.156211	0.218734	0.105022	0.193348	0.110769	0.085603	0.159103	0.183867	0.101441	0.091485	0.087736	0.335572	0.042815	0.169899	0.148493	0.168591	0.037948	0.118478	0.177287	0.15594	0.039899	0.22431	0.07255	0.067129	0.116663	0.171319
ENSG00000013725	34.4958	36.5556	59.0573	58.6405	63.4181	63.1392	21.8633	45.9328	42.9322	44.0131	25.5274	55.08	52.1961	32.4468	34.0297	48.8897	51.4606	84.9678	52.766	35.6923	316.237	43.4388	37.0042	58.5044	64.2208	33.0569	32.4912	38.3376	36.497	38.9834	57.5724	31.5348	42.8854	38.2192	58.8708	31.7998	45.1781	34.6972	39.7	67.8203	45.5694	42.5498	37.0583	35.3434	50.2531	44.7647	31.6992	66.3863	52.4223
ENSG00000013810	32.6897	33.435	30.9814	25.1776	24.5903	31.6675	23.072	40.0646	19.3706	23.5067	22.0456	26.0227	25.3706	21.37	23.3246	27.6064	25.2011	43.1871	36.0174	21.2234	50.5614	24.2811	21.2134	27.5461	39.5007	28.1999	21.5184	20.1197	19.9482	22.7893	25.0446	24.2096	21.9074	19.6768	32.3293	24.1061	26.3702	21.8821	19.7114	39.2722	20.7175	23.5953	10.0019	21.7387	29.6421	34.7364	19.4464	34.635	25.4052
ENSG00000014123	8.424	9.91404	9.99157	7.95688	7.62545	9.33709	6.7129	13.5839	10.5707	7.56181	5.5895	8.91619	9.45417	7.48807	7.93717	8.09568	8.45268	7.93686	9.80586	9.40227	0.640245	8.53226	6.93207	9.93561	11.1854	9.2226	10.5341	8.02238	8.64772	8.83736	11.804	7.80495	7.30572	6.09457	12.2357	7.2394	10.4301	7.36266	6.76804	10.0551	8.3138	6.60292	4.21244	6.40786	9.3072	10.2676	6.03119	9.90486	7.67321
ENSG00000014138	6.68949	6.30346	5.85083	6.90184	4.82073	4.73775	4.62089	9.12277	4.94241	4.82495	4.24036	6.45335	5.40601	5.94997	6.19633	6.53396	7.11643	9.35323	6.73566	8.49828	3.81241	5.63965	4.45838	5.76059	8.94399	6.10765	10.0453	5.77164	5.50603	5.23507	7.38497	4.83727	5.1857	2.67842	7.8312	4.54139	5.84545	4.45658	5.35644	11.0973	5.26125	5.84532	3.94618	4.26788	8.16003	6.92758	4.47566	7.95574	4.50839
ENSG00000014164	9.27291	7.42323	6.7729	8.80077	8.41756	10.5657	8.17281	9.19341	8.09405	8.74282	8.32128	7.88866	7.69485	7.15207	6.36465	8.59897	8.25183	9.7145	8.86323	9.29322	13.8954	8.79274	6.91487	9.28807	7.628	7.87927	16.6961	7.37275	8.93706	9.60397	11.0884	8.07837	8.30483	5.03543	10.2768	9.11507	9.94522	6.85412	8.5062	11.3848	8.24123	7.39994	5.49904	7.40433	8.16884	9.6759	5.33009	9.91526	9.95518
ENSG00000014216	57.4871	41.4319	37.4677	37.0323	32.3233	46.7906	42.9234	42.776	40.8713	46.1406	34.9381	51.3501	40.8807	47.5188	46.5092	48.7592	42.2722	73.2457	53.6289	41.1696	80.1266	38.4263	33.3842	36.3949	43.13	43.1304	63.5051	40.6467	40.1916	35.6611	48.8994	37.6033	38.2233	27.6507	53.1274	41.8389	48.2773	34.7466	38.4345	68.8717	36.9265	36.158	26.7068	35.9176	51.033	59.2414	31.4079	74.0714	41.8481
ENSG00000014257	10.1745	10.298	6.71972	5.99418	5.97926	7.7093	18.215	15.348	5.42769	6.7473	8.42399	9.97848	8.98575	6.84536	8.28899	8.66667	7.94773	6.00017	7.93884	9.66746	1.82626	9.28542	6.18678	7.09851	6.8557	14.0528	14.3124	6.51115	7.9324	7.45233	10.5984	10.5758	7.26763	5.53446	10.5996	11.6811	8.29705	7.56327	8.1107	12.085	7.19957	7.1122	0.813475	9.95371	9.37225	10.6577	6.84319	13.3835	9.11712
ENSG00000014641	34.6532	26.5539	27.7336	23.41	24.2612	27.8116	26.8944	35.825	25.9912	27.84	18.0612	25.4142	24.1851	25.2037	22.305	31.1732	23.8267	48.3161	26.9854	23.5449	16.5294	23.0865	20.4219	27.4056	30.8125	27.8447	38.2365	21.0563	25.6145	24.162	31.4158	23.5832	20.4591	19.4952	32.6151	20.3089	28.6238	20.218	18.9995	28.4521	21.5596	25.2802	12.2274	20.603	23.0528	29.2284	21.8919	37.568	26.9389
ENSG00000014824	10.2633	11.9715	12.3296	8.09248	7.68288	11.34	8.76858	18.7064	10.7926	8.60299	8.86022	12.5161	8.70301	10.3099	7.78918	9.48005	12.138	10.3305	12.0722	11.1853	1.94975	9.23361	9.14345	10.7979	13.3273	12.8096	12.6056	8.87819	11.3787	11.8617	12.5793	8.42173	7.63708	6.57082	14.1789	8.60032	12.1582	8.48033	8.05537	12.4934	8.2315	7.87303	7.76041	9.7783	11.6661	12.0709	6.89223	9.70716	9.36876
ENSG00000014914	12.5859	15.5497	12.0696	7.60887	8.06881	7.90605	19.298	19.2932	7.57177	10.8465	9.60545	10.9251	14.3753	11.3896	14.8425	13.1535	8.39585	8.43027	13.7729	17.2622	7.26973	17.3369	8.64384	10.6545	11.3182	17.7684	26.0775	9.91604	13.7225	9.34244	11.2599	15.4922	12.0433	7.58597	16.8092	14.9901	12.0466	8.73361	10.0926	12.151	10.3032	8.24563	2.46578	13.6536	12.4263	14.5612	10.6271	16.8456	12.9217
ENSG00000014919	12.4629	9.21385	10.1141	9.07777	7.69097	11.9578	10.4119	15.8248	11.7466	10.4857	8.55914	9.70155	9.87303	11.2563	8.86291	12.618	9.01125	12.857	11.2204	13.8834	6.52188	10.3599	8.21897	10.9887	12.9612	11.0585	11.7134	9.96709	8.99671	9.73748	11.3993	11.2164	8.50476	7.82899	12.7978	10.6395	10.8977	7.25865	8.24114	12.961	9.7424	10.0832	6.21457	8.59568	12.1163	11.6874	8.48833	15.7326	9.60333
ENSG00000015133	134.421	82.5493	90.0378	93.2153	90.4246	101.188	58.9595	128.436	115.738	100.608	57.2712	102.068	92.5391	107.339	81.3393	104.509	91.4272	201.916	119.957	91.4761	150.325	79.2546	81.2941	97.8931	123.788	78.0992	99.5828	95.0363	83.9217	91.2441	128.39	69.7007	65.8315	63.2618	112.909	69.9825	124.53	75.1462	64.1865	144.306	84.6274	76.4325	49.4829	52.7361	94.3486	117.504	66.2471	120.115	94.6875
ENSG00000015153	17.407	15.3948	13.6683	13.054	12.0204	14.2034	9.90957	26.0948	18.2394	13.2482	6.55735	14.2498	12.363	12.8527	13.5273	14.0371	14.1144	22.4206	17.8685	13.8534	11.2148	13.6176	10.5074	13.298	17.1961	10.4602	15.7272	21.1635	11.0615	10.643	16.7366	12.5518	9.2902	11.3856	18.4941	13.6045	17.0147	8.81471	10.6817	21.1694	11.3314	9.96562	3.98009	8.82877	12.1875	18.0001	11.3402	14.0892	13.2431
ENSG00000015171	15.2247	14.2133	12.6933	11.8641	11.9298	12.3136	6.87682	16.3865	18.4636	10.6272	8.41462	12.9387	10.3118	12.578	9.69776	12.0891	10.8202	20.1366	15.2521	14.2761	8.40597	11.6624	11.6837	13.5002	19.1209	10.0107	11.796	11.3446	11.2747	11.9617	17.4042	8.0762	10.0564	9.33305	16.3187	9.54008	15.939	10.3862	9.79664	17.7557	11.9794	9.58425	12.5709	8.88502	12.3456	16.3987	10.1097	14.2219	10.6319
ENSG00000015285	86.2791	67.9174	49.1223	62.846	51.2766	60.3684	59.625	66.8497	57.1214	40.5697	57.1529	59.645	60.9706	39.3517	45.9502	58.4229	55.9362	79.8753	62.5047	64.5945	52.1279	63.583	35.0504	53.538	49.6737	93.5202	90.5984	39.2339	62.8044	67.337	65.7144	42.4559	53.1486	35.073	72.8142	44.6591	73.7894	57.0887	59.8012	78.2174	57.7439	38.0998	30.769	44.7257	62.7284	70.8439	35.9541	62.6508	60.8646
ENSG00000015413	0	0	0	0	0.0467	0.069734	0	0	0.118781	0	0	0	0	0	0	0	0	0.052791	0	0	0	0.029373	0	0	0.053068	0	0	0	0	0.185531	0.460294	0.051282	0	0.022764	0	0.17687	0	0	0	0	0	0	0	0.024012	0	0	0	0	0
ENSG00000015475	24.8029	18.0309	19.8231	14.6569	12.9671	17.9974	38.4684	17.5537	13.8214	17.1437	15.3657	15.2026	18.3208	16.7651	23.1323	19.2329	17.0797	25.4129	13.5513	22.8709	41.8985	24.6202	13.0312	19.0582	18.3866	26.7941	33.0783	18.1972	26.2211	21.5262	15.4303	21.2668	20.314	14.6094	20.9844	21.4765	17.9368	15.6396	17.8783	25.0114	17.4958	19.7101	8.28616	21.5411	18.8986	21.9372	23.0648	22.2905	17.9038
ENSG00000015479	98.0013	94.6968	86.8896	66.249	70.8439	87.3551	57.6699	121.594	90.4555	62.9936	48.1788	79.2339	70.4864	68.8734	58.6039	86.9819	79.1943	113.907	98.3442	89.4655	33.924	76.9847	63.061	81.3053	106.199	74.8514	114.035	61.896	68.3991	72.0627	98.5783	60.2841	67.7951	53.415	100.205	62.8074	83.184	63.5369	59.2078	103.187	63.3653	63.892	45.0278	50.0861	78.2503	102.402	56.0449	93.5224	80.4543
ENSG00000015520	0	0.021873	0.033326	0	0.018408	0.059699	0	0.055012	0	0.00871	0.019175	0.010758	0.04012	0.019402	0.016546	0	0	0.030247	0	0.025649	0	0.008008	0.045464	0.035426	0.088844	0.017684	0	0.011506	0.009549	0.032629	0.029275	0.040588	0	0.030259	0	0.034441	0.014996	0.03756	0	0	0.026896	0	0	0.006514	0	0	0.013688	0	0.050278
ENSG00000015532	7.93722	6.7153	6.57598	7.51957	6.43393	8.43672	4.64215	6.53769	7.26894	6.92476	5.2828	7.78655	6.36563	5.75242	5.22848	5.73154	7.27206	12.5495	7.54268	5.85176	10.4178	6.49373	5.2825	8.0721	7.3317	6.02262	6.57496	5.58466	5.40978	6.8626	7.54023	4.9487	6.65945	4.56239	8.57384	4.69048	7.62782	5.49091	4.83193	8.75634	6.07332	5.53789	3.47606	4.17958	8.06388	6.95561	4.26309	8.01577	5.62817
ENSG00000015568	11.488	14.0536	12.7649	11.2192	14.1747	12.2892	5.52804	16.8969	7.27704	15.327	6.06125	11.9048	12.5387	6.49699	11.2919	18.8792	11.5177	13.0129	12.1083	11.473	2.90022	10.0926	11.8999	10.4112	19.3579	10.0778	11.6517	13.9165	8.61252	8.42636	19.3189	12.4002	5.67485	9.8026	10.9496	8.83811	10.6943	7.17902	9.24569	14.7958	6.86687	7.1348	5.55647	6.58969	12.5815	12.6078	10.2125	10.5985	10.2951
ENSG00000015592	0.032525	0.143318	0	0.046305	0.056823	0	0	0	0.108576	0	0	0.135702	0.033736	0	0	0.129589	0	0	0.221076	0	0.094555	0	0	0	0.06819	0	0	0.043017	0.047157	0.082413	0.033129	0	0.021365	0.030249	0	0	0	0	0	0.060083	0	0.01686	0	0	0	0	0.032491	0	0
ENSG00000015676	12.688	11.0668	12.5041	11.9945	12.6651	14.7335	9.3285	16.2294	12.4663	12.5019	8.33653	15.0338	11.9338	12.004	9.30785	18.1943	13.2448	24.222	13.0342	11.542	25.2382	11.3917	10.1362	11.4797	17.4759	9.80244	16.5448	10.9945	8.41557	11.0318	15.3403	9.33428	9.47429	9.96469	17.4014	11.0117	14.3908	9.59596	10.0277	15.682	12.3913	11.8301	20.5917	8.91315	11.7702	14.8761	7.80194	15.3148	9.87496
ENSG00000016082	0	0	0	0	0	0	0	0	0	0	0	0	0	0	0	0	0	0	0	0	0	0	0	0	0	0	0	0	0	0	0	0	0	0	0	0	0	0	0	0	0	0	0	0	0	0	0	0	0
ENSG00000016391	0.089142	0.148326	0.069665	0.042515	0.017101	0.030873	0.054269	0.08293	0.079796	0.078703	0.082655	0.027812	0.037316	0.029899	0.030573	0.104744	0.087998	0.103606	0.060744	0.058047	0.17161	0.056949	0.041613	0.015271	0.092998	0.228857	0.031958	0.023199	0.080305	0.065907	0.090493	0.100732	0.052824	0.039521	0.705022	0.074257	0.090874	0.046481	0.029873	0.078501	0.087002	0.119705	0.052821	0.101206	0.084616	0.048362	0.03977	0.366311	0.046186
ENSG00000016402	0	0	0	0	0	0	0	0	0	0	0	0	0	0	0	0	0	0	0	0	0	0	0	0	0	0	0	0	0	0	0	0	0	0	0	0	0	0	0	0	0	0	0	0	0	0	0	0	0
ENSG00000016490	0	0	0	0	0	0	0	0	0	0	0	0	0	0	0	0	0	0	0	0	0	0	0	0	0	0	0	0	0	0	0	0	0	0	0	0	0	0	0	0	0	0	0	0	0	0	0	0	0
ENSG00000016602	0	0	0	0	0	0	0	0	0	0	0	0	0	0	0	0	0	0	0	0	0	0	0	0	0	0	0	0	0	0	0	0	0	0	0	0	0	0	0	0	0	0	0	0	0	0	0	0	0
ENSG00000016864	15.2341	12.9794	10.272	11.9907	7.87624	12.8422	9.4377	20.1162	15.0127	8.69155	10.0368	8.14808	12.0978	8.40371	10.3505	11.5271	9.47621	13.9114	14.0224	8.1119	5.33953	11.1197	6.32393	9.27476	10.8602	9.3427	12.1856	9.88936	13.7059	12.0559	12.354	9.8365	8.03293	7.85947	14.3104	8.06609	9.99905	7.297	7.95489	11.0098	7.9405	10.1705	5.32017	7.60755	11.5942	12.976	7.10811	17.4593	9.69163
ENSG00000017260	14.957	15.3613	19.1313	17.6238	13.6564	17.5878	11.6885	22.437	17.9189	15.5262	11.4257	15.6358	12.1656	14.716	15.9096	14.3649	19.1899	23.3236	17.8461	16.914	4.92343	12.5942	12.9413	16.8349	23.0263	15.1466	22.1738	14.7447	16.5018	17.2154	20.8542	11.8653	15.0172	11.5086	17.8096	10.8278	18.8474	13.6486	14.1762	20.0705	13.862	16.916	10.6021	10.3094	14.1878	22.292	11.2514	28.3099	16.4181
ENSG00000017373	0	0.011972	0	0	0.028948	0.020891	0	0.509335	0.024558	0	0.066457	0.204193	0.03154	0.01303	0	0.640519	0.029798	0.063665	0	0.042104	0	0.045134	0	0	0.065818	0	0.154811	0	0.020898	0.009299	0.030654	0.079359	0.234372	0.028311	0	0.005779	0.106497	0.040889	0	0.013282	0.232614	0	0	0.014261	0	0.042146	0.022462	0	0.033483
ENSG00000017427	0	0.04421	0.079939	0.233344	0	0.096607	0.347862	0.074151	0.219439	0.420767	0.025865	0.029012	0.038924	0	1.30158	0.045522	0.030598	0.049119	0	0	0	1.02735	0.012403	0.176196	0.390569	0.011916	0.055566	0.133845	0.179007	0.456029	0.141597	0.006567	0.042854	0.032985	0.302914	0.060867	0.181686	0.075887	0.346092	0.171255	0.066446	0.033619	0	0.039512	0.05044	0.020179	0.02305	0.023685	0.266829
ENSG00000017483	7.82148	3.38113	7.0267	3.6809	4.43048	4.98038	5.88613	7.71184	4.0157	3.03282	3.05259	4.04996	3.47519	5.61707	5.05163	7.30129	3.91338	8.69641	5.61583	3.59913	8.69675	3.33521	4.23385	4.45003	7.64612	4.35356	7.91683	2.9464	4.11358	3.09348	6.51189	2.41503	2.36555	3.32971	6.42694	2.63476	6.43158	3.74443	5.42483	7.72378	6.36598	2.80583	6.45346	2.33034	5.58739	3.92115	4.28354	5.80404	4.85724
ENSG00000017621	0.443056	0.252499	0.354552	0.246545	0.23191	0.318091	0.305202	1.09221	0.177854	0.910625	0.250215	0.424254	0.347087	0.281503	0.200044	0.658448	0.663461	0.152625	0.432891	0.61464	1.37529	0.43984	0.762757	0.207006	0.227539	0.39041	0.38746	0.251042	0.23412	0.35347	0.395105	0.396455	0.264273	0.273319	0.293095	0.158107	0.715049	0.220591	0.329543	0.530207	0.229094	0.23926	0.293747	0.671198	0.269465	0.445983	0.455378	0.34943	0.253527
ENSG00000017797	14.5607	12.4156	11.8598	9.64416	9.87999	10.6602	9.92119	13.9828	12.4273	9.52072	8.31914	9.88953	9.72049	10.049	8.72648	14.488	10.283	17.828	11.9792	15.7119	7.80588	11.0668	10.491	10.729	14.2996	13.148	13.7462	10.0612	10.1295	13.8202	13.8866	9.30963	11.3492	8.30976	13.1408	9.35461	12.3886	9.52971	10.986	13.2353	10.7305	9.3192	6.93055	8.29715	12.1936	14.2493	9.22476	13.6404	9.54532
ENSG00000018189	17.5198	16.5845	17.5719	14.3143	13.5335	16.1764	18.5359	23.2541	13.0156	12.664	11.3695	15.2259	16.7402	17.2161	19.2997	18.9288	13.2737	16.425	15.3803	18.8668	23.6517	15.338	11.8762	15.1735	18.0617	15.6349	27.0789	15.4144	16.7362	14.1816	18.8614	17.1706	13.3188	9.9999	20.6832	15.7546	16.0314	14.0975	11.8251	19.1549	15.0338	15.7601	13.1314	13.4585	16.1523	19.4917	12.0885	16.5313	14.1827
ENSG00000018236	0	0	0	0	0	0	0	0	0.364639	0	0	0	0	0	0	0	0	0	0	0	0	0	0	0	0	0	0	0	0	0	0	0	0	0	0	0	0	0	0	0	0	0	0	0	0	0	0	0	0
ENSG00000018280	121.847	64.7477	70.5662	42.9572	40.1805	51.0797	125.07	85.9815	39.8395	56.4091	67.8404	67.7971	69.383	60.6409	59.1592	75.9769	49.5522	63.4692	72.028	87.1359	68.4486	71.6898	46.6755	56.4125	76.2662	159.398	182.924	48.1678	64.26	62.7677	72.5415	82.9981	52.9401	32.2449	66.3169	107.227	55.8215	65.9336	50.0582	72.1169	58.9731	45.0631	10.9066	50.529	59.0921	99.2412	57.0545	92.6563	78.066
ENSG00000018408	0.200845	0.194639	0.218314	0.367559	0.204277	0.086788	0.042212	0.272824	0.558344	0.259787	0.287217	0.277619	0.506526	0.009295	0.096183	0.034208	0.056315	0.483595	0.119822	0.214505	0	0.077209	0.080358	0.071892	0.632825	0.080676	0.21966	0.081984	0.155955	0.220204	0.4967	0.078737	0.023003	0.162833	0.201497	0.066773	0.252893	0.094673	0.139764	0.134742	0.150195	0.260954	1.53185	0.136131	0.33413	0.302544	0.090645	0.476062	0.046359
ENSG00000018510	12.2933	8.27416	8.43041	9.27254	7.44077	9.80644	8.34491	12.6485	9.01875	5.58536	6.48025	6.80666	8.24398	6.81009	9.45126	14.937	7.75347	16.3208	10.6919	10.9841	9.63811	9.63908	5.34182	9.1932	11.5504	9.86271	13.825	5.99787	11.2933	10.3997	13.4864	7.30157	7.32226	6.01997	10.831	7.03232	10.3488	7.01962	6.46574	11.9507	7.11304	7.05508	3.54459	5.50542	7.34066	10.9538	6.04108	8.62442	7.16875
ENSG00000018607	0	0	0	0	0	0	0	0	0	0	0	0	0	0	0	0	0	0	0	0	0	0	0	0	0	0	0	0	0	0	0	0	0	0	0	0	0	0	0	0	0	0	0	0	0	0	0	0	0
ENSG00000018610	5.72876	5.77226	4.47254	5.70133	4.78803	5.23089	4.61437	8.03497	6.59788	5.334	3.73363	5.90838	4.69084	4.71853	4.38813	6.64467	6.30075	9.28852	6.1768	6.50663	6.10652	4.22743	3.65154	5.48397	5.00774	5.39289	6.9026	4.46932	4.12819	6.86269	7.66479	4.14825	4.74364	3.90396	7.48923	4.16762	4.97177	3.61611	4.84412	7.74292	5.04207	4.62561	1.34932	4.53095	5.24473	6.4654	3.2432	6.26121	4.08811
ENSG00000018625	0.063564	0.050459	0.037298	0	0.014794	0.136571	0.115553	0.021149	0	0.020099	0	0.137418	0.154539	0	0.036418	0	0	0.016764	0	0.05914	0.010726	0	0.122878	0.027228	0.033204	0	0.019038	0.01036	0.118121	0.109672	0	0.01122	0.010456	0.010312	0.016729	0	0	0	0.008874	0.013991	0.015024	0	0	0	0	0	0.023685	0	0.023514
ENSG00000018699	6.07808	6.22208	5.8281	4.56365	5.18115	6.18089	4.80793	9.14646	6.94153	5.42733	3.5213	6.30689	5.5067	5.7453	5.21117	10.655	6.08277	9.60828	7.23049	10.6551	2.25288	5.47481	7.50179	6.49698	8.60258	4.40404	6.15464	6.06398	5.67323	5.07259	8.56739	4.71717	5.45087	4.39849	7.00504	5.75578	9.77449	4.47327	4.72149	7.52637	4.90395	8.63849	3.98191	4.03765	6.19595	9.82879	4.17237	9.24742	5.37822
ENSG00000018869	2.14966	1.22477	1.62393	1.8376	1.23467	1.40722	0.845394	2.31439	2.0147	1.68434	0.950513	1.89315	1.07107	1.60571	0.728153	1.66539	1.71361	1.87081	1.15865	0.757848	0.373717	1.84554	1.12511	1.65087	2.43116	1.20271	1.63841	1.69328	1.02212	1.20266	1.47527	0.6704	1.44249	1.02831	2.07466	0.889261	1.24843	0.866083	1.33723	2.5461	1.70745	2.05791	0.435884	1.22261	1.65666	1.75461	0.643907	1.76961	0.986634
ENSG00000019102	0	0	0.117168	0.095863	0.190381	0.097739	0.046539	0.299649	0	0	0.034466	0.058304	0.051728	0.147373	0.165144	0.072164	0.245397	0	0.25531	0	0.291432	0.041264	0	0.242778	0.074763	0	0.181619	0.196761	0.048816	0.087656	0.144949	0.052259	0	0	0.075604	0	0	0.288091	0.082737	0	0.183213	0	0	0.141941	0	0.242902	0	0.121195	0.052175
ENSG00000019144	0.31307	0.308893	0.286403	0.265335	0.209928	0.554979	0.105825	0.240749	0.214373	0.340043	0.110626	0.31907	0.653604	0.524937	0.154394	0.827464	0.151039	0.342183	0.637752	0.612789	1.83703	0.607894	0.252186	0.161585	0.757587	0.08909	0.78695	0.153824	0.559334	0.614219	0.398574	0.17565	0.114177	0.325726	0.176055	0.167537	0.154639	0.661852	0.102467	0.499135	0.175556	0.162037	0	0.193135	1.46495	0.136684	0.385707	0.345696	0.26291
ENSG00000019169	1.50439	5.13316	3.17686	1.41913	2.51606	0.809173	15.1438	6.39736	0.476719	1.46886	1.18307	0.556231	0.961847	2.27742	2.29394	1.75368	0.641858	1.96916	2.99792	1.75059	6.1769	1.31336	0.759559	2.48736	1.27276	9.01533	8.41264	1.15281	1.79109	2.65926	1.44911	1.22077	2.83965	2.38624	1.99341	4.68536	1.41934	1.04082	2.165	2.10508	1.11169	1.04123	1.36807	2.08459	1.92885	5.18612	2.22888	3.48146	1.9446
ENSG00000019186	0.475825	0.08024	0.449625	0	0.899716	0.173728	0	0.150124	0.178544	0.407284	0.125806	0	0	0.684259	0	0.109059	0.072401	0.035232	0.722882	0.031211	0	0.089432	0.090082	0.095951	0.091965	0.042383	0.079174	0.124676	0.139173	0.135809	0.044708	0.046546	0	0.07143	0.162233	0.067604	0.047718	0.150803	0.121698	0.229433	0.071427	0.114709	0.748957	0.104981	0.045727	0.095508	0.08753	0.352232	0.525499
ENSG00000019485	2.95472	2.22559	3.02777	1.35105	2.09279	3.11227	1.52175	3.83215	2.82545	2.41823	1.40435	2.55398	2.87819	3.66778	2.36841	2.68346	3.02646	4.88967	1.78102	3.76819	4.57704	2.87778	2.54807	2.51819	2.7214	1.52713	1.99606	2.55036	2.23486	1.66675	4.13921	2.35923	1.89403	2.09759	3.07655	2.49872	3.3088	1.59133	2.36776	3.07723	2.35194	3.19935	4.29791	1.92753	3.38452	2.10183	1.86207	2.91858	2.52645
ENSG00000019505	0	0	0	0	0	0	0	0	0	0	0	0	0	0	0	0	0	0.014263	0	0	0	0	0	0	0	0	0	0	0	0	0	0	0	0	0	0	0	0	0	0	0	0	0	0	0	0	0	0	0
ENSG00000019549	0	0	0	0	0	0	0.044478	0	0	0	0	0	0	0	0	0	0	0	0	0	0	0	0	0	0	0	0	0	0	0	0	0	0	0	0	0	0	0	0	0	0	0	0	0	0	0	0	0	0
ENSG00000019582	1077.31	1426.16	1166.78	1020.69	851.557	858.315	1283.82	1199.03	858.619	718.785	1060.28	1085.13	1224.49	953.407	914.07	936.469	856.11	888.756	993.55	1117.34	1418.46	1059.42	557.026	1024.05	931.362	1224.37	1750.79	699.893	1372.06	1184.63	1173.36	814.721	1066.24	695.335	1518.75	1006.71	1056.68	967.174	1113.12	1451.94	891.373	888.546	694.767	885.251	1215.33	957.811	766.056	1221.86	925.959
ENSG00000019991	3.24686	3.90777	2.43709	2.77009	3.57006	2.83625	7.81256	4.85435	1.06903	3.00225	3.08981	3.65419	4.29561	3.84269	4.21703	4.24331	3.47849	1.73487	3.77443	3.61283	0.361946	4.16815	1.82516	3.56538	4.23799	6.87704	5.50799	2.19418	3.51536	4.98632	3.35838	4.36484	4.71188	3.29494	4.78523	5.86856	3.02223	3.3303	3.20634	6.08629	3.36845	3.04915	0.588399	4.92522	3.86494	5.62157	2.31088	3.912	3.63702
ENSG00000019995	9.31478	8.24637	7.72614	6.08859	6.67796	8.08222	4.28071	10.7829	9.72502	6.68957	3.77969	7.16556	6.34394	6.90213	5.42986	8.90863	8.10437	9.94349	8.35685	9.03029	1.86711	7.38659	5.74248	8.21825	8.74373	5.84387	8.08163	6.63023	5.2464	7.08474	9.49886	4.95497	5.76848	4.53284	8.52428	5.97921	7.50691	6.32233	5.28455	8.7106	6.61716	5.9804	3.69139	4.28816	7.76194	9.64138	5.62587	8.75129	7.64806
ENSG00000020129	6.38244	6.09826	7.50147	6.84913	5.88613	7.12132	5.56133	8.46625	5.38434	5.04074	5.14368	7.54608	5.97613	5.7491	5.34452	6.53227	5.59122	12.1473	6.32026	6.22855	15.3873	5.73401	5.15415	9.01034	6.60862	4.98118	7.54395	5.40951	6.35722	5.75548	7.63001	4.69476	6.50645	4.90809	6.86557	4.72356	8.56965	4.72608	4.7051	9.60295	7.51317	6.12803	5.21543	5.37341	7.69102	6.69506	4.80045	6.75699	7.10517
ENSG00000020181	1.1357	0.800897	0.447436	0.906728	0.729491	1.13999	1.39793	0.755662	0.901055	1.21104	1.4613	1.29773	1.7707	1.00875	1.18677	0.912463	1.18877	1.66131	1.12912	1.54062	2.45561	1.42179	0.565132	1.43775	0.471924	2.18851	0.742341	0.724448	1.16671	1.3554	0.944385	0.612282	0.778018	0.749444	1.07248	1.22461	1.16047	0.887609	0.780124	1.55665	0.911851	0.917302	0.32516	1.10565	1.02972	1.1783	0.604382	1.51733	1.14733
ENSG00000020219	0	0	0.076761	0	0	0	0	0	0	0.062553	0	0	0	0	0	0	0.032219	0	0	0	0.032373	0	0	0	0	0	0	0.032118	0	0.030167	0	0	0.032003	0.066024	0	0.029412	0	0	0	0	0	0	0	0	0.033389	0.05314	0	0	0
ENSG00000020256	4.33994	4.87001	4.60751	3.87303	3.99742	4.25547	3.42482	4.83678	4.93213	3.26769	3.90212	4.56779	3.59675	5.07644	3.28155	3.9219	4.11843	7.62337	5.12606	3.87272	2.71148	4.09055	3.88996	3.50806	6.76944	3.50363	3.56761	3.72755	4.08743	3.73868	7.31196	2.77879	3.67866	2.99162	5.08259	3.06374	5.63794	3.17472	2.67735	6.63247	2.79724	3.56208	5.10652	3.25299	5.24891	5.36537	3.37916	4.63482	4.25414
ENSG00000020426	13.3282	8.74724	10.0973	8.90872	8.16559	10.1719	6.53035	13.6027	9.22329	8.27053	6.13673	9.28711	7.82422	11.1039	6.41345	13.4141	6.48259	14.0698	9.98795	11.2469	2.24714	8.79173	8.11555	10.2572	11.3415	9.28216	12.2317	9.64102	8.93681	9.15868	11.493	7.85002	8.92554	6.14903	15.7318	6.15531	9.05425	7.95242	7.06775	14.0322	7.48625	7.97273	6.39014	5.60839	10.5022	17.9957	6.5983	13.2622	6.86944
ENSG00000020577	1.20024	1.37466	1.81416	1.75899	1.19178	0.85361	5.45968	1.51935	1.36853	0.967929	1.43636	1.13892	0.824162	1.52729	1.58847	1.74222	1.54591	1.30002	1.41131	1.27959	1.74064	1.61034	1.47664	1.34205	1.40495	4.53183	15.0104	1.17854	2.01865	1.06647	1.6755	3.57111	1.5923	0.949608	2.08321	1.83774	1.44127	1.02761	1.74248	1.4896	1.71777	1.49283	0.631634	1.22602	1.08197	1.3286	1.43159	1.46957	1.51133
ENSG00000020633	66.6453	41.3637	28.349	35.0606	36.1536	40.3482	36.1621	40.7608	84.8536	42.4505	40.0507	36.8291	30.8339	35.7744	33.2677	41.9193	31.847	129.966	44.9534	56.5683	70.1854	43.196	32.3297	44.4665	32.3024	46.6416	59.6318	38.2734	44.3224	49.3871	43.0166	23.9037	28.8049	26.3614	56.7119	22.2851	60.3262	33.029	27.5969	51.1045	32.7657	28.6036	45.4007	20.714	30.3633	48.9327	31.9498	46.7441	40.8721
ENSG00000020922	12.5855	14.721	15.6498	10.6629	11.8703	13.1131	7.43578	22.846	15.9996	12.4385	9.71087	12.8374	11.1677	16.0471	11.4102	14.6301	14.7227	14.8294	12.3726	13.1758	1.49428	11.8626	9.26508	13.5804	18.7951	12.0293	14.3525	12.3891	11.866	11.8033	19.0972	10.2959	12.3702	9.48684	17.688	9.88174	16.3033	11.7968	10.1902	17.1354	10.4038	14.146	3.80846	8.91482	11.0485	14.5514	8.43826	16.5405	14.0819
ENSG00000021300	4.23946	4.15867	9.5348	5.89143	8.44484	8.13082	1.82424	8.74615	6.5115	4.32797	4.75224	8.83089	6.86887	4.75493	6.37773	9.10377	7.25296	8.84266	8.66297	4.84455	11.5327	5.10251	7.68687	7.15069	8.28423	3.17241	3.75582	5.04172	5.35482	6.35198	8.18404	3.79099	5.70968	6.59413	10.003	6.81515	6.38495	6.46465	5.72632	7.85581	5.55616	7.03752	9.24083	4.5309	8.27745	9.22738	5.56444	7.2677	5.62224
ENSG00000021355	57.0429	39.6836	31.542	27.0545	29.989	43.6757	52.3204	52.9144	35.9239	34.8301	31.9998	35.2853	33.5918	44.8962	34.7768	49.6421	32.4042	51.5092	37.6949	56.8685	18.8255	46.001	31.639	32.0133	42.4405	56.9722	74.8927	31.8816	34.905	38.403	38.6663	49.0197	36.3332	26.485	42.6379	46.053	42.1246	40.8533	39.301	56.6847	38.1901	37.1899	27.3337	41.8235	44.907	54.5723	31.7668	75.3489	40.7674
ENSG00000021461	0	0	0	0	0	0	0.100239	0.055547	0	0	0	0.071017	0	0	0	0.046834	0	0	0	0	0	0	0	0.055456	0.100991	0	0.20088	0	0	0	0	0	0	0	0	0	0.055188	0	0	0	0.03114	0	0	0	0.028365	0	0.020801	0	0
ENSG00000021488	0	0.040386	0.118952	0.180057	0.168379	0.154946	0.046819	0.135077	0	0.148824	0.226176	0.082919	0	0.128345	0.050142	0.342892	0.128059	0.435212	0	0.079692	0	0.272625	0.102067	0.253837	0.265133	0.028563	0.061154	0.140687	0	0.027146	0.146882	0.430383	0.241496	0.145184	0.131919	0.064537	0	0.056164	0.05858	0.220361	0.307519	0.068849	0	0	0.059012	0.054892	0.053758	0	0.028035
ENSG00000021574	6.72649	6.64101	6.78075	5.58045	5.40616	5.62752	6.30081	8.55028	7.47677	5.24603	4.36038	5.63153	5.58387	5.96063	5.83481	6.70313	5.5021	6.78404	7.50603	7.97753	1.69908	6.45785	4.9273	6.23957	6.9532	6.92947	8.36099	5.61276	5.07393	5.09249	7.13676	5.32558	5.96493	3.99025	8.30636	5.4417	6.18999	5.23697	4.91017	7.75343	5.2146	4.71292	2.94442	5.09874	5.87528	7.25757	4.58758	7.91966	6.12365
ENSG00000021645	0	0	0	0	0	0	0	0	0.02169	0	0	0	0	0	0	0	0	0	0	0	0	0	0	0	0.027887	0	0	0	0	0	0	0	0	0	0	0	0	0	0	0	0	0	0	0	0	0	0	0	0
ENSG00000021762	40.7794	22.1719	19.4485	15.3018	14.537	23.6695	25.8512	29.6665	35.5208	23.0525	19.8036	18.5738	18.0037	29.7993	20.5098	33.8818	19.312	92.2529	26.1504	35.6354	76.1252	21.9271	16.3409	18.7392	18.8663	33.6997	52.108	25.7122	29.4554	24.4191	22.5302	19.7468	12.5816	10.3427	32.1024	14.9241	31.8373	20.0911	13.1085	33.0704	20.2088	18.5519	15.0971	12.1016	14.3737	29.6358	17.2182	29.3114	23.1767
ENSG00000021776	15.9487	18.2998	16.3417	11.7938	12.8422	13.8684	11.1776	24.0037	16.2771	12.8672	9.99968	15.0349	13.4751	14.7181	12.4836	21.0156	13.901	18.133	18.8768	17.2901	1.07769	14.5639	12.7757	14.8406	20.045	13.8018	21.4806	14.9273	12.7843	11.7535	21.6091	12.7303	10.9964	9.39667	20.1246	12.0423	17.1481	10.9508	10.9815	18.9584	12.484	11.7204	5.83129	11.2339	15.4199	20.105	10.31	19.2044	14.687
ENSG00000021826	0.012137	0.028876	0.416736	0.102709	0.046576	0.101218	0.060813	0.038941	0.029635	0.357309	0.027516	0.022844	0.657928	0.182604	0.01525	0.467379	0.155559	0.089704	0.033269	0.068074	0.219555	0.021152	0.016203	0.442401	0.015284	0.046944	0	0.167575	0.042045	0.029921	0.224191	0.010333	0.00963	0.23514	0.560259	0.081044	0.012437	0.247103	0.065377	0.064424	0.064869	0.045388	0	0.085725	0.01808	0.243723	0.173412	0.050406	0.055639
ENSG00000021852	0	0	0	0	0	0	0	0	0	0	0	0	0	0	0	0	0	0	0	0	0	0	0	0	0	0	0	0	0	0	0	0	0	0	0	0	0	0	0	0	0	0	0	0	0	0	0	0	0
ENSG00000022267	3.55987	4.96014	4.94385	5.19341	3.67351	7.74578	0.844554	6.19969	3.97699	3.76262	2.16315	6.85978	3.17027	5.10689	7.36467	3.18421	4.39611	9.72407	6.11798	2.13066	3.79449	5.17431	9.99173	5.63311	9.77044	3.09156	6.97214	4.01326	4.24152	5.87559	3.98196	5.56845	8.20943	3.08141	3.8265	2.34463	7.47718	10.2241	7.60128	8.31705	9.12187	12.2232	16.2975	5.9063	6.07154	7.96969	5.80243	20.2659	6.20484
ENSG00000022277	36.1174	30.5498	27.0402	24.2879	23.133	25.1378	32.2788	36.7299	27.9771	25.2698	20.0876	22.4739	26.0667	25.2524	22.4198	29.9698	24.9056	40.807	34.1407	30.8586	31.008	24.771	21.8824	23.8577	31.5971	28.2144	32.2048	23.3007	25.6861	26.4429	32.2143	22.0254	21.5697	20.3266	30.1926	25.6667	29.909	21.6146	23.1624	34.7097	23.6406	26.325	10.9133	24.0761	28.0577	27.2847	21.8708	36.746	24.2466
ENSG00000022355	0	0	0	0	0	0	0	0	0	0	0	0	0	0	0	0	0	0	0	0	0	0	0	0	0	0	0	0	0	0	0	0	0	0	0	0	0	0	0	0	0	0	0	0	0	0	0	0	0
ENSG00000022556	1.88935	9.29109	1.88333	1.22169	2.70101	3.34413	0.678601	1.66798	5.0123	0.991528	2.09618	3.88892	4.65914	5.06423	5.44062	4.36415	1.07408	3.41091	4.15866	3.02065	2.49913	2.22101	3.73789	2.06757	1.44633	1.02256	1.57353	2.74623	3.80123	2.85434	4.23331	1.07628	0.801512	2.76833	7.12947	0.45062	6.96857	2.1765	1.56071	1.70132	2.41243	2.42225	0.89291	2.67024	4.62444	2.71602	4.56923	1.5003	2.75374
ENSG00000022567	6.64667	3.99785	6.82376	6.47472	4.95386	6.73879	7.02814	9.55591	6.47775	5.46093	5.365	8.44248	6.52918	6.64012	5.56061	9.28281	5.30987	9.86775	6.01148	7.41397	6.51572	6.24115	5.9163	6.47088	8.18701	7.67753	11.947	5.22137	8.39204	6.14729	6.35053	7.65543	6.66872	5.46459	5.58491	5.48909	8.50631	5.15715	6.71772	8.75777	7.20392	5.11708	7.1027	2.80691	6.73347	8.70192	4.94674	9.2038	6.47002
ENSG00000022840	68.7811	53.7586	50.2916	56.7699	47.0951	50.0626	46.8614	71.4558	50.7377	51.2175	39.126	48.3988	43.6335	65.9223	47.0182	100.343	48.7795	135.058	59.4993	51.4871	86.8643	40.7284	37.1759	51.8839	65.5298	38.6546	69.812	49.4477	45.7288	44.4697	70.8666	61.8985	39.8101	32.2931	65.5896	49.6898	54.1501	42.8989	36.8679	76.6732	46.5866	48.6877	42.7533	34.8677	53.1385	76.9925	32.2938	81.0448	51.5778
ENSG00000022976	5.60743	5.90964	5.03701	6.99451	4.82665	6.26966	4.04659	7.21668	5.45969	5.72684	3.29597	6.79219	5.18747	6.16236	3.59159	6.79551	5.80965	9.92947	7.2743	6.86473	6.39634	5.11223	5.46427	4.52973	8.78812	4.53895	5.62491	6.98735	4.90176	5.20354	8.19067	4.09254	3.93732	3.88812	7.03891	5.79255	6.19249	4.94799	3.76297	7.81108	6.42195	4.97084	3.00913	5.2123	6.0868	6.236	3.92704	6.24834	6.10262
ENSG00000023041	17.8885	18.4002	19.3357	14.6443	15.536	20.2094	13.272	26.9429	19.4936	13.5966	13.3782	19.2224	14.7842	18.0536	14.45	16.8481	14.5069	18.1736	23.682	21.3417	2.3344	17.4973	14.168	20.1453	22.1637	15.4201	19.4367	14.3953	16.476	17.3564	22.1689	15.4175	15.9498	12.1745	25.0443	13.6146	18.2878	11.391	10.8436	25.0636	15.7495	14.0206	3.79116	9.82841	21.482	21.2342	12.0984	20.0758	13.6472
ENSG00000023171	4.76211	4.4551	5.71896	3.88517	2.54803	3.95688	5.97329	6.79579	4.16983	2.81193	3.17949	3.81674	4.90477	2.73217	5.80495	3.56569	3.10918	5.9406	3.3694	4.5967	4.57121	3.8423	2.99683	4.41601	4.80333	4.52949	11.1371	3.5071	5.23039	3.16166	4.2765	3.35719	3.73223	2.42397	5.05782	3.4251	2.38592	3.39113	3.3901	6.53038	3.39263	4.46242	0.985437	3.96493	6.60253	3.86578	3.11022	5.6826	3.62167
ENSG00000023191	49.8306	37.4557	36.2908	29.6346	30.0689	31.7824	64.9166	41.3933	28.1238	35.6405	34.6814	34.9444	40.6647	29.7331	35.7229	45.6825	29.6596	55.2568	42.5179	39.4367	150.173	39.1604	27.5556	36.9326	33.3331	51.4919	67.5781	28.6861	37.2619	38.1039	33.3532	34.7387	32.1588	26.2012	43.3968	40.482	38.782	26.5325	28.5889	43.9548	31.7499	35.2079	18.3474	41.3315	37.9739	38.4636	33.1915	53.9554	36.689
ENSG00000023228	19.0106	14.6095	16.7495	11.5871	13.3769	15.1165	18.0585	22.2458	19.0563	14.4584	11.7024	13.9034	15.0723	17.8579	13.7398	15.1481	13.3275	24.1296	16.172	18.3628	5.43535	14.4641	13.3168	15.2021	14.7499	16.1866	15.3551	16.413	12.982	14.2911	15.998	13.5818	13.6159	12.7029	17.4745	15.2338	15.4506	11.4353	10.1396	18.2765	10.9951	16.946	7.68295	13.2842	16.2624	18.6932	12.5012	19.6663	13.2194
ENSG00000023287	20.9427	17.2415	18.7962	14.0478	15.9201	17.301	12.2438	23.4889	19.2512	13.9062	12.2128	15.7088	14.6522	14.7542	12.5405	16.5737	18.4333	23.4753	21.4826	23.5548	14.5502	15.0265	13.0532	15.6098	22.8655	16.7647	20.5059	17.78	13.201	13.677	20.8871	13.4224	12.9828	10.3853	23.2905	16.3312	17.7859	13.4089	11.7152	21.0949	11.8725	11.7238	11.3627	12.769	15.8957	24.0071	12.5879	16.8533	15.9184
ENSG00000023318	9.35238	8.31043	7.94463	5.94809	6.64376	7.40152	10.5301	11.4299	8.19711	6.72811	5.78222	7.55742	7.71741	7.72187	8.36659	8.49195	7.8886	8.68692	8.93233	9.78378	0.941329	8.21296	6.41935	7.61812	9.2576	9.16131	16.3934	7.14284	8.1801	7.56254	10.1145	7.55738	7.26057	6.00737	9.87176	8.28051	8.76669	6.31454	6.44235	9.53758	6.84858	6.83203	3.05895	6.74238	7.18768	10.5427	6.93424	11.0468	7.01566
ENSG00000023330	8.19444	6.54217	6.21156	6.32433	4.37884	6.73064	8.13044	9.43536	7.73487	4.952	4.10634	6.34186	6.94861	7.7726	5.99654	7.05893	5.35366	12.0368	6.75989	8.41673	7.50004	7.1728	4.95566	7.06365	7.35355	5.91292	11.8454	5.43117	6.07562	6.65085	7.62812	6.66795	6.57082	4.94657	10.1897	5.93814	7.41258	4.89413	6.32453	9.48331	5.03074	6.56558	5.69206	4.41164	7.06439	7.21295	5.4363	9.46939	4.65918
ENSG00000023445	22.0104	24.6169	24.7034	18.245	23.5444	24.4132	11.9106	42.38	24.5163	26.0565	13.7583	28.6413	20.7448	44.3109	15.6787	32.1737	24.782	21.4996	31.5114	20.2547	1.453	24.5615	21.1268	25.4958	32.6461	24.0512	25.6325	23.823	22.0026	19.8415	45.543	25.0359	23.9653	23.0785	33.1065	21.3208	26.2299	24.8493	19.2672	29.1279	21.0459	17.1773	20.6225	15.6319	25.652	27.9372	15.5675	29.0349	18.0266
ENSG00000023516	13.4038	12.8241	13.5599	11.8465	11.0671	13.1509	8.70576	19.6145	13.3664	11.1305	6.97146	12.8524	11.809	12.9017	10.5749	13.7238	12.7347	15.297	14.2476	13.7089	1.48418	13.3314	12.5341	13.3377	16.5807	12.1173	16.6752	10.9699	12.0248	10.9784	15.9419	9.83449	10.7638	8.64546	16.0229	9.73912	13.3424	9.83991	9.76335	14.9786	11.1261	10.9848	6.87845	8.45882	12.4809	15.6095	9.48593	16.2121	11.2235
ENSG00000023572	4.76875	3.80316	4.02458	3.00525	2.3986	2.97249	6.58562	6.11045	6.31736	2.98692	4.05838	2.71678	3.115	3.33241	3.1062	3.88472	3.47115	4.16489	3.63173	3.75397	0.469809	3.31834	2.7944	3.45632	4.79985	5.43782	3.56499	3.39229	4.59839	4.55183	4.63023	4.60491	3.56171	3.51136	6.83044	3.24818	5.31502	3.72552	3.0687	4.83266	2.96969	4.56154	2.00233	4.05122	3.79272	3.76529	3.61816	5.28912	2.9516
ENSG00000023608	1.4183	1.00804	1.03483	1.12359	1.6371	1.58152	0.783171	1.7076	1.34331	1.26269	0.906874	1.72184	1.78625	1.33702	1.18766	1.26479	1.39737	1.44843	1.24729	1.58869	0.424819	1.61705	0.873344	1.46283	1.67097	2.12664	1.14425	0.936547	1.63867	1.80104	1.18896	0.699548	1.08571	1.02127	1.07581	1.18666	1.1479	1.25854	1.42955	1.74484	0.948009	1.11128	0.685433	0.678478	1.14361	1.05034	0.823829	1.1974	0.95673
ENSG00000023697	7.27264	7.1957	7.81783	6.91159	5.5096	9.11404	8.4605	8.83685	7.54299	4.39833	4.80004	5.19667	6.94902	6.98062	6.07276	8.15338	5.56151	6.43573	5.31632	8.55375	0.581389	5.81121	4.87211	7.7072	10.4098	8.5525	11.3007	5.54957	6.64266	6.31927	8.01507	7.08928	5.65045	4.82182	9.80254	5.90437	7.81341	7.11619	5.98224	7.32337	7.20078	7.65198	9.42943	6.56305	6.11374	9.46713	6.27303	12.0388	7.94346
ENSG00000023734	23.0368	23.6351	25.2456	16.5205	17.0294	20.5595	19.4347	28.1775	24.7745	18.2611	15.9361	17.1977	19.3449	18.16	17.4517	21.812	17.1459	27.9072	23.5214	26.3654	8.50943	20.276	16.045	19.2899	25.9806	19.6667	24.2217	18.5738	18.7073	19.5042	27.1735	16.4494	21.1517	15.42	24.9589	17.5994	22.3919	18.995	15.8494	24.9514	17.4693	19.1587	15.0443	18.5071	19.4684	27.0795	16.8433	28.579	20.1882
ENSG00000023839	0.547939	0.715635	0.625995	0.574461	0.505119	1.11926	0.191245	1.40284	0.558184	0.900977	0.22461	0.839776	1.09634	0.66843	0.50723	0.778824	0.708086	0.717782	0.356326	0.672297	0.167791	0.917382	0.580318	0.665785	1.39049	0.426192	1.3194	0.385375	0.613782	0.436182	0.949167	0.79465	0.689707	0.495085	0.613801	0.903453	1.2382	0.519601	0.650689	0.544147	0.651245	0.418907	0.173935	0.543137	0.354648	0.963821	0.425016	0.714392	0.413036
ENSG00000023892	66.4858	55.3806	53.8879	60.9897	49.5346	61.1996	44.8698	61.4662	50.951	57.7664	38.9347	58.2209	58.7869	51.2637	46.1937	59.2608	45.6377	111.628	62.8655	44.1621	113.136	50.6459	46.9919	61.7003	77.234	46.5293	54.7798	57.3311	49.6342	53.9768	58.5221	43.5417	47.9134	45.5364	63.756	44.2301	61.413	41.5898	36.4126	67.8333	57.1952	50.6261	29.4976	38.1489	65.2089	62.85	37.5826	66.9407	51.0597
ENSG00000023902	69.5176	54.5764	49.4234	47.3538	38.4279	45.3846	87.7339	61.4417	35.7705	47.3284	43.774	50.7447	56.791	51.5633	54.3451	73.5356	49.517	85.9913	55.4865	55.5563	242.609	62.877	42.4541	52.9332	49.7723	61.3182	140.624	44.7356	56.38	51.8138	56.0792	74.0136	61.1767	34.1957	54.8302	58.7676	61.2174	47.584	47.7117	66.7525	45.6025	62.8013	33.9171	56.2744	63.1808	47.9105	43.3835	79.9933	56.5744
ENSG00000023909	5.6836	3.43695	2.1898	2.15955	2.30992	3.6587	1.6385	4.61655	4.78091	2.54067	3.00487	2.69435	2.87697	3.22996	2.41877	3.4952	2.9843	7.33519	4.97825	3.95894	0.727361	3.23894	3.87128	3.05498	4.26897	2.30105	4.43518	2.60923	2.48503	2.38056	3.75722	1.7031	2.53199	1.36528	4.25532	1.2066	3.51415	2.77886	3.11318	3.84375	2.67893	2.95344	8.35016	1.35275	2.81901	6.12505	1.89669	3.43995	2.97317
ENSG00000024048	18.7589	15.8455	16.1366	14.7548	14.9663	15.5354	13.8183	23.1953	19.0637	15.8712	11.2858	17.4395	14.1346	17.5553	14.6479	19.2042	16.6298	18.4874	18.2996	18.4085	7.43492	16.1576	12.6786	16.1663	19.8934	17.305	27.8956	16.0858	14.3608	13.7392	20.645	13.9614	13.7597	10.0194	21.2806	14.6659	17.8285	12.166	11.3943	20.9672	14.1443	13.4677	6.80255	12.3803	16.3022	21.8965	11.9091	20.154	16.4225
ENSG00000024422	0.277415	0.223499	0.031073	0.040522	0.136137	0.245845	0.036427	0	0.032314	0.178344	0.036816	0.030999	0.083069	0.32965	0.164599	0	0.347061	0.420814	0	0.128528	0.293162	0.404352	0.287692	0.191599	0.093612	0.090979	0.047621	0.134463	0.027483	0.073432	0	0.142803	0.336188	0.026519	0.29469	0.149329	0.067498	0.457326	0.361669	0.122901	0.116108	0.344595	0.719045	0.128589	0.080935	0.760208	0.049361	0.267181	0.101745
ENSG00000024526	0.143169	0.089666	0.318572	0.166207	0.252179	0.084166	0.264324	0.357371	0.23741	0.242057	0.16574	0.223368	0.191909	0.062346	0.096126	0.378486	0.042842	0.253059	0.05203	0.215807	0	0.05876	0.095	0.066898	0.587761	0.058431	0.062307	0.41475	0.387342	0.112854	0.124008	0.096947	0.100384	0.169088	0.852697	0.164296	0.090768	0.069648	0.091083	0.026864	0.059526	0.070983	0	0.38212	0.153548	0.281566	0.045467	0.03317	0.146279
ENSG00000024862	6.8799	6.3725	6.80015	6.69391	5.53727	7.04053	6.79272	8.58098	6.39126	6.30111	4.20944	5.47761	5.13287	7.06651	6.27981	6.55059	6.37562	8.59045	6.52541	7.79677	3.14145	6.55435	5.15126	7.17888	5.78284	7.25496	8.74533	5.06135	5.89398	6.62941	7.62776	5.33926	6.46755	4.62712	7.48581	6.88888	6.91184	5.79557	5.86183	7.2701	5.25471	5.90736	4.78718	5.9445	6.13676	7.03	4.63931	10.1141	5.98344
ENSG00000025039	3.48726	1.37694	2.13996	2.07715	0.873094	1.57596	3.77632	2.55469	1.49038	1.03377	1.57654	1.4543	1.40911	1.54812	1.18915	1.53124	2.10717	0.990705	1.3904	3.07705	0.547712	2.0159	0.636498	2.45353	1.69348	3.17541	3.20461	1.44768	1.6432	2.49966	3.26734	2.16678	1.8927	1.60505	1.67632	2.07707	2.07636	1.95135	1.1359	2.35605	1.03608	1.88361	1.33724	1.63912	1.458	1.48233	1.11595	1.82486	2.2578
ENSG00000025156	5.19645	5.0881	5.96775	3.78056	5.67913	5.48909	2.17164	7.03766	4.71076	3.38025	4.54681	4.82161	5.13633	4.04125	5.11356	4.68261	4.93687	9.54655	8.02895	4.69936	1.40206	4.68375	3.86189	5.06108	6.79555	3.84406	4.82909	4.1363	3.93688	5.17382	6.07991	4.06402	3.63321	3.94162	5.69238	2.77301	4.3575	3.40086	3.73045	6.67699	5.91403	4.86427	5.07743	3.07601	4.43206	5.81996	3.23259	5.72711	5.3132
ENSG00000025293	43.8367	32.4046	31.1269	18.3949	26.5082	27.5646	18.9351	44.0638	27.5632	29.9476	15.8076	31.6315	23.5776	23.1193	22.4888	40.4076	23.7335	73.8413	27.5615	30.0702	31.0588	22.2652	21.5604	28.6547	36.8513	26.2969	28.6041	19.3679	24.0701	27.2185	30.9818	20.943	21.6489	13.5646	28.6406	14.4151	29.5991	23.8341	18.6831	34.1193	24.0094	29.4376	13.9793	19.2355	28.4734	35.2201	17.6538	31.409	24.3419
ENSG00000025423	0.261925	0.126645	0.082872	0.071448	0.343641	0.072785	0.098107	0.211759	0.330438	0.135195	0.082105	0.165108	0.686829	0.178845	0.0916	0	0.173866	0.165237	0.240803	0.196106	0.034859	0.153328	0.142225	0	0.22168	0.37511	0.191813	0.20556	0.072738	0.032559	0.322702	0	0.103548	0.04757	0.279884	0.22078	0.17956	0.06705	0.058753	0.046306	0.102394	0.246396	0.69178	0.51989	0.072113	0.057354	0	0.089947	0.310913
ENSG00000025434	3.1063	1.91521	1.59484	3.21897	1.95369	2.65828	7.44924	3.09101	1.82637	3.74218	2.62176	3.7921	1.45835	1.78022	3.10279	5.22719	3.08338	4.64989	2.61937	2.07439	4.91963	5.67811	2.85771	3.24213	1.86766	5.10296	3.87712	3.39291	4.14338	3.99682	2.02263	2.44861	2.46667	1.96048	4.50764	2.62925	2.72762	1.67073	1.5846	5.26344	2.72798	2.15431	2.17837	2.0109	1.98019	6.48775	1.22944	2.81908	2.54725
ENSG00000025708	107.654	66.756	66.9836	82.3899	48.7055	51.2575	352.026	80.3538	45.5807	77.5706	89.5965	72.7414	85.0881	91.1487	127.053	99.5971	52.1155	89.2777	79.4738	82.2251	535.309	93.8406	47.6658	77.0728	63.0996	275.13	527.323	77.6373	127.256	68.4129	63.2626	212.836	84.8709	63.7818	84.8056	119.795	100.354	68.9752	66.5041	76.8206	57.0309	82.9837	25.6184	113.407	60.0696	90.2097	79.0177	96.9216	88.5441
ENSG00000025770	11.9545	10.0498	11.6051	9.29208	8.03883	9.89001	6.92558	13.107	10.5784	9.21608	6.73139	9.06858	8.31352	9.96075	7.9227	9.72273	9.015	17.9914	11.1195	8.6003	36.5999	9.0885	8.00926	9.68803	11.1994	7.61032	11.831	8.99007	8.98424	9.30161	11.0711	7.44698	7.66675	7.36591	10.6648	7.68936	9.66608	6.77522	6.67227	11.5672	7.63946	8.0384	7.51725	5.9025	8.87	8.97723	6.18166	11.3917	9.53705
ENSG00000025772	2.56199	3.79825	3.07407	3.13372	1.57028	3.26591	2.5047	3.61933	3.25007	2.8943	2.08897	3.46539	2.62949	2.99459	3.06129	3.57381	2.6796	3.95801	2.37941	2.79356	1.46612	3.21546	2.75543	3.10549	2.91827	3.30541	3.40205	2.54439	2.63236	3.70682	4.14043	2.68536	2.88378	2.34801	3.91311	2.06538	3.77074	2.12889	2.51268	3.6391	2.87473	2.31602	2.09496	2.43253	2.92175	2.98585	2.21484	3.64957	2.8395
ENSG00000025796	18.4864	24.9969	26.5302	17.5963	18.8053	23.6692	16.3893	35.8616	23.5993	16.4499	12.8706	21.8718	19.8317	20.5311	19.41	18.1771	18.1317	18.0591	26.3049	22.514	0.673913	23.1546	15.7589	16.3215	28.5093	19.6418	30.2743	18.0835	20.238	18.1388	25.2212	16.8353	19.1671	12.0031	29.6056	19.1722	20.7213	20.3344	15.4986	22.9931	17.6537	17.7577	12.8425	14.734	18.5333	30.5083	16.5366	22.4969	23.87
ENSG00000025800	13.5591	13.183	12.5291	11.2912	10.6987	12.0356	11.4256	16.841	14.4038	11.2275	9.56221	12.0127	11.3871	11.7339	10.5898	11.9164	10.9756	17.4869	16.7492	13.665	6.84036	11.8374	10.5944	12.0084	15.9714	11.9742	17.4603	11.6337	11.2439	11.5933	15.9617	10.4265	11.1729	8.99497	16.1514	10.331	13.9524	9.52628	9.41739	15.663	10.4047	10.3662	7.50256	10.0771	12.2405	15.1009	9.38937	18.2444	12.1825
ENSG00000026025	342.703	331.931	328.135	219.774	270.607	297.747	379.041	330.505	235.584	233.917	318.019	300.275	344.574	256.551	267.276	312.049	259.767	343.786	297.329	290.304	421.345	278.016	205.704	266.412	354.272	339.058	310.68	226.646	245.966	267.949	262.046	251.336	306.32	213.025	367.768	296.784	257.797	252.991	241.981	362.025	282.313	243.953	152.777	335.581	313.606	292.128	231.847	414.472	293.372
ENSG00000026036	3.1599	1.85824	2.44794	2.08061	2.17647	2.79696	1.56264	2.45512	1.75282	2.94339	1.33791	2.45938	2.00401	2.20183	2.1165	3.34308	2.3857	4.86941	2.57728	2.56575	8.67322	1.41988	1.7807	2.50028	2.78165	2.36285	2.87769	1.96008	2.15617	1.78049	2.29988	1.86206	1.74426	1.30177	2.11393	2.31008	2.56599	1.67531	1.39857	2.81121	1.95807	1.81386	1.22644	1.86898	2.31125	2.2612	1.52817	2.4924	2.9027
ENSG00000026103	7.01994	6.97842	5.6632	6.38685	5.64902	6.01483	10.404	11.1594	10.9662	8.66301	5.4123	5.2437	6.78347	7.42321	5.7616	4.96076	4.48609	11.8093	8.20777	7.83993	4.92696	6.49087	5.04873	5.92948	6.58117	7.237	24.0598	7.81252	10.343	6.86716	10.7476	6.35264	8.93971	5.42693	8.27818	7.06513	10.0291	6.29456	4.93161	6.40081	6.7495	5.60841	6.12368	7.97758	5.85966	8.03162	6.15843	9.78555	7.81763
ENSG00000026297	101.851	77.4697	96.8006	78.4411	57.9387	54.9225	128.281	116.586	59.9858	61.9932	58.3833	66.5463	70.7007	81.5118	87.6463	77.1811	84.0712	82.4615	80.6816	91.8083	92.56	70.8476	65.6754	82.2922	106.581	90.5144	128.52	59.8494	83.177	70.3175	122.25	93.2403	74.8569	45.4489	86.7286	71.1686	72.5524	65.2972	60.1722	127.8	78.6194	79.5082	46.038	66.8443	79.7461	77.2705	71.4175	98.4108	63.8431
ENSG00000026508	230.643	324.08	316.509	232.677	248.32	281.429	212.902	293.074	243.556	238.522	213.697	238.902	259.922	216.097	221.424	246.267	252.325	335.515	363.088	280.273	101.501	248.827	185.85	228.037	321.6	206.134	238.283	232.483	198.198	225.058	310.241	220.686	233.384	229.249	350.828	281.094	253.742	222.143	194.182	360.892	222.434	221.499	132.38	248.026	341.571	346.358	227.642	308.002	303.716
ENSG00000026559	1.01864	0.698953	0.538523	0.82259	1.62649	0.943391	0.141193	1.91553	1.02756	0.367371	0.265423	2.24022	0.36531	2.86234	0.136386	2.6504	1.65006	0.214955	0.549846	0.703529	0.909568	0.459035	0.336668	0.695461	0.764574	0.285325	1.0459	0.986935	0.106739	0.5683	1.51639	0.899267	0.435307	0.802662	0.530115	0.38102	0.561621	2.12286	0.490141	1.20747	0.834576	0.362269	2.23539	0.071494	0.255437	0.379314	0.233352	0.811963	0.276982
ENSG00000026652	14.9459	7.63582	6.52686	6.29827	7.4238	7.43204	6.6192	10.7719	14.8203	9.1254	7.16203	10.1537	6.43065	8.44513	6.57547	9.38652	8.12767	16.4545	8.3873	14.232	8.02263	8.79535	6.75508	8.01164	6.77965	7.34303	14.0974	8.28606	4.96876	6.29232	9.63848	8.05097	6.57	3.40811	7.67136	6.23112	9.8956	6.57582	5.62387	12.6548	6.62858	6.16405	5.39792	6.01274	5.85554	10.2596	5.296	11.3488	8.97322
ENSG00000026751	29.223	24.2664	22.0286	18.5848	12.396	19.707	38.9276	25.7344	45.9742	23.4016	18.1525	16.1718	17.1598	19.6332	18.6742	21.2717	12.6541	31.4169	15.4569	25.3556	6.58344	18.8159	15.4772	26.5202	16.1749	26.2852	49.0545	16.1666	23.1842	24.9097	28.5117	20.6527	11.6036	12.3803	36.7216	13.1072	30.3688	12.4687	13.0722	24.9664	15.7663	20.2961	17.0568	10.9174	17.7744	24.2722	17.0815	24.6488	15.5631
ENSG00000026950	83.871	49.5328	57.5965	60.6856	52.246	90.1837	42.1903	103.085	66.7209	62.1787	45.1946	60.1994	50.5464	72.6804	51.5725	56.9946	64.1548	95.3996	81.3976	52.4585	78.1652	60.7968	49.1116	67.1906	82.3582	58.2255	92.8983	63.0711	58.1079	47.1767	85.7453	47.6811	46.3578	35.5536	77.3908	35.2346	73.4715	44.6815	38.5808	90.6	53.8354	53.0152	31.3624	35.7733	77.0996	88.1412	54.957	67.9347	68.232
ENSG00000027001	3.34905	2.07439	2.16763	2.36817	2.60575	2.37323	2.0388	3.00235	2.76347	2.77271	1.81625	3.57988	2.09449	2.95503	1.99782	2.96254	2.16726	4.52668	3.11473	2.71226	1.87762	2.27423	1.92896	3.16231	4.18823	1.97136	1.94287	2.24837	2.32668	2.82245	2.88606	2.15675	1.68037	2.16037	2.34574	2.41248	2.39834	1.91914	1.90567	3.56146	1.89664	1.67953	1.38528	1.77205	2.26386	2.46898	2.35786	3.32071	2.79501
ENSG00000027075	114.936	69.5606	75.4988	62.4962	60.1534	81.2337	28.6874	92.7045	127.368	66.0611	38.003	67.8377	56.4545	57.5076	45.4721	85.579	63.3251	196.501	109.016	82.0928	70.5765	57.4967	54.9818	70.0192	94.6301	47.9299	76.7135	70.0602	59.0254	64.8743	91.0873	44.156	49.4308	44.4045	97.3572	39.4182	90.5042	47.5205	48.7821	109.561	55.6505	53.6171	46.5832	33.0537	69.6085	110.89	53.2786	97.8717	73.0401
ENSG00000027644	0	0	0	0	0	0	0	0	0.044387	0.008614	0	0	0	0	0	0	0.008976	0	0	0	0.018426	0.015841	0	0	0	0.043725	0.01632	0.017764	0	0	0	0	0	0.012113	0.014344	0	0	0	0	0.060022	0	0.007047	0	0	0	0	0	0	0
ENSG00000027697	47.9304	38.0973	30.2207	20.9722	26.6305	29.7108	65.9703	60.2147	27.8136	30.8253	22.0019	31.7545	35.3735	35.7769	36.1999	37.172	33.0728	27.3345	36.4156	43.4733	2.07522	34.4807	27.8485	29.4055	36.3048	61.3544	52.6726	24.3494	37.5565	36.7544	38.6823	45.6635	32.0185	23.0905	42.7433	49.2344	42.3064	29.0069	26.5589	50.5686	27.9513	32.2473	10.2956	33.0311	37.7132	49.8521	32.3521	49.9975	31.8635
ENSG00000027847	7.4123	6.97999	6.44621	5.94771	7.04481	8.03336	5.70782	7.02534	5.89591	9.26359	5.61183	9.74684	10.3569	8.75856	6.6267	8.29882	7.53584	12.663	10.8985	6.46065	24.4153	6.86037	7.5481	7.4565	8.32444	8.98575	12.5745	7.67135	7.06336	6.87345	6.59312	5.88087	6.16025	5.36469	7.70388	7.31259	9.92601	6.72833	7.26302	8.6457	6.21845	7.17267	5.08084	6.86497	11.3795	8.60238	3.91692	8.58375	9.60947
ENSG00000027869	36.7981	17.9263	6.20885	12.7939	14.1799	10.9331	9.35483	13.4419	55.7262	16.7001	10.9515	13.5701	12.1751	13.9764	15.5509	17.541	13.3316	45.1363	14.9995	31.9348	21.6738	14.7063	13.2129	13.2315	11.3883	26.6213	35.8354	14.8772	11.0888	21.166	12.6358	7.37568	10.9401	7.31925	21.422	6.13463	25.7496	10.9102	9.54096	20.6538	11.9078	11.0977	12.6845	7.42861	10.2048	26.6215	10.5735	19.4426	16.5597
ENSG00000028116	9.00711	8.46628	6.60291	7.19728	5.73714	6.61346	13.5214	11.8195	8.73663	6.80334	6.11813	7.76792	6.4977	7.86955	7.54126	6.85995	5.64599	8.6803	7.99906	9.42455	2.60053	7.22509	4.91512	6.91456	6.87699	11.9691	23.8144	6.27564	9.07965	6.4139	8.3922	11.4649	6.2419	4.94451	9.98117	7.15008	9.68215	5.4917	6.93727	9.86599	5.93207	6.23071	4.63866	6.9705	6.10486	11.9163	5.5853	10.0218	7.11489
ENSG00000028137	106.309	73.9325	72.5707	51.1663	60.1372	58.0244	181.851	80.8923	71.2525	67.5833	74.6997	58.4993	67.5531	55.3609	80.1239	72.3514	58.1775	112.827	82.3464	87.8386	199.69	79.2851	52.9799	63.4094	55.6957	141.014	129.187	62.1919	80.9055	86.3199	72.5669	82.3504	66.7474	54.4804	79.8492	84.8251	69.4143	60.7213	59.5195	86.9413	73.8935	58.4199	67.6448	81.2317	75.0458	80.153	72.6536	111.92	63.7314
ENSG00000028203	13.0882	13.8509	12.9222	12.7101	13.1719	12.09	9.66727	21.6025	14.2513	13.1211	8.12762	13.5859	13.078	13.6618	10.142	11.7525	11.5982	16.559	15.2424	17.7233	0.905927	11.1156	11.2615	14.3627	18.5631	12.8179	15.0004	12.2339	13.2932	11.6214	19.0812	9.4498	11.3469	8.02331	20.2801	10.2094	14.2225	11.7163	11.3989	21.5582	12.6364	9.61309	3.76855	10.0448	15.5174	16.0461	9.26271	17.5015	14.3086
ENSG00000028277	25.3682	24.3067	29.7842	20.6177	23.2525	19.8865	35.0594	32.2743	17.7451	20.6795	20.1647	27.3508	28.7754	29.1583	22.2756	24.1081	20.7691	30.3862	27.3572	27.9073	33.7297	24.6639	15.3716	26.6155	23.086	31.2255	27.8739	21.2426	26.0748	26.8403	30.0677	25.9725	22.9345	18.7787	33.6987	31.6808	27.6437	22.9829	23.8356	31.0956	22.2062	17.7497	11.2965	20.997	26.5173	29.6847	21.7815	28.48	22.2354
ENSG00000028310	19.9325	15.5768	15.2502	15.5497	14.0603	17.1793	10.01	19.7249	14.2113	14.5008	11.3442	20.6896	13.3908	17.0321	14.2754	16.881	14.7232	27.7664	18.799	16.3799	26.2375	13.3979	12.4146	16.0725	21.7938	15.5943	16.5807	14.9634	14.6161	13.1663	18.3393	12.0181	12.2275	10.4357	21.589	13.3057	17.1765	11.3148	10.6507	19.6944	13.1492	13.1199	14.0215	11.3826	17.3182	18.1643	11.4486	17.0871	15.063
ENSG00000028528	47.3769	41.7755	36.944	30.9567	35.0874	40.9862	39.5083	54.2256	37.2534	31.7761	29.0665	39.9899	35.2433	35.6813	41.9456	32.6795	34.9037	47.9799	44.4083	50.2886	57.6822	39.7651	32.8262	39.9109	49.8239	38.6653	54.2173	32.8244	36.0519	36.5156	48.0864	37.4195	34.3972	26.1289	48.9224	37.3788	35.7805	30.1195	30.8199	46.1427	33.6809	30.6723	17.7912	30.7907	39.5237	47.9591	28.2435	53.3185	37.6557
ENSG00000028839	8.68828	12.6003	12.4875	10.4091	11.0762	9.91278	11.9857	16.292	13.2411	9.96041	7.23807	8.71699	10.036	10.2491	8.0173	7.33082	9.17487	8.37662	14.2645	12.249	1.03725	9.95185	10.2305	9.38099	14.6989	10.013	10.3112	9.27126	7.32154	10.9385	10.906	9.10701	11.6952	9.37797	10.6202	9.87766	12.0622	10.8328	8.59058	13.9922	10.4185	8.68901	4.69285	7.58798	10.855	16.8718	9.86618	16.8896	12.3042
ENSG00000029153	0.267849	0.541434	0.413746	0.266871	0.074322	0.401506	0.405432	0.5269	0.373821	0.229425	0.439369	0.357872	0.517151	0.64233	0.479685	0.363107	0.347258	1.66377	0.165097	0.585415	0.049052	0.369133	0.246349	0.436621	0.515771	0.398584	1.71084	0.515865	0.477671	0.3095	0.354147	0.473128	0.984117	0.264758	0.504387	0.34167	0.37033	0.440915	0.348331	0.463471	0.217255	0.265252	0.363259	0.402436	0.386971	0.458382	0.234388	0.541858	0.589498
ENSG00000029363	71.7777	78.6105	70.3134	52.1256	53.7334	59.0322	40.6415	94.9984	77.2306	48.8332	36.8557	53.7964	50.5972	55.4983	50.0677	57.6515	58.7375	63.4601	85.3938	75.0619	8.30163	52.7255	46.8969	60.9645	90.644	52.3227	68.1216	55.8001	50.3423	56.698	77.1641	43.6562	45.6993	40.5748	77.5442	53.3384	64.2832	45.7555	47.5964	80.5728	46.3141	43.9058	22.7604	52.6342	62.9736	94.0158	41.7042	71.058	56.5857
ENSG00000029364	14.68	13.5433	12.3877	10.7885	11.0358	13.2548	13.2815	17.6523	12.4323	11.732	10.4424	13.0211	11.7875	11.5392	12.7378	12.3533	11.8401	16.6706	14.2491	14.0205	8.44679	12.7071	11.9146	14.0943	13.9859	12.8733	16.7055	11.2217	11.8156	12.5493	15.3931	11.6685	11.2712	9.47162	16.1507	11.3951	14.1174	10.5404	9.18314	15.0479	12.2399	12.4154	5.45401	10.8633	12.8809	13.5853	9.62184	19.6637	11.5756
ENSG00000029534	1.26466	2.90993	2.18232	1.7796	1.68641	2.48196	1.21838	2.35411	1.40852	2.05121	1.10555	2.5174	1.74761	2.26164	0.979763	4.18814	2.71685	2.49806	2.10256	1.45235	1.84042	1.52622	2.5057	1.9581	5.18009	0.722572	1.87354	1.25294	0.701523	1.13036	2.55633	1.58075	2.34064	0.733222	2.29893	1.30113	2.09762	1.81467	1.81165	3.67539	1.22096	1.82492	6.75162	1.08382	2.14153	1.72826	0.64962	2.06092	1.6556
ENSG00000029559	0	0	0	0	0	0	0	0	0	0	0	0	0	0	0	0	0	0	0	0	0	0	0	0	0	0	0	0	0	0	0	0	0	0	0	0	0	0	0	0	0	0	0	0	0	0	0	0	0
ENSG00000029639	6.26708	12.1552	8.23867	8.0818	7.63307	11.234	4.06072	9.55131	8.67186	9.36929	6.06745	11.6489	10.1537	9.73436	6.42906	10.1077	7.05764	12.368	10.7023	9.09015	3.52688	8.38429	8.35446	12.1184	10.8499	4.62702	8.13139	6.78017	7.35962	6.45928	10.7923	6.23557	7.02833	5.57508	9.27895	5.65762	10.6136	7.52191	5.28798	9.67802	7.56131	7.05678	1.75432	5.8232	7.13601	9.76335	6.37973	9.59864	7.31885
ENSG00000029725	19.4901	15.7677	21.3657	18.1289	18.918	15.3115	13.5136	24.4208	17.4622	15.6639	12.5024	17.5138	13.9811	16.2808	13.7451	16.974	16.8407	22.601	21.5792	19.6337	5.64313	16.6593	13.3393	17.8977	25.2008	14.8833	21.4101	14.1972	15.1013	16.0347	23.4744	13.9175	16.5366	13.072	24.9586	15.9835	16.8138	12.3934	12.7964	21.2937	15.9015	13.1065	11.6804	11.8477	15.3419	16.5296	13.4002	20.8494	17.335
ENSG00000029993	2.19691	1.78958	1.29957	0.852884	0.940556	0.207645	1.02514	0.506036	1.30452	0.464397	1.09	0.340129	0.592491	0.63072	1.31217	0.98192	0.6193	1.91164	0.204737	0.483753	0.579555	0.760106	0.483232	1.3769	0.897482	1.26673	0.882839	0.642442	1.33932	0.940459	1.84293	0.823557	1.0346	0.293936	3.68002	0.963405	0.34005	0.781162	0.976439	0.704175	0.646435	0.403463	0.265603	1.16521	0.81246	1.92898	0.829518	0.408072	1.16098
ENSG00000030066	25.9193	17.8625	20.2647	23.1593	20.2458	24.1873	14.4643	31.6387	24.9345	18.1736	13.2806	26.7607	22.108	22.1967	15.6955	24.4091	20.9314	25.7944	27.761	23.8936	7.62368	20.101	18.3377	26.2363	29.4754	19.8586	27.0441	20.0971	19.548	15.055	27.895	18.2983	17.1277	11.7289	26.6961	17.2278	21.2606	18.0131	16.6268	27.3608	19.3529	16.5879	9.72281	13.1939	24.7136	28.5203	14.7887	22.1161	19.1989
ENSG00000030110	10.7128	8.48613	7.12498	8.34617	4.94019	6.93107	12.3261	8.86453	11.0412	8.47216	6.88982	8.21928	8.31908	8.65828	9.01014	7.3015	6.09173	12.0057	7.80778	9.28345	12.1805	8.85072	7.74521	8.88881	8.63235	8.79947	19.418	7.32166	9.37228	8.89484	12.1517	8.17736	8.75547	6.95028	10.9222	8.26331	12.9454	5.41319	6.53242	9.44773	7.75762	7.69623	3.68979	9.462	8.91841	7.55712	5.4107	12.4445	6.11019
ENSG00000030304	0	0	0	0	0	0	0	0	0	0	0	0	0	0	0	0	0	0	0	0	0	0	0	0	0	0	0	0	0	0	0	0	0	0	0	0	0	0	0	0	0	0	0	0	0	0	0	0	0
ENSG00000030419	24.5009	17.5521	13.7429	14.7444	17.0515	16.1697	7.24415	16.2895	25.4859	12.804	7.37746	15.0846	9.85957	22.9987	12.3007	16.2207	16.244	23.6975	17.1301	30.0557	3.61869	18.4005	17.1362	18.0821	22.2238	16.5211	24.5783	19.6818	15.1958	15.8705	18.8072	12.0035	10.2774	10.9715	19.5069	11.0639	24.193	11.7958	11.5061	21.1386	12.7666	14.1146	10.4684	9.0694	9.75101	21.2738	11.6559	15.305	17.4956
ENSG00000030582	179.246	154.04	111.075	88.1473	104.592	126.763	393.514	164.362	86.3015	129.685	161.958	126.604	148.655	117.9	135.416	169.675	110.083	148.765	127.408	155.861	367.357	138.714	77.8426	119.378	101.422	249.974	295.117	107.412	141.103	145.289	127.988	186.158	140.265	81.1569	148.311	172.118	139.224	106.366	123.707	173.285	108.942	139.692	44.4766	143.808	143.819	136.288	97.2972	256.545	128.435
ENSG00000031003	30.9952	24.0205	25.8412	22.0193	21.4833	23.5654	16.9565	35.5926	26.1324	24.2335	15.6889	25.9089	19.2665	27.0419	21.329	27.2994	21.7484	31.6053	27.1118	26.8136	11.0085	22.0731	21.0447	24.1607	32.6419	19.8405	31.2658	23.8889	19.8852	21.8468	32.2101	21.7892	19.6671	15.7659	31.4185	19.7083	28.3203	20.4912	18.2763	30.8432	20.7926	19.9012	9.71394	13.884	24.1801	33.1469	17.5384	29.8717	22.2248
ENSG00000031081	4.44603	6.18245	4.93726	3.1936	3.03391	4.0341	6.66877	6.55578	3.45179	3.84013	6.84495	4.64959	5.35473	4.04164	5.30927	2.51975	3.94719	4.83814	4.19582	5.46469	2.89108	5.9436	3.6389	3.74581	4.13515	5.18129	8.95453	3.46955	5.97081	4.58886	4.94885	3.92277	4.33898	3.26468	4.17216	5.12783	4.64944	4.03699	4.13211	6.61147	3.50988	4.51621	2.33076	4.48915	5.91316	4.36486	3.8568	6.67556	4.87423
ENSG00000031544	0	0.434495	0	0	0	0	0	0	0.031041	0	0	0	0	0	0	0	0	0.076728	0	0	0	0	0	0	0	0	0	0.024998	0	0	0	0	0	0	0	0	0	0	0	0	0	0	0	0	0	0	0	0	0
ENSG00000031691	1.8353	1.3609	1.16106	1.76288	1.00367	1.11426	0.775644	2.03715	1.71454	1.26026	0.706422	1.157	1.4986	1.30464	1.26866	2.18367	1.0636	1.12586	1.53357	1.54194	0.089275	1.1726	1.17625	2.41742	1.8346	1.18633	1.9512	1.02995	1.08283	1.02353	1.55292	0.820814	1.26281	1.00763	2.80186	0.862204	1.52558	1.1126	1.17405	1.69325	0.871111	1.20886	1.01556	0.957846	0.979172	2.58252	0.942733	1.1458	1.55371
ENSG00000031698	40.2422	29.7765	30.472	24.2983	27.5853	30.2079	27.1617	47.114	32.805	26.7833	24.4397	32.814	28.7543	28.6665	24.2462	31.2283	25.8959	47.4618	34.0788	34.9632	27.1694	30.1883	22.9278	31.912	39.4657	30.0186	37.6925	28.1874	27.8105	29.0103	37.6412	25.8681	24.6271	22.0546	43.5693	27.6202	33.0702	23.7728	24.4447	36.1711	27.3326	27.5121	20.0343	23.0443	32.4116	34.615	23.0139	34.3287	27.9372
ENSG00000031823	26.0283	26.7715	23.4729	25.3539	22.6835	28.9428	19.965	29.9164	23.6724	26.8239	19.1938	26.5859	21.8165	20.4915	21.9446	28.6516	25.8603	42.085	31.6678	22.2569	27.3717	25.581	23.8362	26.8363	30.0105	27.0449	32.9972	20.979	25.1887	28.9114	26.5091	18.0378	22.3904	18.975	29.7868	18.4813	26.4143	25.6394	22.0126	33.455	24.4951	20.2975	17.732	19.14	26.0495	27.0777	17.3571	28.4355	24.0642
ENSG00000032219	23.6611	22.9876	17.4238	18.0755	19.921	16.466	14.6307	33.1452	21.5507	15.6054	13.4223	20.0761	18.6584	20.3808	13.1419	28.754	20.9992	27.9903	23.4744	20.127	15.7365	16.5517	14.9119	20.8813	28.081	19.5144	16.7222	18.8243	17.6069	19.946	23.5336	15.0827	16.8809	14.5157	26.8894	15.0199	18.3139	15.81	14.5847	30.5995	15.8656	13.0839	9.47408	14.8505	22.2498	25.9797	18.3684	20.7266	17.7888
ENSG00000032389	8.05115	7.9024	9.46818	7.05335	7.60129	7.0957	6.75385	10.6397	7.75976	7.60212	7.35973	9.49533	10.1196	8.26671	6.65671	11.2954	6.78073	12.4226	10.5582	8.54555	12.6253	6.64501	6.96546	8.41194	10.2629	5.74159	12.8182	8.12646	7.70594	7.8853	9.72588	6.89779	7.7792	5.0703	6.87315	8.07368	10.8852	7.26546	6.32676	13.2432	7.64296	7.3556	9.48598	6.2118	7.83521	9.25599	6.61122	12.8059	8.83061
ENSG00000032444	58.3383	40.9827	34.2636	41.8215	44.3957	39.8844	56.2976	44.7873	36.1339	44.4397	35.4762	42.147	37.5447	43.1362	49.2388	63.4509	37.6744	88.8479	50.5606	47.4848	152.457	42.6148	31.597	37.9133	42.5748	60.411	89.1843	38.7866	47.0208	36.4059	49.7776	45.5781	37.2378	29.5628	53.8513	39.4441	50.2096	35.5469	34.0277	50.0083	37.2842	30.2383	20.8642	35.1482	39.6534	45.8586	34.0219	66.8759	48.766
ENSG00000032742	7.14537	5.57377	5.79563	4.17453	4.72125	5.1319	2.6911	7.93909	3.91679	5.22828	2.94999	5.04203	5.27114	7.17411	5.14111	7.6156	5.79621	4.02836	8.18684	3.36452	0.357769	4.16681	5.34928	4.77953	5.35325	2.95119	5.31566	6.0227	3.10171	4.05347	5.97162	6.35743	4.80784	4.00624	5.69909	3.33375	8.24442	4.85464	2.63988	7.05304	4.85208	3.82117	1.86746	3.03162	4.11458	5.83415	5.0042	6.613	4.74053
ENSG00000033011	7.8726	7.20277	5.79555	5.76851	4.29681	7.42708	5.47578	6.72434	6.58053	5.87678	4.91609	5.76878	6.45773	6.71995	5.11982	8.17936	5.16369	8.92807	6.73664	7.62331	7.73424	6.25334	5.87534	5.94393	6.67145	6.2297	8.7135	6.02107	4.99411	5.73809	7.56962	6.043	4.97021	4.85417	8.12567	5.25773	6.88343	4.25443	4.35335	8.20763	6.0404	5.94739	7.4947	4.53961	5.75684	6.12177	4.92601	9.76748	4.48537
ENSG00000033030	16.4992	15.4679	15.2432	11.812	11.9367	13.4513	9.61059	23.1589	13.5628	12.9368	9.1508	13.5031	12.4445	14.8508	11.1588	13.6266	13.603	16.5501	13.991	12.8149	2.49167	14.293	13.2292	16.6239	19.5181	14.022	18.3763	10.5702	10.2618	12.2585	17.1173	10.4743	10.6215	8.21808	17.5814	9.96699	17.024	11.3082	9.96142	19.8781	12.7652	11.257	5.16446	7.85641	14.1543	18.8903	8.52714	15.6882	11.1927
ENSG00000033050	14.3667	9.85636	10.0829	7.15944	7.74544	9.5002	8.19369	12.5534	7.96743	8.51317	6.79304	9.0503	8.04321	10.1257	8.62012	8.68037	8.92697	18.3502	9.01647	9.24753	28.2495	9.25138	6.66697	7.78325	9.79785	8.58707	10.6274	7.63206	10.24	9.58174	11.6408	6.89054	12.8944	6.75293	11.2867	8.29997	9.69546	6.93705	8.15118	12.8688	7.86039	9.16497	6.26769	7.87386	9.22949	8.84154	7.08073	9.84177	8.36489
ENSG00000033100	16.6857	14.0553	12.665	11.3786	11.2146	14.9202	11.3142	14.9393	12.0964	13.1928	10.8089	13.264	12.2407	13.0162	11.6112	14.2678	11.3653	17.4387	15.0333	12.8795	33.1309	12.6236	9.62928	12.9706	12.1482	12.6975	16.8593	11.875	11.5721	12.929	13.6963	10.8834	11.4663	8.88871	14.9677	11.0496	14.3638	10.0146	9.19526	13.5507	11.2633	11.97	10.0961	10	11.8313	14.8918	10.0988	16.0967	12.9353
ENSG00000033122	0.273095	0.77233	0.046986	0.627526	0.12109	0.102578	0.012875	1.85506	0.034396	0.096997	0.025935	0.186478	0.256835	0.021057	0.614059	0.11015	1.20138	0.130594	1.02868	0.268957	0.080437	0.010264	0.149726	0.479972	0.067017	0.122115	0.391779	0.050398	0.106867	0.427368	0.867609	0.04985	0.150832	0.594074	0.192424	0.025161	0.024448	0.606421	0.385004	1.44254	0.030148	0.321336	0.323186	0.173152	0.0215	0.875675	0.324715	0.72063	0.405572
ENSG00000033170	7.58653	9.94355	15.7459	11.22	8.0921	13.7237	5.8169	14.083	10.2895	10.7674	8.38454	8.95404	8.23779	12.8754	7.77114	14.247	11.2155	19.8375	10.2717	8.86602	5.3815	8.21927	8.94924	9.99477	16.8858	6.91385	8.34658	10.0289	12.1025	8.58595	14.3134	8.34832	13.0613	7.53498	13.9091	7.18036	13.3161	10.2343	7.31731	13.6718	10.8614	9.22346	6.60017	8.30799	10.2872	12.815	6.55863	13.7522	11.3952
ENSG00000033178	24.3764	33.5814	27.8146	17.7129	9.47493	17.7804	23.8701	28.1606	29.2207	22.2155	18.6982	17.2476	19.647	18.0042	17.9824	16.6454	11.9916	11.9179	30.2798	24.0896	1.61542	18.0364	16.0021	10.4947	24.7089	19.6596	35.058	22.0888	16.39	13.9382	35.5192	17.1889	7.7455	16.4053	19.5154	36.5869	17.155	14.838	11.544	25.7752	10.1843	20.4073	12.701	13.7554	22.2128	21.9735	20.2549	28.5624	12.0027
ENSG00000033327	12.6409	10.9665	10.0708	7.75861	9.16143	8.58345	20.3673	14.7397	7.62873	10.1306	10.4808	9.61164	10.2792	9.6625	12.6388	10.4308	9.76651	7.92865	11.389	17.2961	8.69201	10.6041	6.89914	8.80537	8.25443	17.2349	19.8257	8.27575	11.6117	7.78817	10.584	11.1132	11.2611	6.07028	14.4592	14.1418	9.38907	10.1938	8.71899	12.4764	9.01682	10.1933	3.65032	11.9459	11.5603	14.0073	9.93295	14.2927	8.64386
ENSG00000033627	17.1067	19.6178	14.6055	13.9701	10.9765	10.6157	17.5043	27.5715	12.4988	13.6342	12.3748	18.0054	17.4607	23.2624	14.2529	27.7659	13.9384	19.1582	16.8058	19.0323	16.2498	13.1817	10.4674	18.0075	19.7105	19.4011	36.6089	11.8134	8.67078	11.2406	19.2757	14.225	13.3741	10.387	19.363	20.9824	12.2448	10.8769	11.024	16.8151	14.707	10.3337	7.18721	11.1837	21.0342	18.0356	12.3347	18.9678	16.3059
ENSG00000033800	29.7374	39.7065	38.4489	35.1541	37.0989	40.5421	27.7415	35.1532	30.1838	28.5893	27.5578	44.2652	36.7383	30.7389	30.543	36.3371	36.3812	32.4068	52.3061	43.2146	4.44076	33.6753	24.0437	38.255	42.7861	37.6352	39.7693	30.499	29.5417	37.7069	45.6824	26.2473	27.2409	20.6327	50.9219	31.3688	36.3091	30.3528	34.3314	58.6795	27.1477	23.9872	20.1197	24.9648	42.1475	46.9975	26.0126	34.7848	37.1335
ENSG00000033867	26.25	18.3564	21.957	22.1808	22.6428	22.3871	8.7157	25.0742	24.1754	18.6769	11.4843	23.3553	21.3699	22.1256	14.0903	21.1341	22.3041	33.1263	27.3514	23.2516	3.50932	21.4874	16.9223	25.0702	28.242	13.8464	20.2216	22.8006	16.7252	17.9282	30.0153	13.5491	14.224	12.295	29.2559	16.3505	23.7652	15.6996	14.335	26.7379	19.0373	14.7765	9.78708	14.2238	22.7061	29.7284	14.5732	24.5896	22.0062
ENSG00000034053	29.6126	17.1114	33.9767	26.114	26.1686	31.4965	9.07571	30.1332	23.8199	17.4373	11.7839	26.8934	20.1061	16.7207	20.4032	19.3921	22.1025	50.9025	28.2022	21.9493	41.9633	20.7672	29.8236	22.3392	42.5249	16.4928	14.4395	23.6482	15.7981	22.7822	24.5664	15.4043	17.9824	19.0572	26.1759	16.521	27.4286	23.3115	19.6536	33.2213	29.9642	21.3636	17.4886	13.2265	25.7394	29.6961	15.7882	24.3836	26.2972
ENSG00000034063	1.30855	1.06104	1.7018	1.8587	0.480247	1.22559	1.38731	1.06462	1.85702	0.911171	0.697805	0.921497	1.22767	0.714724	0.963007	0.697135	0.422942	3.02713	1.16718	0.969336	3.22758	0.730417	0.786516	1.46278	1.93063	1.66633	2.35264	0.769696	1.26062	1.17368	1.38507	0.66154	0.733027	0.59262	2.26075	0.674466	1.06645	0.514649	0.842346	1.09221	0.927035	0.856911	0.967706	1.00291	0.849388	1.44369	0.994786	1.24513	1.02838
ENSG00000034152	33.3926	29.7762	28.6047	22.1846	21.9434	28.9163	38.1193	30.7933	28.324	24.5698	27.4771	29.5006	24.7368	26.8522	28.0429	32.578	25.3836	51.4356	28.4456	38.5208	62.2114	32.9328	27.8602	23.9563	28.4515	36.3223	39.7776	25.0444	24.2329	34.3557	31.9039	26.2747	24.1295	17.3919	25.0477	27.1872	24.6565	27.2392	28.868	30.5051	28.4541	25.5585	34.1097	26.194	24.1115	26.5235	26.3874	38.3164	27.1146
ENSG00000034239	0	0.28025	0.028907	0	0	0	0	0	0	0	0	0.028816	0.025686	0	0	0	0	0	0	0	0	0	0	0	0	0	0	0	0	0	0	0	0	0	0	0	0	0	0	0	0	0	0	0	0	0	0	0	0
ENSG00000034510	1578.49	1492.19	1186.03	1188.56	1080.25	1277	1441.91	1372.2	1256.12	989.548	1012.62	1216.5	1130.5	933.565	1108.8	1679.48	1053.52	2222.24	1375.69	1176.02	1422.73	1188.76	883.454	1321.98	1290.05	1670.24	1738.51	950.279	1297.92	1480.8	1416.33	1043.96	1156.49	1139.22	1711.19	1133.55	1495.06	1193.61	1218.61	1546.14	1125.59	1090.41	720.072	1077.66	1326.48	1351.51	1072.93	1210.27	1265.42
ENSG00000034533	4.2805	4.05598	6.09808	4.42047	4.89938	6.57368	3.08235	7.2717	5.32657	4.262	3.95156	5.71574	3.43718	4.62504	3.49797	6.23604	4.98027	8.16907	5.29474	4.22526	1.29933	4.63309	4.43295	5.96658	5.92986	5.87021	4.86108	4.16551	4.51023	4.5023	5.77491	4.26261	3.61187	3.69346	7.86887	3.40151	5.72085	3.7657	3.65026	6.21063	3.8218	4.5314	2.21192	3.65544	5.87921	5.69096	3.47825	6.03625	4.33142
ENSG00000034677	33.1476	28.0183	28.7818	27.3281	26.5489	30.6286	19.4103	41.6964	54.9327	31.9478	21.0856	32.5799	27.6178	34.9823	24.9548	29.213	23.5168	36.9816	33.0511	35.4357	8.38771	26.4861	22.9296	32.387	38.4373	26.2307	47.8185	32.0832	21.2072	26.5666	37.7265	19.9787	24.273	20.2049	37.2158	27.5554	28.2833	22.3711	17.8387	34.6562	20.2199	22.5064	18.7105	18.7367	27.5497	35.429	23.4633	36.6011	26.0774
ENSG00000034693	5.34646	2.74315	4.84043	3.57949	5.04943	3.79962	2.99139	6.13291	7.05192	3.28055	2.30595	3.0873	5.08613	4.66825	2.93159	3.84971	4.22322	3.69977	4.34921	4.13021	0.734919	4.01093	2.87109	4.31482	4.32379	4.55733	5.13792	4.07998	4.98731	4.83026	5.82895	3.12369	4.30451	2.8343	5.2988	2.19875	5.18872	3.60348	4.11404	6.09625	3.91893	3.10983	2.25544	2.62456	3.68452	5.41222	2.31319	5.10838	4.52065
ENSG00000034713	32.3627	35.894	33.2674	22.3256	20.7012	32.2836	24.5147	43.8932	29.2844	27.5262	19.8438	27.4628	23.3683	31.9958	29.2137	37.3841	29.6274	36.9264	34.3042	28.0527	21.9936	29.5759	27.7346	31.1874	37.3625	25.9763	44.5379	27.8544	23.0181	26.9016	37.1322	29.931	28.7787	20.219	31.8874	26.6917	30.3345	27.9906	26.2541	34.4235	26.0483	26.4475	38.6627	24.3363	31.5692	40.719	25.3101	47.8537	25.6691
ENSG00000034971	0	0	0	0	0	0	0	0	0	0	0	0	0	0	0	0	0	0	0	0	0	0	0	0	0	0	0	0	0	0	0	0	0	0	0	0	0	0	0	0	0	0	0	0	0	0	0	0	0
ENSG00000035115	17.9174	14.3534	27.9411	12.1614	24.0538	17.0509	9.29001	30.8028	13.547	11.1169	9.1294	15.0054	13.4744	17.6557	10.7384	22.3876	13.8332	18.0319	28.8607	19.2788	5.31689	16.5601	14.4811	16.1906	40.7188	20.6259	16.0564	13.8626	14.1068	12.1633	26.4562	11.8191	13.4302	10.1645	18.1853	15.775	22.3526	12.8531	11.6713	17.6537	17.3667	20.3954	8.78102	10.1964	19.0422	27.1257	15.7365	19.6002	12.5856
ENSG00000035141	11.4452	10.0539	11.6717	9.98649	8.43201	9.49219	9.10444	13.5643	10.8585	10.2023	6.9195	7.78669	8.83441	9.67694	10.4206	9.28979	8.31724	10.9296	13.0876	12.001	5.63232	9.32648	6.84616	9.65274	15.4478	8.54949	9.05235	10.8812	7.1935	8.09066	11.6647	7.47769	7.31078	8.3225	11.8316	10.942	10.6335	6.8765	6.79173	12.2218	8.10059	8.90207	6.2641	9.25238	10.477	11.3414	7.09177	13.9622	9.28087
ENSG00000035403	45.9038	38.0341	34.2953	27.5647	20.8308	61.2724	33.3488	49.561	42.6741	33.8742	21.3607	29.0361	22.9754	35.6453	40.2704	48.4032	39.5623	70.7916	36.0393	41.5405	66.3771	32.5851	57.1795	43.8663	84.8775	32.3359	52.1803	28.8399	31.7789	41.7495	36.3336	45.0599	47.0055	15.9989	38.5875	22.1817	47.1999	47.9027	51.3044	57.3992	34.8759	38.0839	37.1078	29.6914	33.7723	63.5234	31.1102	74.418	41.1384
ENSG00000035499	0.324092	0.701731	0.693727	0.739601	0.343198	0.607137	0.638462	0.654335	0.503916	0.582226	0.180763	0.428247	0.599489	0.434415	0.350381	0.691757	0.349597	1.08512	0.537076	0.427067	0.205073	0.35271	0.329722	0.665769	1.08184	0.436369	0.674003	0.366378	0.366953	0.486424	0.329967	0.284206	0.399208	0.364355	0.71597	0.458891	0.441733	0.173181	0.263162	0.129651	0.172232	0.564144	0.216728	0.265375	0.12042	1.25149	0.249925	0.265642	0.196014
ENSG00000035664	1.94162	2.41203	1.94797	1.19929	1.47545	0.989327	0.614581	1.89239	3.05149	2.07831	1.64814	1.52092	1.29305	1.46008	0.846848	2.23754	0.900595	4.51465	1.47464	1.38214	1.17915	0.67051	0.466953	1.59873	1.16154	0.562124	0.643447	1.24974	2.85797	0.97441	1.23695	0.530199	0.62572	0.637765	1.24574	1.28696	0.679405	1.02745	0.725005	2.08685	1.24418	1.00208	0.913656	1.3504	2.30013	1.25445	0.895511	1.54267	0.969698
ENSG00000035681	20.0437	22.492	19.0853	18.032	17.8305	21.4166	17.5439	30.0433	18.8066	19.9119	13.2912	26.916	22.6216	21.8828	18.0773	17.0675	19.9156	23.4914	25.6677	22.1388	3.76887	20.8809	11.6975	23.0757	24.8911	18.8608	23.6039	17.5039	20.5355	19.9367	21.7546	14.5968	18.0956	11.5074	25.3303	21.5047	24.8612	16.3734	17.6533	27.3336	20.0153	17.3755	12.0484	15.3907	20.8945	33.9517	13.7905	25.5957	25.2365
ENSG00000035687	27.525	21.0033	21.8324	14.9671	18.2074	19.1287	19.2685	29.3191	27.5747	19.3303	14.7562	20.8221	16.6634	19.9656	18.6913	22.7221	18.8708	23.1948	24.3379	24.7987	3.28649	18.9539	15.4422	20.752	28.4299	25.0565	25.5445	20.3072	18.7815	16.904	26.6077	19.1755	18.1694	13.489	21.0187	17.258	20.4367	17.0351	14.9133	28.6178	17.9548	16.6659	11.0756	15.236	19.0415	28.9122	16.3708	22.301	19.9525
ENSG00000035720	3.37804	4.26717	5.01781	2.73166	3.68098	3.35076	1.9084	5.65397	2.96399	2.84142	1.71251	4.4615	2.71227	7.55954	2.38354	5.03424	4.38492	2.81715	3.85595	3.93141	0.486773	2.76212	3.23824	4.33703	5.38008	1.79558	4.03135	3.64571	3.20304	3.48495	6.84873	3.67798	3.32016	2.83274	5.042	3.5297	3.20202	4.898	2.89899	3.4294	3.46211	2.14407	2.26311	1.68147	3.64972	3.50142	1.6424	2.97062	2.3337
ENSG00000035862	28.4759	27.0161	18.0781	16.4452	18.3025	19.2293	46.6584	30.9893	14.1716	17.4677	23.6335	15.5927	19.5466	19.8816	20.7459	22.8798	15.7857	20.3533	21.289	28.5645	33.3004	24.6121	17.2359	20.676	17.3828	34.4937	33.1931	17.5856	20.2906	21.0371	24.8388	25.864	23.8451	15.8527	27.5027	33.2859	20.9812	18.1914	18.053	24.762	17.9207	20.3665	7.91235	26.6661	25.1373	26.2469	17.4405	32.6599	21.815
ENSG00000035928	15.7665	16.6662	15.36	12.1478	12.1292	15.1871	10.7826	19.0582	17.927	10.741	8.55987	12.2183	13.7208	13.9887	10.8493	15.9908	12.8617	15.4966	18.4131	13.979	1.82947	15.0151	9.17469	16.4293	15.2071	15.0429	19.9521	10.5352	11.2482	13.5141	18.3063	9.08147	10.5038	10.5874	15.8783	11.7385	20.2461	12.0893	11.1165	22.3131	12.5841	10.5302	21.6741	8.56026	12.4268	20.3702	10.4645	19.1099	13.9003
ENSG00000036054	15.4836	11.6838	10.8282	8.06182	8.0876	11.3548	9.86297	17.5478	13.0771	11.2038	6.53104	8.4261	7.97099	11.2263	9.29342	13.7064	11.5808	8.77422	9.8882	11.0478	1.67625	10.8124	9.95498	10.7912	13.0948	11.4437	17.9133	9.07972	8.28135	8.35433	15.4782	8.86486	8.90948	7.03809	11.8123	10.2486	9.40499	7.74794	6.6773	13.9328	9.24625	9.70498	8.86453	8.54144	10.1336	13.1119	7.80465	15.7226	9.37309
ENSG00000036257	36.6869	38.1082	35.8724	30.0659	31.302	35.8248	24.6822	47.307	39.506	31.0234	21.8845	36.2736	28.2946	33.4733	30.7964	39.0499	35.0684	38.4554	38.3771	42.7033	2.92613	31.0002	24.8851	35.8143	49.0857	25.7397	45.6917	32.0241	30.1475	28.9092	51.1593	28.2747	31.907	23.7285	41.0909	28.8234	34.5866	25.3982	25.2506	45.7301	29.2496	27.0185	10.9139	24.5879	35.6217	46.3606	24.92	40.9173	34.7194
ENSG00000036448	68.3785	28.1939	62.0199	3.44472	41.5843	3.98546	34.3333	3.82434	39.8508	1.51034	1.7079	1.44023	1.03187	18.6302	1.14061	17.3252	15.8902	135.452	5.58602	145.791	17.1446	15.793	97.5784	6.59985	98.3339	3.96206	3.33576	2.56483	36.4147	21.5509	1.58581	1.32721	1.97284	10.2881	18.3398	9.62713	47.4834	7.54121	4.80301	29.0871	1.83244	2.39266	0.719829	16.4647	8.73201	7.95348	25.3794	1.43766	9.50638
ENSG00000036473	0.049756	0	0	0	0	0	0	0	0	0	0	0	0	0	0	0	0	0	0	0	0	0	0	0	0	0	0	0	0	0	0	0	0	0	0	0	0	0	0	0	0	0	0	0	0	0	0	0	0
ENSG00000036530	0.521301	0.51985	0.863045	0.176091	0.255812	0.468671	0.099794	1.38633	0.527967	0.319766	0.499322	0.118215	0.395516	0.13129	0.589137	0.186798	0.427405	0.590924	0.094481	1.51568	1.80098	0.208563	0.403996	0.16524	0.462018	0.708256	0.540224	0.217805	0.492908	0.489577	0.172988	0.067405	0.318237	0.24045	0.422047	0.141125	0.553784	0.244745	0.310154	0.517129	0.141392	0.608683	0	0.773466	0.457044	0.313185	0.733665	0.159874	0.144014
ENSG00000036549	23.4388	24.2222	25.5649	21.6655	16.8549	26.6247	13.6377	37.5807	18.6094	17.9858	13.5963	28.0129	20.3251	20.8814	19.626	23.8494	22.2112	25.3604	26.7599	26.1238	3.74129	21.5851	19.3174	25.5197	29.0134	15.5462	20.6514	22.9284	20.155	18.7111	30.6003	19.4881	16.1965	13.7616	25.9751	15.4816	24.5125	16.5249	16.7001	28.3614	17.8384	18.5346	9.60676	12.3259	23.3197	25.5932	13.7309	29.3517	19.7799
ENSG00000036565	0.260016	0.629593	0	0.261178	0.084687	0.078599	0.274829	0.483109	0.335094	0.133759	0.048771	0.30229	0.52408	0.245673	1.09881	0.562277	0.452253	0.621599	1.21204	0.119306	0.192824	0.404428	0.583113	0.329544	0	0.790277	0	0.067892	0.441115	0.464556	0.131417	0.681124	0.113677	0.046874	0.137363	0.340641	0.022514	0.085261	0.489135	0.697275	0.25149	0.293485	0.26715	0.172931	0.503371	0.680788	0.462646	0.616928	0.188617
ENSG00000036672	0.045661	0	0.126086	0.101733	0.085119	0.034555	0	0.033282	0.037213	0.012035	0	0.192272	0.109766	0	0	0.048807	0.025037	0.147161	0.056841	0.070737	0	0.066273	0.111645	0.334889	0	0.048829	0.276167	0	0.039483	0	0.019322	0.032202	0	0.008463	0.052686	0.109373	0.042469	0.086801	0.041811	0.040166	0	0.029495	0	0.008991	0.050961	0.525962	0.045806	0	0.018458
ENSG00000036828	0.074924	0.033832	0	0.028393	0	0	0.013027	0	0	0.023719	0	0.033242	0.014844	0.009336	0.012213	0	0	0	0	0	0	0.021771	0.009281	0.048143	0	0	0.245611	0	0	0	0	0.015021	0	0	0	0.025423	0.018095	0	0.011881	0.01649	0	0	0	0	0	0.423055	0	0	0
ENSG00000037042	4.26001	2.35639	3.52241	3.02249	4.45673	4.31089	1.36933	4.35914	3.30977	3.08462	2.59932	4.26736	2.95794	2.45424	2.23769	3.27366	3.07856	4.56	3.26334	2.84701	1.91205	2.88172	2.44168	3.99865	5.20742	4.18778	1.67098	3.32438	2.30985	2.40735	3.53362	2.37421	2.56456	1.66205	3.89375	3.16017	4.08003	2.50356	2.1548	4.32728	3.48952	2.78308	1.76872	1.48769	3.07786	3.91477	1.94355	4.7384	3.84168
ENSG00000037241	5.61066	5.14424	4.76178	4.01178	3.69546	4.84125	7.1266	4.27978	3.9972	3.88635	5.65297	3.9443	4.83112	4.58821	5.86055	4.26129	3.77572	4.89561	6.43273	5.56055	0.85441	4.80411	2.85998	8.28682	3.20341	6.15511	5.56118	5.10123	6.45254	4.65994	3.53315	4.00039	4.43016	4.14926	4.7627	5.59739	6.74248	2.83496	3.97702	8.1482	5.10084	6.06449	1.27202	5.54418	5.20296	5.38594	4.71314	9.68361	4.28313
ENSG00000037280	2.03521	1.0989	0.621703	0.242975	0.635254	0.570109	0.409389	1.67335	0.311547	0.768098	0.574554	1.84479	0.772567	1.34898	1.03239	0.471842	1.24371	0.501976	1.58537	0.790954	1.64311	0.799286	0.364825	0.883902	1.21739	0.574694	1.75763	1.30458	0.411737	0.271912	3.36309	0.503153	0.368625	0.332901	0.560938	1.09086	1.10656	0.734955	0.146408	1.37234	0.556922	0.304158	1.35323	1.38061	0.565198	2.32528	0.541303	0.766359	1.21611
ENSG00000037474	24.0553	19.8711	22.3623	24.0756	19.6372	20.3296	18.8956	36.3959	22.8435	18.8656	13.621	19.3471	17.9409	20.1684	16.6266	27.3825	21.4722	29.7296	27.5744	27.9333	15.6987	22.2817	18.0635	25.8791	24.0593	17.8109	28.633	18.4625	21.312	20.3759	27.0937	19.8522	18.1414	15.4657	29.4977	17.502	20.1561	26.1661	16.5332	33.1708	14.8087	17.0818	10.1207	17.4201	22.2332	25.1965	18.3068	28.2569	23.0253
ENSG00000037637	13.2495	10.507	9.64699	10.7406	10.2315	9.13465	9.58723	13.9854	10.3944	11.2571	6.67546	10.73	10.25	11.5284	9.54901	14.7591	10.3321	16.6428	12.9177	10.8081	10.725	9.79136	8.56037	10.9372	12.8237	10.7237	14.2443	10.5381	8.55008	8.76991	14.1121	10.0684	8.16686	6.47269	13.9815	9.18806	9.24206	7.9951	7.60857	14.3094	9.49183	9.21191	7.04473	8.00111	10.5015	12.9241	7.99092	12.7443	11.0976
ENSG00000037749	7.55725	7.98172	9.4844	5.25519	5.41455	7.69098	6.80888	11.3855	8.46947	5.95731	5.61772	6.27182	7.09634	9.46591	5.91004	5.78249	7.07594	15.5873	6.0389	6.89518	2.67219	6.98165	9.24139	8.0768	8.02654	6.46106	9.14297	5.03808	6.53412	7.34746	7.45077	5.20944	5.15342	4.98723	8.29279	5.31848	8.44893	5.19346	4.29366	10.7217	7.37318	5.01336	3.41507	5.42078	7.5107	7.73539	4.55407	7.51715	7.19549
ENSG00000037757	21.974	13.162	15.1893	13.5458	15.4781	19.5636	9.32663	18.5153	13.3395	15.2317	12.0539	11.0304	8.43067	12.3753	11.7176	19.7374	14.8731	18.2589	18.5809	13.4745	48.3343	12.9097	12.5756	16.3839	18.5744	14.7234	17.3641	16.0008	15.1772	16.9265	19.0131	12.6946	15.3957	11.1148	18.737	10.9469	17.0462	13.7018	11.9756	22.1464	13.8215	15.4594	10.0686	7.08962	17.2467	15.8967	10.1346	24.4787	17.553
ENSG00000037897	1.46066	3.85734	2.29361	1.22485	1.82618	2.40079	1.77964	2.9283	2.06209	1.78019	1.57153	2.82683	1.95645	2.05576	2.12566	2.82553	1.7617	2.06955	3.89846	2.00595	2.06041	1.97335	2.14391	1.77361	2.87989	0.910979	3.37732	1.84193	1.57154	2.0602	3.71865	1.51753	1.7392	1.09055	4.26935	1.58813	4.53219	2.80803	0.941691	4.46007	2.30326	2.9641	0.214399	2.47119	3.49287	3.22219	2.29565	2.56533	3.20387
ENSG00000037965	0	0	0	0	0	0	0	0	0	0	0	0	0	0	0	0	0	0	0	0	0	0	0	0	0	0	0	0	0	0	0	0	0	0	0	0	0	0	0	0	0	0	0	0	0	0	0	0	0
ENSG00000038002	8.38759	6.96403	7.0939	8.63955	4.40039	9.46367	6.88081	9.35045	9.79225	6.45064	3.23325	6.52739	7.39375	6.12542	6.88567	9.96739	6.70886	9.88631	7.18507	6.02023	6.10763	5.53643	4.71622	5.88655	10.6421	9.61893	6.85148	7.29348	6.07498	7.86603	8.66778	6.03976	7.63362	5.69157	11.8322	5.0477	4.9513	4.58322	4.84688	9.03574	7.50405	5.78067	3.00278	6.79023	4.92258	8.46733	5.19247	10.462	5.59911
ENSG00000038210	8.26113	10.3316	10.8494	9.74603	7.53086	8.95742	9.88065	12.9539	11.3004	7.77564	5.56991	7.48105	7.44576	9.46435	8.50073	9.69382	8.19477	10.799	8.65541	7.96823	5.87762	8.47373	7.51007	9.88737	12.252	8.99977	17.7399	8.6677	8.31157	7.68764	9.55768	8.47181	8.48536	5.57029	12.4307	6.47913	10.047	6.8591	6.93854	10.4839	9.0668	8.19483	5.17383	6.96671	8.59084	9.89791	6.20181	11.061	9.58158
ENSG00000038219	26.3853	24.218	23.8853	21.2009	20.0809	22.9389	15.4201	32.749	23.5624	20.5797	16.6256	23.0827	20.853	22.1406	18.9007	20.7025	22.1588	23.5439	29.1255	27.2568	7.22555	21.8395	16.245	25.4278	27.8568	22.5752	23.2216	19.2073	21.4614	22.1145	29.4775	16.6809	18.7962	14.3937	29.2236	20.4389	24.8883	21.1408	17.8482	27.3935	18.7527	17.1298	6.5747	17.0889	23.3664	28.8497	17.0002	23.9333	22.2209
ENSG00000038274	39.0355	37.551	34.5055	30.0408	30.3587	32.2549	32.8736	47.3824	42.256	34.8521	25.0045	37.3039	31.0386	37.2182	34.7644	35.0147	31.6005	49.5016	38.2929	38.6218	14.4951	36.3875	31.0814	39.1373	44.4804	36.095	57.8982	35.889	31.9573	33.2878	45.5017	30.7777	32.6747	27.8022	41.1848	28.7083	40.938	30.9098	28.4208	38.3681	28.1903	29.3036	19.9826	24.4613	35.0417	37.7657	26.6241	47.7025	31.3787
ENSG00000038295	0	0	0	0	0	0	0	0	0	0	0	0	0	0	0	0	0	0	0	0	0	0	0	0	0	0	0	0	0	0	0	0	0	0	0	0	0	0	0	0	0	0	0	0	0	0	0	0	0
ENSG00000038358	24.5617	16.0709	16.2158	16.9112	15.3585	19.2032	14.5057	25.1314	15.968	17.6657	14.3279	21.8334	16.72	17.1604	15.4924	19.8371	15.6253	28.3147	20.4227	15.1843	27.6261	14.1861	12.9143	18.6201	20.8252	19.8751	23.4866	16.7644	17.7	17.4288	20.7948	14.275	14.9121	11.6912	24.8626	13.8259	17.4526	14.6117	15.1655	23.0416	15.6295	13.5736	7.34533	12.2994	16.4825	21.0611	11.9743	25.3159	13.9448
ENSG00000038382	26.8439	19.069	18.5388	18.6449	14.0268	12.7936	17.1248	30.6674	16.3305	17.9645	17.2598	21.6809	20.3619	23.9023	21.7444	24.4737	21.0282	24.2269	17.4068	25.9388	20.5656	17.9922	15.6944	18.6466	17.2794	19.6745	21.4996	16.4922	19.623	19.2948	19.9238	18.0064	11.8171	9.08124	26.9933	23.8612	16.7592	13.2349	11.8981	20.7503	16.2316	19.5085	19.4594	13.1049	16.0252	19.4536	12.8291	25.7759	14.1187
ENSG00000038427	261.266	219.576	117.61	124.956	160.82	190.124	427.757	347.177	150.796	204.906	264.696	193.694	199.954	177.789	202.715	266.418	209.223	123.187	191.161	330.969	119.956	171.247	126.659	169.763	155.344	430.285	358.336	158.556	161.671	181.849	182.715	244.802	191.137	118.738	251.085	364.128	173.941	160.867	157.746	305.941	173.109	182.826	40.1821	306.262	197.429	278.975	131.973	383.854	260.932
ENSG00000038532	17.6874	14.6132	16.1547	12.9113	12.365	12.5548	9.56525	16.2983	14.8639	14.1094	10.1417	15.0224	12.356	13.2907	11.8242	15.1264	13.5912	26.679	17.4043	16.2686	16.3492	14.7308	12.2202	13.3333	17.6912	13.0578	16.7988	13.6546	10.4546	12.1531	16.3717	11.5084	11.2634	8.89118	16.5799	11.4693	17.1559	11.9061	12.8913	16.8321	12.0037	10.8639	8.57502	11.6983	15.3299	15.6549	9.84157	16.8227	13.1823
ENSG00000038945	4.33383	1.65629	2.48651	2.47937	1.2488	1.50021	25.5316	2.28487	1.67181	3.55193	0.722425	0.889977	0.843029	1.43543	1.08349	1.5466	1.11112	1.91601	2.01342	1.58717	1.72296	0.619156	0.571523	0.755452	2.48787	12.722	25.214	3.33318	1.69392	3.24261	1.98053	3.89771	1.77156	0.621596	2.40668	4.1314	3.96364	0.756394	2.06235	1.70882	1.03883	1.2547	0.131671	1.06086	1.37604	2.34762	1.43933	1.14476	2.43121
ENSG00000039068	0.285152	0.939546	0.345711	0.300985	0.415391	0.236956	0.087011	0.651719	0.324941	0.306366	0.495838	0.089023	0.33437	0.114949	0.899251	0.237131	0.215905	1.05675	0.129648	0.786684	0.753793	0.209677	0.485654	0.349467	0.178686	0.408839	0.238997	0.43562	0.561822	0.369114	0.641792	0.399691	0.328388	0.114039	0.180034	0.144467	0.169645	0.055787	0.382188	0.68074	0.163013	0.606961	0.943555	0.242584	0.116144	0.20121	0.334907	0.314963	0.406803
ENSG00000039123	29.0286	28.4627	24.2863	22.3774	22.2775	24.7124	18.7764	41.2781	28.227	19.1929	20.9227	26.4307	25.8639	22.9568	21.0268	32.8381	24.7133	29.9408	35.4518	27.5483	2.68224	28.5079	19.85	28.4322	29.3991	25.2725	22.1896	21.1343	24.4542	25.2283	34.6269	21.1999	20.8021	18.4345	34.4152	21.437	28.0925	23.5153	21.8474	32.9511	23.1173	23.6052	16.3302	21.9926	26.451	32.8714	18.9572	29.6522	30.0012
ENSG00000039139	0.004294	0	0	0	0	0	0	0	0	0	0	0	0	0	0	0	0	0	0	0	0	0	0	0	0	0	0	0	0	0	0	0	0	0.016246	0	0	0	0	0	0	0	0	0	0	0	0	0	0	0
ENSG00000039319	19.0928	16.4654	12.9476	9.88663	10.4914	11.7058	11.3547	29.0815	12.0078	9.79542	9.18122	12.1111	11.7384	17.1674	15.3937	17.8188	11.9518	12.8732	13.3257	17.3761	1.47836	12.2497	11.182	15.6386	15.3099	16.7541	24.8893	11.4834	16.8107	10.7128	15.7114	11.9951	10.3832	6.39929	15.9231	10.8706	14.4259	9.38186	10.0018	20.6753	12.0125	9.28098	7.91158	10.6297	13.4174	17.4866	7.68203	14.4509	11.7275
ENSG00000039523	23.1607	20.3481	21.0101	14.5436	13.8156	20.2497	21.8555	29.3195	17.6429	23.442	17.3138	22.5508	20.8694	26.3992	20.7274	24.0098	22.3345	28.2392	21.9629	22.9499	65.2987	17.7561	14.9246	17.889	16.7786	21.5406	30.8591	18.6009	19.3416	17.619	23.4736	22.5074	16.3764	12.1515	16.6128	18.3585	21.8291	15.6547	13.0013	27.7665	14.8551	20.0581	9.76751	16.2906	19.0865	19.9594	17.525	27.1424	19.4451
ENSG00000039537	0	0	0	0	0	0	0	0	0	0	0	0	0	0	0	0	0	0	0	0	0	0	0	0	0	0	0	0	0	0	0	0	0	0	0	0	0	0	0	0	0	0	0	0	0	0	0	0	0
ENSG00000039560	0.613066	0.034854	0.154244	0.039877	0	0.317265	0	0.054828	0.060117	0.064778	1.06052	0.077364	0.122564	0.462802	0.070379	0.100291	0.077115	0.682488	0.124192	0.638165	0	0.127587	0.072969	0.037626	0.312235	0	0.059155	0.016084	0.010141	0.129691	0.055825	0.03474	0.048169	0.151811	0.077035	0.008727	0.024886	0.048194	0.016352	0.300207	0.249407	0.120709	0.091995	0.069198	0.019878	0.111254	0.014541	0	0.108323
ENSG00000039600	0.187574	0.021387	0.063159	0.104593	0.070252	0.060798	0.058096	0.071654	0.021875	0.041761	0.061105	0.020996	0.093691	0.090565	0.113448	0.091483	0.070815	0	0.030592	0.043659	0.144207	0.027301	0	0	0.068904	0.056453	0.170471	0	0.030403	0.028984	0.054677	0.056874	0.035309	0.060003	0.138918	0.14432	0.056021	0.061357	0.029993	0.057987	0.052354	0.056818	0	0.076365	0.032071	0.029193	0.043721	0	0.01986
ENSG00000039650	31.2262	21.3387	23.9089	24.7392	19.1066	25.3008	15.5542	33.0464	20.3423	24.2325	19.7718	23.7069	21.9378	21.7919	22.9344	24.6086	20.8987	43.9649	23.8697	23.4794	52.1504	19.9699	14.6395	22.0059	27.4935	21.2446	27.389	20.4313	20.2633	20.7253	31.4918	18.3812	15.6554	11.5006	26.1218	19.3595	27.541	16.9951	15.5036	31.4723	20.6438	17.6942	18.5476	16.013	21.1429	24.8777	15.4839	25.2969	24.867
ENSG00000039987	0.040016	0.031974	0.031428	0.027183	0	0.193728	0	0	0	0	0.052766	0.1253	0	0.081256	0.043746	0.07812	0.052802	0.125943	0.045664	0.03725	0.186933	0.069861	0.026925	0	0.126034	0	0.193467	0	0	0.049438	0.081605	0.028227	0.052531	0.017978	0	0.068291	0	0.078484	0.111665	0.066699	0.051936	0.020766	0	0	0.027324	0.087081	0.080139	0.102361	0.084009
ENSG00000040199	2.97897	3.47802	3.09674	3.95505	2.90695	2.51693	1.65368	4.32501	2.82692	2.51774	1.91262	2.62838	2.7481	2.87776	2.41157	3.17108	2.4926	4.37033	3.08622	2.24844	1.88141	2.61065	2.48365	2.80507	3.25653	2.42677	3.57865	2.83268	2.40068	2.33145	3.59809	2.29612	2.17556	1.94576	3.27082	1.85299	2.89318	2.15795	2.00617	4.05075	1.70223	2.73037	1.72848	1.91432	3.07616	2.76703	2.18645	3.05385	2.26632
ENSG00000040275	5.42335	4.11862	5.29117	3.83501	3.7139	3.84623	2.01888	6.05951	5.98716	3.36804	1.47855	4.25666	2.08341	3.1011	3.31635	3.62197	3.57143	4.7767	3.49942	5.70747	0.571435	2.13293	2.95993	3.36779	6.64368	1.8417	5.11671	4.23318	5.63633	2.82654	4.60446	2.41262	2.8049	2.2866	6.10179	3.57804	4.55707	3.06194	2.71154	5.82542	3.3624	3.21203	1.29069	2.10328	4.56763	4.01791	2.5477	4.05802	2.46457
ENSG00000040341	18.0581	21.0389	21.3785	18.0809	15.8206	21.1898	13.3368	34.6718	22.478	17.5366	13.5762	20.0297	18.038	20.137	13.374	20.0527	17.2991	18.1716	24.8433	23.4367	1.63938	16.8084	18.759	21.7606	26.9134	14.6611	22.4736	18.0802	17.0631	17.9356	30.862	15.0878	18.3599	12.4072	24.0305	13.1642	22.2625	15.7674	14.2074	28.7679	18.5786	17.9798	19.9654	13.1473	20.4651	28.1262	17.3314	25.9009	20.1133
ENSG00000040487	4.00508	4.33842	2.44674	2.38294	2.49582	2.61846	4.68661	2.73052	2.48713	2.583	3.30714	3.00459	3.52138	3.70564	2.62906	3.63378	2.16026	4.34157	3.95808	3.81669	6.47971	3.03794	2.99769	2.85225	2.85253	3.6678	3.72722	2.37893	2.78937	3.00976	3.46637	3.20757	3.43559	2.2125	3.20952	3.88004	3.93211	2.04057	2.8647	5.23825	3.3684	3.63753	2.19789	2.9305	3.5464	2.72527	1.88437	3.98082	3.44001
ENSG00000040531	4.14871	3.86487	5.59447	2.73407	2.71518	3.77034	3.39867	6.48757	3.75304	3.66276	4.15123	4.11189	3.60101	3.31869	3.63896	4.35593	3.60955	5.89349	3.91431	5.34929	7.57361	4.22889	3.2505	4.24672	3.97414	6.40792	5.34426	3.49921	3.87165	3.24735	4.95432	3.22588	4.02791	2.66135	4.79464	3.99996	7.81589	2.79693	3.58786	5.61056	3.80462	3.14096	1.53853	4.49085	5.06525	4.18337	3.72833	7.18203	3.50254
ENSG00000040608	1.0432	0.707234	0.506505	0.512163	0.890878	1.15441	0.376364	0.692637	1.13775	0.641528	0.321587	0.969736	0.778747	0.299161	0.535714	0.781002	0.573239	1.01458	0.717441	0.28326	0.654073	0.286542	0.555468	0.476772	0.829984	0.457671	0.697617	0.519222	0.571873	0.657852	0.354259	0.244428	0.430466	0.658517	0.73395	0.161886	0.370308	0.347735	0.821306	1.03698	0.374804	0.803069	1.19996	0.3135	0.564236	0.502613	0.148347	0.800983	0.802569
ENSG00000040633	13.9389	13.2791	12.7114	9.94555	10.9978	12.5923	13.2454	19.5828	17.0406	11.6208	12.1839	13.4311	12.9521	13.5912	11.0708	11.9259	13.595	17.6268	11.3598	14.8243	15.1047	14.8438	9.85282	16.1051	13.3781	17.8127	14.0242	10.2027	13.9353	16.062	15.1811	12.1006	12.9195	8.46865	18.2275	10.9839	16.0314	12.887	12.0866	14.1633	9.08758	13.0586	11.9765	10.7645	18.2841	14.1761	9.5	18.1007	9.25134
ENSG00000040731	0	0	0	0	0	0	0	0	0	0	0	0	0	0	0	0	0	0	0	0	0	0	0	0	0	0	0	0	0	0	0	0	0	0	0	0	0	0	0.014194	0	0	0.013164	0	0	0	0	0	0	0
ENSG00000040933	65.2773	45.8215	53.952	49.8629	43.7833	51.7394	39.9899	63.5818	56.7558	49.0867	35.7322	49.5179	44.2074	42.5842	46.975	38.2574	45.8922	79.0475	53.7421	53.7673	63	47.6506	49.1441	49.529	61.9757	50.4671	61.9362	48.9673	44.2931	41.552	58.0069	34.8083	39.6599	31.5676	60.1105	35.9697	58.8607	37.0552	30.8103	69.3843	45.8879	41.1062	21.3881	32.5081	43.7047	55.0905	40.801	60.5309	48.9271
ENSG00000041353	4.87941	6.64568	6.17757	2.99768	2.17638	13.8803	6.47341	7.37269	7.0895	3.55216	3.10382	4.26822	3.2228	8.26942	5.78891	6.40104	6.94863	8.97707	3.88694	5.49246	1.43516	6.39959	12.9147	5.83861	12.9384	4.86152	9.55142	5.72753	6.34003	9.63429	4.85828	6.96521	11.7824	2.54751	4.11016	3.59758	8.50634	14.3692	17.1106	11.5566	7.76248	6.11387	11.1286	2.84101	6.9032	18.3588	9.33281	21.1694	7.09077
ENSG00000041357	44.0073	45.7876	40.2769	29.3594	30.7343	31.0284	67.4465	54.3676	41.5062	36.9331	27.8036	28.957	34.6502	39.842	40.5094	40.5008	28.9249	52.0972	47.6741	45.6354	6.01508	36.8351	30.2473	32.1205	45.7552	48.5721	114.476	36.9295	38.4815	34.5545	45.3637	49.9813	28.1085	33.7815	62.8235	44.4838	38.5836	26.7252	28.3978	44.6045	30.9314	36.896	17.8696	39.7387	36.4541	49.5349	36.4402	51.7306	29.0343
ENSG00000041515	0.599977	0.345823	0.019338	0.016792	0.400361	0.229286	0	0.331706	0.078185	0.019177	0.014092	0	0.014137	0.321925	0.14541	0.090326	0.615056	0.239887	0.052572	0	0	0	0.154637	0.04605	0	0.013118	0.40534	0.066637	0.173047	0.049944	0.363785	0.21029	0.069875	0	0.053687	0.006031	0.017361	0.092462	0.063823	0.201894	0.093456	0.052817	0	0.065605	0.071492	0.050181	0.045219	0.321916	0.018251
ENSG00000041802	32.7445	15.378	31.2073	13.3534	10.8584	14.5209	10.3542	34.383	29.1687	15.7746	9.35962	21.9885	20.5835	17.477	11.7558	29.3193	20.8195	19.1138	20.4787	16.8098	4.68191	13.461	11.3085	18.6283	36.6819	10.9919	29.8776	13.8696	19.9331	17.5905	18.964	14.418	13.2716	9.72466	35.8582	12.6879	32.0079	19.7884	15.5118	25.6255	20.5738	22.3155	6.33011	11.1339	18.4179	19.5803	11.9263	16.9174	17.0212
ENSG00000041880	1.79952	1.98101	3.02245	3.18168	2.72919	2.54362	3.10499	4.19237	1.65112	2.23829	2.13683	3.69636	2.44893	2.43925	2.04321	4.30913	1.39255	3.9975	2.95737	2.31881	5.71822	3.04662	1.54136	1.91654	3.22809	2.82035	2.9848	2.56032	2.87333	2.23334	2.86021	3.74285	3.23675	1.70437	3.88598	2.63675	2.77579	1.89817	2.22108	5.22824	2.41294	2.80307	2.16152	2.18524	2.25046	3.44954	1.86258	3.22782	2.28225
ENSG00000041982	0	0	0	0	0.009009	0.08051	0	0	0	0	0.015248	0.010992	0	0	0	0	0	0.014864	0	0	0.055442	0	0	0	0	0	0	0	0	0	0	0	0	0	0	0	0	0	0.006123	0	0	0	0	0	0	0.184818	0	0.008589	0.010421
ENSG00000041988	9.47637	6.4468	5.85856	4.30702	6.09961	6.00848	4.2739	6.16293	4.89978	6.56821	5.9642	5.60267	4.24862	5.71963	6.38061	8.47128	6.27881	11.2941	6.3783	6.54795	19.4	6.87906	7.10272	7.32267	6.83078	5.6922	8.62615	4.53224	7.47181	6.06585	5.75417	4.58058	5.42408	3.97681	6.25162	4.48103	5.7516	3.26084	3.61824	6.35073	4.55532	5.89349	2.58526	3.79217	6.79125	7.40318	2.82766	7.42872	5.15143
ENSG00000042062	0.440199	0.112064	0.182767	0.134158	0.15954	0.323666	0.190586	0.14601	0.190252	0.135815	0.434082	0.17982	0.479748	0.495443	0.047047	0.241	0.163713	0.521254	0.564155	0.773532	0.680325	0.105064	0.214234	0.112541	0.137255	0.773807	0.177088	0.165871	0.370511	0.22579	0.547579	0.079227	0.226874	0.339024	0.186652	0.264956	0.358822	0.146375	0.4349	0.267597	0.484496	0.501143	0.403798	0.060208	0.325557	0.563708	0.106073	0.298305	0.060741
ENSG00000042088	18.0351	15.7392	16.0541	10.784	11.0095	16.9166	6.76511	18.0383	16.6794	12.5267	9.46751	13.7744	14.1597	11.5622	9.80693	18.1193	10.644	25.0414	19.1592	17.3015	10.7836	9.92586	9.55722	14.0341	22.1418	10.3529	12.1742	9.71719	9.8618	10.8338	17.9608	10.0599	10.8289	11.2125	18.8475	9.85697	12.4887	8.84597	8.82057	17.3633	11.4453	10.3514	11.2472	10.3969	13.9013	24.6013	9.62163	16.2716	10.778
ENSG00000042286	1.76756	0.848127	1.66966	1.30815	1.32032	1.5368	0.736697	1.87224	1.44444	1.34262	0.981357	1.89208	1.28865	2.72704	1.13974	1.48184	1.37955	2.68916	1.4788	1.63455	1.37796	1.21023	0.694063	1.6872	2.08507	1.01042	1.03238	0.948292	1.07998	1.14492	2.13849	1.28149	0.82136	0.755656	2.48147	0.832263	1.53273	1.08486	0.79857	1.80368	1.63142	1.37643	1.26537	0.740691	1.44085	1.4702	1.06382	1.42605	1.41071
ENSG00000042304	0	0	0	0	0	0	0	0	0	0	0	0	0	0	0	0	0	0	0	0	0	0	0	0	0	0	0	0	0	0	0	0	0	0	0	0	0	0	0	0	0	0	0	0	0	0	0	0	0
ENSG00000042317	1.58938	1.18866	1.31505	1.27583	0.823971	0.968259	0.653948	2.14974	1.08062	0.791761	0.912603	1.77655	1.70453	1.47472	1.24561	1.0036	1.364	1.01657	1.31312	1.28607	1.46246	1.24974	1.54363	1.7313	1.50245	1.49777	1.23003	1.02499	1.41985	0.997356	2.307	1.09574	1.46969	1.17672	2.53868	1.02561	1.60532	1.02619	0.782432	2.17053	1.03021	1.04062	0	1.06208	2.21911	1.79598	1.25177	2.37077	0.879611
ENSG00000042429	19.3069	21.6631	17.018	12.8528	14.1095	20.4531	9.22868	27.6264	17.8329	15.5356	14.1271	17.4734	15.3199	17.2703	11.7182	12.2047	16.9012	19.1996	23.9564	19.9065	17.6607	16.146	13.3136	18.8806	17.5709	17.6045	19.3322	14.2936	12.8359	14.0779	20.5272	14.3548	15.9888	13.7208	21.9443	13.4818	19.09	12.5787	12.3281	20.577	13.2283	15.0156	6.32408	11.4622	15.9958	21.2043	9.58787	20.4919	12.8022
ENSG00000042445	8.13001	4.86611	4.01427	4.98974	3.10857	6.38449	6.29736	9.89581	7.41853	6.22629	4.61373	8.41327	5.46938	5.00512	4.43551	7.88091	4.41564	10.1585	7.94947	6.52762	4.27473	6.39322	4.85116	5.93258	4.93653	5.51458	6.85832	5.6843	6.2994	5.21924	6.52107	6.11957	4.11547	3.79775	6.47844	5.37129	7.22311	4.76057	4.64863	8.63855	4.90345	5.50041	5.12744	5.5091	6.6274	7.57521	4.17432	9.95721	5.2516
ENSG00000042493	41.9764	34.351	32.2602	22.6345	22.9878	29.9235	46.2252	38.6482	25.2331	39.738	38.8331	41.6846	39.9305	36.0247	38.8004	41.86	27.3183	48.8537	29.697	34.7658	92.7767	33.7687	13.8034	23.3564	25.3437	53.2753	46.2901	28.8135	31.752	35.9403	21.3834	29.8085	39.6455	23.7271	37.8982	25.2726	30.3092	30.5651	37.2595	43.4875	23.4385	35.6337	13.245	29.0453	23.4596	34.9322	23.2809	42.5483	33.1169
ENSG00000042753	34.4028	29.1027	30.8512	19.3929	22.6168	24.6225	46.4924	28.5559	22.2307	24.5297	23.702	23.6443	24.1872	23.9144	27.6623	30.01	21.9227	47.0829	27.2793	25.6202	54.875	24.9884	23.4404	25.3337	27.4939	30.8142	36.7331	20.5305	27.4057	27.3651	28.5658	30.8723	25.3031	23.4509	35.0019	27.4066	24.8658	21.6912	22.4573	35.6396	25.2945	23.121	27.524	32.925	28.4822	26.949	23.2467	38.4248	26.4963
ENSG00000042781	0	0	0	0	0	0	0	0	0	0	0	0	0	0	0	0.010663	0	0	0	0	0	0	0	0	0	0	0	0	0	0	0	0	0	0	0	0	0	0	0	0	0	0	0	0	0.004801	0	0	0	0
ENSG00000042813	0	0	0	0.053388	0.147978	0	0	0	0	0	0	0.346106	0	0.047193	0	0	0	0	0.271672	0	0	0	0	0	0	0	0	0	0	0	0	0	0	0	0	0	0	0	0.043983	0	0	0.15248	0	0	0.054346	0	0	0	0
ENSG00000042832	0.851553	0.817154	0.23303	2.04058	0.609103	0.625841	0.122625	0.530614	0.869265	0.546749	0.396622	1.08738	0.202441	0.661874	0.275829	1.68738	0.346102	1.43924	0.516459	0.310247	0.922708	0.389629	0.556092	0.367099	0.302659	0.247816	0.857683	0.377313	1.37328	0.188693	0.108585	0.12786	0.533019	0.592063	0.749858	0.195807	0.763781	0.413214	0.193034	0.246974	0.406754	0.986225	0.071101	0.125552	0.349795	0.27109	0.860151	0.686668	0.579
ENSG00000042980	12.4261	11.396	11.7912	7.79082	9.08774	8.53767	5.90674	22.9893	6.53158	11.2029	6.49919	14.6555	11.0245	31.2273	8.86807	19.5148	15.1885	5.86104	12.5266	15.0072	1.66789	9.33062	7.68312	12.7481	16.265	5.37607	7.72454	13.4519	7.67369	9.96633	17.3675	9.93419	8.12541	5.24818	18.7144	13.4063	7.68377	11.6789	7.8753	11.9772	5.46344	8.05588	9.45875	6.9426	11.4276	8.92728	4.45074	11.2466	6.04652
ENSG00000043039	0	0	0	0.028893	0	0	0	0	0	0	0	0	0	0	0	0	0	0	0	0	0.023344	0	0	0	0	0	0	0	0	0	0	0	0	0	0	0	0	0	0	0	0	0	0	0	0	0	0	0	0
ENSG00000043093	18.3168	11.5922	14.3875	11.6102	9.0823	13.6499	11.6058	20.1349	19.4896	9.31734	9.21532	12.1238	10.999	11.002	10.8794	16.0131	12.3234	15.2721	16.831	13.0403	1.75064	13.0437	11.322	11.7119	17.2925	11.3303	15.5224	10.9175	10.1962	9.35797	18.1062	11.8001	10.2768	9.46335	17.1755	10.1094	14.1718	10.0957	10.7236	13.8163	13.1646	9.34734	17.5665	9.14681	11.7027	18.3883	10.5895	17.7441	10.5254
ENSG00000043143	61.628	44.4724	43.9534	45.6194	48.7709	46.1592	34.7021	55.117	50.3122	46.8954	35.5264	51.1148	43.2437	45.2746	36.8387	65.1518	47.6669	91.3389	58.9248	48.364	81.3551	46.0049	42.9148	45.3006	57.3791	39.2479	59.8888	46.6548	33.4904	44.1408	55.6994	34.2297	34.8804	37.8837	52.9974	36.4802	46.7178	38.6187	36.6465	54.6457	37.8882	40.8858	48.0251	28.6961	49.3554	49.7534	33.1147	52.8627	38.5541
ENSG00000043355	0	0	0	0	0	0	0	0	0	0	0	0	0	0	0	0	0	0	0	0	0	0	0.016284	0	0	0	0	0	0	0	0	0	0	0	0	0	0	0	0	0	0	0	0	0	0	0	0	0	0
ENSG00000043462	154.954	145.679	154.493	128.279	134.338	144.254	150.78	198.767	144.5	130.991	90.134	143.843	137.996	124.911	118.671	124.715	133.507	170.024	200.035	151.003	87.0626	142.14	126.851	159.953	182.162	146.676	233.106	138.29	124.716	126.803	188.041	125.49	113.781	105.997	188.468	127.664	157.958	103.156	110.82	207.688	123.561	103.969	65.6358	98.8775	159.799	179.511	118.838	161.503	147.888
ENSG00000043514	6.10647	6.31622	6.16015	7.75811	6.26758	7.24829	6.04839	9.6318	6.38192	5.85685	5.58111	7.41071	6.55823	5.40274	4.53725	5.88794	6.8783	8.13026	7.54424	9.84389	3.02134	6.92513	5.44602	6.13486	7.58973	6.51978	4.58328	5.47255	5.56376	4.73146	6.98528	6.35832	5.59636	3.54868	6.56938	6.29199	7.74284	4.69266	6.73948	8.95596	5.18361	5.69128	5.78104	4.94948	5.20229	5.99242	5.12008	8.04919	6.08026
ENSG00000043591	0.025356	0.302698	0.119207	0.62095	0.243413	0.105294	0.419915	0.135234	0.454247	0.080484	0.058808	0.237784	0.300694	0.05127	0	0.123935	0.3676	0.480426	0.144349	0.165171	0.170288	0.648637	0	0.434532	0.106164	0.081556	0.670624	0.116027	0.228147	0.093864	0.438606	0.053689	0.050002	0.113206	0.080281	0.485342	0.690222	0.016553	0.155719	0.491001	0.03295	0.315095	0.018677	0.336287	0.155305	0.192871	0.214803	0.647295	0.52495
ENSG00000044012	0	0	0	0	0	0	0	0	0	0	0	0	0	0	0	0	0	0	0	0	0	0	0	0	0	0	0	0	0	0	0	0	0	0	0	0	0	0	0	0	0	0	0	0	0	0	0	0	0
ENSG00000044090	3.21545	2.29435	2.55469	2.76653	2.64261	2.59172	2.04883	3.95762	2.77312	2.26195	2.13407	2.84624	2.7805	2.6906	3.11201	2.70902	1.88182	5.16076	2.88406	2.84206	6.28259	2.50745	2.35862	2.49526	2.23501	2.4256	3.28086	2.15896	2.60351	2.12038	2.75309	2.38162	2.45973	1.89276	3.92173	2.28334	3.22773	2.11389	1.55913	3.39395	2.17557	2.46372	1.48576	2.17973	2.50505	3.52614	2.36478	2.914	2.7003
ENSG00000044115	24.2052	18.3781	13.0182	11.6895	13.0852	14.3411	32.6322	29.0335	19.1735	19.4792	18.932	17.5177	19.5081	18.421	18.8537	17.1726	17.8871	25.757	18.6612	28.1759	30.4828	18.0424	11.2131	13.4987	14.3529	27.6715	41.0528	15.475	18.1381	18.6414	19.6693	26.2881	17.7617	12.5162	21.3477	24.6661	19.1223	15.8246	14.1257	27.7755	17.5555	17.2908	12.9068	20.2732	16.8056	23.0279	17.7261	22.8138	22.1408
ENSG00000044446	17.7545	14.0809	14.2981	12.6553	12.9149	14.7827	11.6808	21.846	14.3411	12.9501	11.4762	14.5223	16.1909	19.4942	14.2367	17.3756	13.3487	17.8364	16.902	18.9893	15.9376	13.3353	11.1558	15.5458	19.7703	14.3451	18.4259	13.5982	13.1096	10.4299	23.0413	13.4753	9.72348	10.0243	18.7563	13.5896	16.4449	9.75449	9.58707	22.3321	10.9968	11.8504	6.63517	10.5564	14.0297	13.6495	10.2382	16.8442	15.4759
ENSG00000044459	2.00832	2.13806	1.50843	1.2687	1.06188	1.52165	3.10389	3.02798	1.34258	1.47295	2.15405	3.06282	2.08237	1.71922	2.00892	2.40323	2.1511	1.22964	2.02853	2.4793	0.516532	1.61937	1.16486	1.69249	2.04219	3.85375	5.12622	1.39205	1.79729	2.10953	2.2686	2.54528	1.95838	1.02565	2.61293	2.41139	2.61405	1.8556	1.95741	4.40144	1.97692	1.51003	2.91119	2.15666	2.0832	2.5299	1.65981	2.00593	1.74821
ENSG00000044524	0	0	0	0	0	0	0	0	0	0	0	0	0	0.01947	0	0	0	0	0	0	0	0	0	0	0	0	0	0	0	0	0	0	0	0	0	0	0	0	0.01611	0	0	0	0	0	0	0	0	0	0
ENSG00000044574	47.268	41.1951	32.4781	24.1112	24.9512	30.071	41.526	41.6913	47.9635	28.7629	27.7762	26.9645	27.3598	26.3537	33.8527	37.5348	23.7323	57.1246	32.9178	40.1426	23.5739	27.1216	22.7632	29.4308	33.6926	37.8449	64.6351	26.9169	31.4057	33.2836	37.2719	31.4431	25.9888	24.4359	55.2582	30.2377	36.2331	26.0334	23.2026	35.7219	25.3332	29.7619	18.0659	31.375	30.1489	38.4635	25.425	42.243	31.2059
ENSG00000046604	0.071086	0.075159	0.157478	0.072629	0.113659	0.057437	0.065002	0.110285	0.106068	0.022441	0.060426	0.123466	0.05786	0.047727	0.074568	0.069586	0.085789	0.01251	0.053847	0.154309	0.080139	0.095047	0.102799	0.040596	0.111308	0.113942	0.070866	0.061718	0.065667	0.007301	0.024065	0.016733	0.109179	0.057851	0.049836	0.021169	0.050337	0.095213	0.026467	0.073028	0.207481	0.104072	0	0.067161	0.128613	0.177891	0.023515	0.040252	0.070142
ENSG00000046647	3.45427	5.2844	4.27905	5.66756	3.34416	4.13548	2.86182	5.47235	4.1881	3.34328	3.45214	3.99122	5.19418	3.88574	4.00499	3.87422	2.91909	3.70447	5.66359	5.49663	1.20529	2.75737	2.9561	4.39801	5.19103	3.02423	4.25691	3.42282	3.76835	2.62491	4.24932	2.13295	3.34583	4.49491	7.13158	3.70785	3.92322	4.10358	4.14638	4.35599	4.25986	4.00456	1.29673	4.05263	4.29954	4.94934	2.98875	7.40593	3.14388
ENSG00000046651	26.1822	24.4985	18.1934	19.4568	17.514	23.4719	9.16021	31.0603	19.4868	17.2122	11.0433	19.7039	20.1199	25.3877	15.4376	27.516	18.6226	25.3246	24.0792	16.536	25.6604	18.8264	19.0272	23.0894	26.5271	14.5861	20.9766	20.1923	20.2617	21.1083	31.5628	15.5413	15.9256	12.8008	27.0795	13.6782	27.1607	12.538	17.2676	28.1418	13.7373	17.4202	8.16546	13.0097	21.4435	18.0133	15.7428	21.882	14.3026
ENSG00000046653	0.444978	0.364331	0.572738	0.166375	0.045678	0.148303	0.41412	0.285179	0.662531	0.158164	0.332618	0.144443	0.340029	0.060025	0.167673	0.087314	0.152825	0.330619	0.1993	1.05593	0.681645	0.127209	0.688696	0.336253	0.149247	0.193745	0.192604	0.746564	0.542393	0.380703	0.286643	0.135395	0.441083	0.523783	0.131607	0.095863	0.23837	0.127939	0.083235	0.267156	0.400791	0.408385	0	0.63312	0.447894	0.886109	0.299902	0.243922	0.105636
ENSG00000046774	0	0	0	0	0	0	0	0	0	0	0	0	0	0	0	0	0	0	0	0	0	0	0	0	0	0	0	0	0	0	0	0	0	0	0	0	0	0	0	0	0	0	0	0	0	0	0	0	0
ENSG00000046889	0.006293	0.038106	0.018761	0	0	0.00436	0	0	0.005121	0	0	0.014722	0.004391	0	0.013757	0	0	0	0	0.022286	0	0	0.01604	0	0.013124	0	0	0.015649	0	0	0	0	0	0.010686	0.025266	0.003741	0.04074	0.004101	0	0.011085	0.004096	0.003249	0	0.037336	0	0	0.006234	0.010682	0
ENSG00000047056	16.1132	12.7461	11.415	12.7905	11.483	13.4456	10.8841	17.0098	12.6016	11.2356	8.66687	12.6846	12.8749	11.9904	11.3051	13.7963	10.93	20.283	15.4118	13.3998	5.93342	13.3502	10.1582	13.9058	14.4753	12.2737	14.2015	11.2458	11.466	13.3812	15.3409	10.3388	10.3302	8.41421	14.4521	11.3867	14.5742	8.86008	9.84122	15.9795	10.6595	10.5559	6.70326	8.4617	12.508	14.4287	9.64963	15.5551	10.7617
ENSG00000047188	18.9919	17.4701	21.802	17.4314	15.1356	17.7977	10.9671	25.3964	17.4641	15.9426	12.0283	17.8159	17.0626	19.4802	14.8442	20.0281	15.2724	22.354	19.6399	17.8252	6.85273	13.8217	14.609	17.8425	25.3641	18.3906	19.8993	16.7315	16.5419	12.3588	21.5031	15.7727	13.1809	11.8617	24.3554	17.5039	16.9862	12.302	10.8479	23.7889	15.9804	14.5242	9.17053	11.6076	14.0873	21.6639	13.8949	20.3564	15.1608
ENSG00000047230	2.15799	2.56104	4.2129	2.74517	1.73269	2.76809	1.22758	4.17677	2.64088	2.455	1.65995	2.44847	1.75076	2.29401	2.53342	1.75263	2.38393	2.20784	3.60542	2.98167	0.82117	2.03132	1.97228	3.53587	3.3916	2.27705	2.4193	2.22585	2.03765	2.60653	3.10672	1.70936	1.93458	1.90527	3.59776	3.04241	2.86309	2.22663	1.59607	3.38183	2.32969	2.42444	1.34971	1.92205	3.33912	2.99831	2.03664	2.98883	2.22675
ENSG00000047249	13.2597	12.3529	11.7206	9.43117	11.2421	10.7635	12.1539	16.8983	11.67	10.9392	8.84092	10.7935	9.49779	10.9665	10.6372	11.067	9.0015	15.6011	11.7157	10.166	7.47938	10.6175	10.0247	10.8794	11.987	11.8331	14.7579	11.7898	9.88134	10.1433	11.6512	11.4617	9.51052	7.89912	13.1653	11.3082	13.1701	9.85264	8.86312	12.5277	9.35059	9.66775	6.64963	9.75611	10.1914	11.0928	8.33794	13.1804	10.8685
ENSG00000047315	47.0103	40.623	47.3702	35.1092	29.9398	30.758	36.8224	63.6872	45.8179	42.6951	26.5776	33.9446	32.7116	49.1121	35.9253	34.5806	39.3454	40.065	47.4468	55.2505	3.81496	36.8665	28.5536	39.2206	52.271	33.3194	51.7645	36.2864	31.9674	32.7639	62.341	34.2475	30.1668	31.0045	59.7454	45.405	40.8028	30.3801	30.6647	58.8108	31.8868	28.3633	16.1931	31.128	47.2314	51.1777	31.3818	51.236	33.7871
ENSG00000047346	41.6336	32.2254	38.7499	36.8044	26.7555	29.2666	14.8978	45.5287	33.9122	34.2487	20.9762	29.8153	32.4627	33.8411	25.6671	38.5652	36.4599	45.7342	37.1738	34.9032	24.2829	28.9723	31.5311	34.5369	47.4693	19.8913	30.5367	34.1903	34.7654	27.2855	48.372	21.9982	26.8061	18.8958	44.8314	22.9994	34.4623	26.3259	26.9346	37.3295	24.8175	24.1682	15.5606	18.3544	31.1363	41.3794	21.4929	37.5488	31.5247
ENSG00000047365	60.8506	42.0901	42.5486	32.1395	29.9319	51.175	59.639	62.0782	81.0582	52.032	24.8059	36.3679	32.2905	61.1926	52.9673	33.3296	40.9422	62.18	34.1946	68.0053	2.63771	34.4966	43.4447	40.0103	50.9188	45.4577	89.0398	52.6678	35.5155	37.2819	48.8375	44.6972	36.9772	33.2023	45.4309	40.5038	60.8632	31.0165	20.5828	64.2322	26.7619	31.8318	19.8866	31.981	35.8841	58.9096	41.6739	67.4527	35.016
ENSG00000047410	45.2833	40.6377	41.0603	39.4896	37.5323	42.2256	25.1785	55.6003	46.2707	38.1702	24.0362	41.45	36.4716	44.6516	37.3836	37.073	38.7935	46.5078	54.4023	39.4806	36.1325	38.544	34.5909	42.4345	52.4295	35.0798	49.2079	38.9711	36.3392	30.7869	57.4255	29.6021	32.2563	29.5638	53.2495	36.076	47.2312	32.9839	26.1948	52.234	33.8834	32.7959	17.9569	30.4101	38.298	52.6238	29.0879	45.0043	37.0668
ENSG00000047457	0.044076	0	0	0	0	0.051108	0	0	0	0	0	0	0	0	0	0	0	0.201302	0	0.021581	0	0	0	0	0	0	0	0	0	0.045855	0.023591	0.018289	0	0	0	0	0	0.373685	0	0	0	0	0	0	0.030125	0	0	0.075207	0
ENSG00000047578	12.5419	5.39053	6.15058	8.70648	7.45052	6.62775	8.48411	10.0304	9.37451	5.98023	6.29758	5.93753	7.04173	6.93406	7.88115	7.57763	5.27452	10.441	8.64252	7.22323	4.64241	9.40956	6.05251	7.45858	9.18566	6.61625	10.8976	6.5659	5.33025	6.49228	7.57738	7.17329	5.39106	4.39529	9.15446	7.18741	7.78173	8.10935	5.11721	8.66766	6.76936	7.10719	3.37605	9.75846	9.82353	9.03058	6.66569	8.17654	7.69736
ENSG00000047579	15.1846	11.7132	9.25797	10.1845	6.83942	9.4495	10.16	12.9537	11.0467	8.5886	8.44996	10.383	9.44618	9.7778	7.49811	10.9903	8.92135	21.3766	10.3097	11.6337	7.1308	8.84732	6.6117	10.913	12.2139	8.52972	19.0767	9.00871	10.2661	9.58093	11.8795	9.80616	8.21576	8.15147	11.6327	7.90845	10.721	9.34686	6.16225	13.9254	7.88605	8.8595	10.9155	8.3136	9.48468	12.9404	9.13982	9.71435	9.52089
ENSG00000047597	0.707241	0.762184	0.740956	0.418047	0.46089	1.38616	0.276769	0.816512	0.499612	0.564835	0.284622	0.676903	0.251362	1.54164	0.50417	1.14934	2.06451	1.29584	0.424637	0.583492	0.117246	0.534904	1.61275	1.09741	1.89502	0.667586	1.45347	0.599816	0.517676	0.559284	0.759081	1.04594	1.47541	0.266728	0.505378	0.262393	1.53094	1.63586	1.33396	2.04447	1.08491	1.13796	2.38834	0.668393	0.670197	1.95546	0.861163	2.06323	1.07629
ENSG00000047617	0.038178	0.12133	0.23688	0.012993	0.048849	0.90335	0	0.10168	0.01554	0.171348	0.087134	0.059626	0.184045	0.361573	0.076635	0.037344	0.176017	0.120731	0.108565	0.071044	0.025725	0.129379	0.268101	0.179896	0.37915	0.061302	0.265362	0.012456	0.052872	0.094167	0.038812	0.094332	0.242886	0.042498	0	0.095519	0.18116	0.149449	0.376554	0.134439	0.074456	0.088868	2.76883	0.036121	0.220196	0.85855	0.279155	0.594394	0.112957
ENSG00000047621	12.7793	8.62202	10.8528	7.90324	7.54691	8.9293	8.85643	17.1196	8.42518	8.35234	5.70428	8.58009	7.63242	10.0514	6.72849	13.0013	7.66957	11.4676	6.29673	11.7148	3.01443	8.3516	6.78307	12.1065	14.3485	7.64572	14.2933	7.22975	9.92719	7.03333	8.85463	8.32508	6.43783	6.89737	13.4566	8.94025	9.83939	6.2619	6.01015	10.168	7.3137	10.3238	0.81975	6.55248	8.53201	8.84709	5.6485	10.2976	7.1541
ENSG00000047634	2.16129	4.04347	4.48687	4.53289	4.38453	4.79378	1.59442	5.80061	1.93363	2.44931	1.92876	4.22564	3.40441	2.83272	2.77625	2.62897	3.83553	3.40842	5.92672	2.59395	2.5424	4.49205	3.90043	4.63387	7.35779	4.20177	7.57235	3.91648	3.70546	3.29772	5.39911	2.8944	3.3386	3.08635	3.60284	3.05471	4.51488	3.23804	3.02076	4.97302	3.70709	2.80968	1.64875	2.6975	4.05843	4.93639	2.78061	4.08257	3.68891
ENSG00000047644	8.8137	6.85382	6.33661	6.87959	6.88007	9.2373	5.95733	11.1347	8.43052	7.06575	4.99472	8.05424	5.98428	10.3912	5.15588	9.75072	7.52891	12.9133	10.5784	5.8016	12.2673	5.99756	6.12305	8.91295	6.45033	7.24723	9.28667	7.38037	5.57735	7.21073	10.6985	6.84478	7.68407	4.44551	9.11999	7.481	8.83569	7.55683	6.29483	10.7088	6.53133	4.87788	6.47221	6.03957	7.37852	9.88927	6.48684	11.2055	7.88883
ENSG00000047648	0.895874	1.36763	1.37501	0.922295	0.763247	3.84974	0.528322	1.0525	0.889676	1.06355	0.544024	1.04894	0.581503	1.70416	1.16281	1.36126	1.89549	1.92833	1.26052	1.03035	0.577103	1.33369	3.09871	2.383	4.81501	1.27322	1.70524	0.829097	0.837371	2.67581	1.31455	1.78745	3.01173	0.52242	1.27447	0.741192	2.21406	3.63524	3.52137	3.53883	1.87104	1.96324	3.30524	0.956297	1.72023	3.61973	1.49426	3.22071	1.93669
ENSG00000047662	0.062251	0.049344	0.040551	0.056543	0.05308	0.050302	0	0.068964	0.092879	0.032734	0.038482	0.04047	0.014477	0.041777	0.023734	0.050789	0.020486	0.098628	0.05893	0.038607	0.014047	0.036157	0.048453	0.008887	0.021654	0.046547	0.111645	0.027012	0.021567	0.025573	0.042138	0.014654	0.01366	0.018411	0.032718	0.024705	0.061705	0.047344	0.005795	0.018273	0.026999	0.016079	0.107533	0.014699	0.035184	0.067554	0.015437	0.044052	0.030715
ENSG00000047849	22.5069	18.3343	17.2965	16.4198	15.2906	17.6259	16.6024	21.9249	23.4003	17.0968	13.7141	18.3399	17.1151	19.861	14.9318	15.369	14.3305	24.7176	20.4652	21.969	14.5779	17.5078	11.274	18.8568	21.2926	18.9036	22.9019	15.5676	19.2627	17.5815	21.2728	14.8885	14.0009	12.3427	24.3048	12.7373	21.3531	14.6029	12.4573	19.5013	15.5467	11.9666	13.7626	12.5282	16.8718	21.8378	15.5401	22.328	17.5262
ENSG00000047932	9.88964	9.08067	10.4946	7.92153	8.44693	9.93845	6.34869	14.9077	10.2298	7.7703	5.77255	8.55824	8.75532	9.09981	7.66197	9.9487	8.50864	11.7151	10.7326	9.6077	1.92443	9.73844	7.50319	9.40421	11.2279	8.83067	13.2005	8.65522	9.11665	8.56701	12.4723	7.66939	7.29617	6.74911	12.2861	7.00269	10.2049	7.52187	7.62444	11.0407	8.05866	7.50842	3.96531	6.4685	9.83528	11.6553	6.86457	10.477	7.87221
ENSG00000047936	0	0	0	0	0	0	0	0	0	0	0	0	0	0	0	0	0	0	0	0	0	0	0	0	0	0	0	0	0	0	0	0	0	0	0	0	0	0	0	0	0	0	0	0	0	0	0	0	0
ENSG00000048028	22.7921	13.7328	12.2016	11.5256	11.4463	10.685	8.17935	17.804	37.4767	17.5077	9.00971	13.4923	14.0944	16.6708	9.61026	10.1738	14.954	39.983	17.1624	21.3726	2.38837	11.1332	13.0952	18.0471	16.9023	10.3986	30.7281	13.0072	13.7357	16.2535	18.243	10.6993	10.7157	9.14357	21.0978	10.7528	18.5071	8.43233	5.89054	21.2721	11.8924	10.1553	8.68863	5.83687	10.2608	18.8396	9.57655	21.1745	11.6421
ENSG00000048052	23.8834	24.0996	23.9529	16.3342	16.3686	17.2563	23.3069	46.017	13.9436	21.6239	17.0953	25.4831	30.4061	36.0294	26.9182	17.778	16.4603	17.2217	25.0713	23.9689	4.68864	21.812	14.6323	18.12	24.3232	18.7711	17.3934	19.3431	25.0814	22.6458	28.0211	22.9606	23.2087	17.1375	24.5957	25.237	25.2409	16.729	19.648	29.3815	16.7325	23.0857	12.6973	16.0679	24.9258	21.2614	17.7834	24.7766	15.7257
ENSG00000048140	8.64542	5.73846	6.00161	6.43344	6.5172	7.00392	8.97634	8.00529	7.81835	7.36542	5.76242	8.3246	6.11065	7.96001	6.24947	6.12222	6.04862	10.4826	7.12738	8.3377	9.97106	6.66281	5.81032	7.2561	7.81703	8.79719	14.347	6.79887	6.09459	6.84481	7.77074	7.2509	4.53202	4.32264	7.16559	6.89648	8.73473	5.90646	5.3809	8.30235	6.53156	6.00282	4.88366	4.53164	6.28111	7.86299	4.99664	9.49915	6.7895
ENSG00000048162	7.12164	6.19896	3.80335	2.96963	4.89784	3.44721	4.9051	8.00217	4.59117	4.27277	3.06347	4.65171	6.44261	4.66162	4.59376	6.20404	4.04019	10.0434	5.38821	6.25979	7.15568	4.29797	3.65742	4.20614	6.86532	4.84316	4.50578	3.12792	4.6814	5.52195	6.44708	3.97709	5.06236	5.1026	6.24515	4.84618	4.77475	3.15021	4.22356	6.64462	3.87838	6.16196	1.93709	4.00989	5.22364	5.88762	3.55249	5.07092	4.7978
ENSG00000048342	0.866869	1.26015	0.352747	0.130346	0.152431	0.311398	0.243803	0.629066	0.043257	0.502171	0.892346	0.953376	0.674234	0.258597	0.64888	1.40407	0.236463	1.23203	0.29794	1.39377	0.05072	0.527725	0.413978	0.306987	0.239767	0.485768	1.14738	0.271093	0.277837	0.308208	0.69527	0.130261	0.293308	0.038848	0.568215	0.614005	0.409242	0.313168	0.80409	0.897984	0.201962	0.094293	0.117336	0.726993	0.735426	1.01289	0.886193	0.605883	1.00921
ENSG00000048392	7.78639	6.69537	5.45404	3.47392	4.79703	5.51038	6.28973	9.57823	5.64852	4.51231	3.44057	5.29049	5.07376	5.53595	6.15929	13.1666	5.07926	9.81075	5.18274	6.28731	9.32375	4.79467	5.2935	5.13862	7.30717	6.14842	7.22316	6.17445	5.01122	4.24209	4.99163	4.544	5.86581	4.19074	5.93091	6.27796	6.25757	4.12768	3.93419	8.80931	4.0796	5.43885	5.30274	6.89262	4.59072	5.68856	4.1992	7.54192	4.06198
ENSG00000048405	20.7286	25.7662	25.2503	23.6471	20.5621	27.6219	13.5566	35.2123	24.5195	20.3518	16.315	25.6321	22.8775	23.2456	22.4176	21.0301	22.7134	21.7755	24.778	32.3786	10.2183	21.1077	21.054	27.267	35.7556	21.2027	24.3117	22.2514	19.3051	20.2838	29.9164	16.485	17.2167	17.2936	29.7497	19.0871	26.2956	19.4024	16.3628	28.5847	16.8786	18.5599	15.121	14.6086	24.0271	27.1411	18.1657	30.0592	20.4831
ENSG00000048462	4.12646	4.07208	5.22373	1.94079	1.21899	3.96014	3.23106	3.63183	7.38114	3.21577	2.41849	3.1076	3.12706	2.64892	5.6353	4.08253	2.19858	7.25839	0.928379	1.86067	0.388954	3.03753	1.65329	2.61692	6.56463	0.645032	2.65731	3.29309	5.74689	4.39304	5.89371	2.3998	3.82735	2.51215	13.2934	5.28038	6.21378	2.41624	3.21802	2.75818	4.17363	4.31584	1.0996	3.62819	3.28362	2.54907	1.46049	2.77263	4.0212
ENSG00000048471	20.7315	15.4643	19.3993	16.4446	15.1014	19.4529	17.6273	30.2569	12.5088	21.6257	16.4895	18.8925	20.4934	28.7217	18.4837	19.6774	16.6094	23.212	23.8783	22.7847	27.8403	15.7078	17.3559	20.6967	19.4639	14.9797	22.7257	21.5963	13.7666	15.4556	22.7427	18.3156	18.8652	13.5613	23.6433	23.2618	16.6001	14.973	13.7842	25.7116	15.2096	17.219	9.49052	16.6917	20.1016	20.6287	15.5945	23.3604	24.3685
ENSG00000048540	0	0	0	0	0	0	0	0	0	0	0	0	0	0	0	0	0	0	0	0	0	0	0	0	0	0	0	0	0	0	0	0	0	0	0	0	0	0	0	0.017259	0	0	0	0	0	0	0	0	0
ENSG00000048544	8.73457	9.04798	7.97454	7.43812	6.96268	7.69459	8.06317	11.8607	9.96185	9.25007	5.12827	6.94568	8.40523	8.82085	8.18239	7.48527	7.24204	8.16179	10.0014	7.89784	2.00037	8.2965	8.3613	8.79984	9.68552	8.09346	11.487	8.64879	8.11213	8.05748	10.1723	8.25003	6.76576	6.21916	11.6585	6.82536	10.0772	6.98941	6.38767	9.28571	7.26728	7.04434	5.60053	7.20864	8.65782	9.42263	6.50601	11.6054	7.1918
ENSG00000048545	0.050133	0.160673	0	0	0	0	0	0.067176	0	0	0	0	0	0	0.029049	0	0	0.052474	0.057299	0	0.132941	0.029194	0.067662	0	0	0	0	0	0	0	0	0	0	0	0	0	0.06906	0	0	0	0	0	0	0.038707	0	0	0	0	0
ENSG00000048649	31.9526	30.5448	27.6377	29.2489	30.9499	26.7743	17.1208	36.5926	31.2152	22.6455	20.002	29.6545	23.5351	24.635	19.4781	26.2675	32.0667	38.4402	30.4343	26.0918	9.58971	24.2117	21.2797	29.6427	33.4587	26.2899	21.2068	22.2274	24.1039	27.6163	31.7636	18.5705	20.9284	16.9842	36.3597	19.6325	32.4756	28.2613	24.5133	33.6639	20.2229	19.1007	16.9812	15.5055	24.9547	33.5698	22.1523	23.3696	27.8169
ENSG00000048707	22.0488	17.5407	19.2553	22.5656	18.6554	18.7297	12.8954	30.2095	18.4401	20.3179	13.1309	22.3308	18.519	21.1069	20.4586	25.197	19.961	34.567	25.0103	24.8642	17.5675	16.1256	17.318	20.4541	23.3578	17.6208	24.9631	16.4388	17.5408	18.9252	27.2329	16.0749	15.8247	12.4313	22.6104	16.6495	23.4917	15.3844	14.288	26.0944	14.86	15.7619	10.6692	14.74	18.6392	26.1027	14.0571	26.5822	19.9613
ENSG00000048740	77.1835	58.7609	62.2532	54.4161	52.402	62.8351	44.9848	88.047	65.8511	56.9353	42.8469	58.5927	51.9211	54.2842	49.1753	52.9552	54.5655	81.8919	69.2421	67.7749	19.7509	56.724	49.1802	63.2653	75.3397	57.2467	76.7899	46.2793	53.0277	60.3503	73.5377	42.6044	48.9009	39.6663	73.0224	48.8779	73.0471	49.3664	42.2325	80.5307	53.9155	49.659	32.3503	38.8235	61.0891	74.2013	44.4746	76.8496	56.5253
ENSG00000048828	41.2159	40.0647	36.2802	33.1738	31.0192	37.0698	32.5331	45.2936	37.3058	30.8807	30.8877	35.1535	37.6179	31.3336	30.7736	28.4458	33.0242	46.9208	40.7412	40.8695	25.1717	37.2642	26.1639	35.5123	42.0213	40.3073	56.315	27.7526	34.2189	34.3575	43.8944	31.5056	32.6141	22.5003	43.8432	31.4441	40.6814	31.1993	31.1425	46.3764	33.6047	30.8156	20.5431	31.8295	36.8846	45.5977	29.1687	51.2056	36.6549
ENSG00000048991	19.8325	14.3602	13.8309	16.2718	13.6679	18.6267	12.1745	19.7388	13.9128	12.375	9.4535	18.542	14.8885	11.2842	11.2993	11.7568	11.4629	18.115	20.776	17.016	5.84087	13.5059	15.5614	17.9312	20.4733	13.1122	18.4327	12.2219	15.5685	13.6416	21.1779	12.398	12.3211	10.3398	22.2388	13.6992	16.9302	12.4777	14.2767	22.2286	12.7054	10.346	8.18018	12.3247	13.1691	19.9168	10.411	22.9474	14.7344
ENSG00000049089	2.85932	2.62338	3.83825	2.55203	1.75257	2.05323	1.25932	3.34623	1.34209	2.76707	1.84657	2.24282	2.79772	2.94501	3.30421	3.72932	1.88624	3.47582	2.51168	2.87029	17.896	2.91197	1.71467	3.15136	2.70555	1.90221	2.00882	1.49178	2.62465	1.79905	1.72863	1.59907	2.31677	1.40227	4.54497	2.03321	2.00829	1.48928	1.97847	3.47905	2.659	2.14002	2.00866	2.125	3.45769	2.64508	1.64179	2.91283	2.17479
ENSG00000049130	0.053539	0.434357	0.062807	0.116088	0.017122	0.173756	0.008165	0.089022	0.116648	0.061125	0.323603	0.126985	0.04669	0.147432	0.101274	0.29883	0.044059	0.09209	0.054505	0.024905	0	0.062207	0.03575	0.338132	0.543887	0.240474	0	0.111802	0.032965	0.144793	0.053427	0.236951	0.070471	0.017836	0.135139	0.057496	0.141605	0.328664	0.29284	0.094284	0.190105	0.111653	0.335786	0.018974	0.050802	0.413704	0.033223	0.481904	0.209858
ENSG00000049167	4.82531	4.12261	3.92054	4.4237	4.3917	4.64446	2.83726	6.47663	4.78308	4.26612	4.14313	3.60384	5.15687	4.48649	4.73131	3.08217	4.39145	5.67769	4.75795	5.59781	0.717002	5.25567	3.41432	4.24768	4.7785	5.16606	4.53915	3.57086	3.96574	2.93633	4.45763	3.62953	4.32316	3.39246	6.21554	3.20799	3.24661	2.58305	5.25941	4.6282	4.88308	4.722	1.36073	3.31869	4.21462	4.34453	4.34661	5.60135	4.15925
ENSG00000049192	1.28734	0.823065	1.24245	1.1352	1.06015	2.71959	0.731851	3.21005	2.72802	1.38079	0.445131	1.26076	1.1733	1.65827	1.30198	0.795975	2.13842	1.1001	0.893885	1.10245	1.08255	1.87663	1.31781	0.758131	2.48951	1.70875	1.58421	1.20463	1.21821	1.13672	1.70943	1.29804	1.74583	1.40769	1.31175	0.865467	2.25698	1.1807	1.70387	2.85783	1.67414	1.88592	1.42043	0.542891	1.2347	2.18506	1.20923	2.73273	1.52874
ENSG00000049239	12.5164	10.6158	11.0511	8.67261	9.35766	10.5205	11.7474	10.2946	10.3008	10.2819	10.4087	10.627	10.3091	10.4309	8.02199	10.402	8.92621	14.1581	9.0445	9.61247	11.7758	10.8302	6.09098	10.0657	12.6578	12.084	12.7057	9.76454	10.3568	12.0528	10.7744	8.91807	9.44651	8.36576	11.9815	9.48585	9.28477	7.02962	8.86697	11.9184	9.43006	9.48642	6.73835	8.32382	10.9559	9.71987	7.39625	15.85	10.7212
ENSG00000049245	32.6232	23.5723	20.0825	22.9228	22.2397	21.905	26.0398	33.3574	20.5348	19.8806	16.529	16.703	27.3198	18.0477	23.8654	21.548	28.2867	19.8576	24.575	25.1927	4.69456	22.0106	14.0243	18.2214	18.6984	29.6866	38.2501	17.6908	18.1578	21.1571	19.9972	22.4391	22.8545	13.5308	28.4971	22.5422	22.3629	16.7003	20.3927	26.1084	16.4309	18.6782	8.29005	19.9484	18.8536	29.2528	18.2792	29.4425	19.2601
ENSG00000049246	3.04698	1.52595	2.47185	1.24546	1.76571	1.76008	2.26414	2.20113	2.16106	2.10557	1.6128	2.22474	2.09071	1.48912	1.62758	2.45113	2.11537	5.05494	3.15491	1.92032	4.86479	1.72201	1.97506	1.88584	2.35624	1.88783	1.26819	2.15598	1.7948	2.02765	2.56174	1.9782	1.31768	1.11909	2.9649	1.91544	2.02656	2.05831	1.94996	3.45429	2.24024	1.63888	1.53983	1.7931	2.99076	3.85071	1.67516	1.98131	2.26548
ENSG00000049247	0.491629	0.196901	0.232012	3.53944	0.208445	4.59281	0.091458	0.131726	0.080144	0.487507	0.022822	0	0.034288	0.503336	0.752383	0	0.194758	1.72585	0.320615	0.878438	0.032608	0.598095	0.259438	5.77694	0.103421	0.640937	0.618778	3.28168	0.067936	0.151965	6.55584	0.192342	0.06448	0.287217	0.710852	0.317308	1.54564	0.214176	0.234779	0.828942	5.64656	0.46003	0	0.023398	0.430825	0.506245	4.50742	0.125918	0.279376
ENSG00000049249	0.674141	0.570287	0.249146	0.404088	0.406359	0.713091	0.318278	1.0605	0.743137	0.835598	0.64411	0.558746	1.05106	1.01986	0.572448	0.812903	0.392434	0.33285	0.814504	0.885944	0.264329	0.62307	0.997377	0.237926	0.457926	0.256005	0.957369	0.286337	0.603197	0.728286	0.646923	0.363648	0.494566	0.338461	0.924274	0.500428	0.540371	0.570346	0.464773	0.976911	0.463226	0.637926	0.305246	0.41442	0.703971	0.77664	0.317633	0.642413	0.468718
ENSG00000049283	0	0	0	0	0	0	0	0	0	0	0	0	0	0	0	0	0	0	0	0.016112	0.074357	0	0	0	0	0	0	0	0	0	0	0	0	0	0	0	0	0	0	0	0	0	0	0	0	0	0	0	0
ENSG00000049319	0	0	0	0	0	0	0	0	0	0	0	0.011743	0	0	0.017985	0.014722	0.009905	0	0	0	0	0	0	0	0.065464	0	0	0	0	0	0	0	0	0.020061	0	0	0.026582	0	0	0	0.009783	0	0	0.007111	0	0.033957	0	0.012783	0
ENSG00000049323	5.12238	3.21336	3.00901	1.83374	1.54089	11.5513	0.554096	4.12449	2.01362	1.96261	1.73579	1.76831	1.64646	5.4361	4.33235	3.383	4.44673	5.81275	1.86412	3.27664	0.652166	2.67543	10.2598	4.67341	12.8269	2.6538	6.55175	1.97349	2.83262	5.38178	2.31111	4.77045	7.26331	0.7763	2.85803	1.43965	6.85388	7.41841	7.67275	4.92136	7.75643	4.90139	22.2071	2.99079	2.73956	11.569	4.33676	11.436	7.69229
ENSG00000049449	7.01856	5.72003	6.66221	3.78361	4.45567	3.85759	6.5798	7.47013	5.78698	4.6892	4.326	2.76934	5.84466	5.81182	5.0015	5.55124	4.06625	5.68775	5.38101	8.31371	3.04059	4.54343	5.61267	4.12749	4.4132	5.61615	16.593	5.77289	4.06893	4.69504	7.99871	5.01364	4.23785	3.79583	6.77382	3.28213	7.97663	3.35434	2.94254	6.26729	4.71745	6.29859	6.55501	4.77346	5.68623	8.04699	4.93885	7.07456	6.26342
ENSG00000049540	0	0	0	0	0	0	0.020507	0	0	0	0	0	0	0	0	0	0	0	0	0	0	0	0	0	0	0	0	0	0	0.049991	0	0	0	0	0	0	0	0.017633	0	0	0	0.01727	0.129226	0	0	0	0	0	0
ENSG00000049541	7.92439	6.14507	4.67697	4.47381	5.76724	6.43471	6.00125	6.88631	4.06115	5.17451	4.85596	4.55118	4.49799	4.8077	4.02401	6.18554	5.21598	8.63356	4.62491	4.81369	5.37052	4.96959	2.74717	4.74631	5.03538	6.58788	9.22946	3.9374	4.25739	5.05432	5.5348	4.68546	3.73721	3.34794	6.98603	4.48806	5.09267	2.67706	3.05834	6.55608	4.07612	4.51893	6.16558	4.00083	5.16152	5.17167	3.72283	6.15752	4.32928
ENSG00000049618	21.378	23.3704	23.5727	22.7426	21.5242	22.5469	14.7072	30.7778	24.0505	21.0853	15.8237	26.6035	21.641	23.503	19.0135	20.397	22.4772	24.2953	28.4666	23.4118	9.25377	20.2184	18.2331	25.5818	28.9584	17.4311	25.1392	21.6411	21.7146	21.0523	30.1012	14.7805	19.6762	14.3241	27.7692	18.2552	26.1773	18.7825	17.9586	32.6312	20.4879	16.8723	15.0419	16.4399	22.7466	28.9169	15.8751	29.0447	25.3822
ENSG00000049656	45.162	21.393	20.5264	23.7776	16.0132	23.4138	21.1972	25.4641	26.1836	21.8679	16.9642	19.2275	18.7132	18.0109	19.1316	32.2983	18.945	56.4323	22.9272	22.3149	28.4319	20.4042	16.5806	20.7715	22.7472	20.6378	27.1575	21.7924	23.7045	20.615	30.6015	15.9078	21.4543	12.8771	25.7677	19.5314	26.4712	14.2675	14.7531	28.775	21.4428	20.9897	14.1332	16.0437	20.9201	21.8226	16.4941	28.5229	18.9398
ENSG00000049759	2.46618	2.57086	1.22155	1.34532	2.16745	0.870446	0.844876	3.32905	1.35109	1.8301	1.75985	1.87606	2.92935	1.76552	1.25623	2.31917	2.87166	3.17334	1.24587	1.61873	1.06851	2.37417	1.21089	1.85499	1.27885	0.881156	4.0085	1.57409	1.47208	1.56073	2.43918	0.959525	1.82213	1.26134	4.71785	1.3932	3.0659	2.46801	1.19277	4.06289	2.8988	1.35345	0.201957	1.66284	1.84781	0.891476	0.966879	2.50615	1.18751
ENSG00000049768	1.74886	0.976933	1.0066	0.614371	0.965424	0.896523	0.161252	0.96213	0.837187	0.512398	0.556002	1.45474	0.893229	1.31443	0.607279	1.2284	1.48034	1.66334	1.14095	0.957364	0.881508	1.11163	0.461803	0.433996	1.19474	0.55112	0.789611	0.999021	1.07698	0.614233	2.27612	0.537351	0.89858	0.527318	1.48986	0.921851	0.654709	0.978106	0.607354	1.61407	1.29078	0.754772	1.55282	0.640032	0.73789	0.777327	0.546708	0.63386	0.99188
ENSG00000049769	3.97021	2.55716	3.55687	3.2488	3.00672	3.55478	1.53741	4.86555	2.28289	2.13881	2.33373	3.42493	2.68076	2.96606	2.58114	3.84209	3.00625	6.38638	3.72057	2.44337	11.0471	3.48643	3.3049	3.79647	4.03738	2.33947	3.91696	2.65355	2.79205	2.23691	4.26635	2.71063	2.93824	2.57814	3.50335	2.33933	3.58612	2.5525	2.22566	3.63949	3.56212	2.90471	1.44756	1.86264	3.91726	3.04395	2.35453	3.72705	3.65064
ENSG00000049860	37.0558	37.2459	23.2451	22.8588	22.9359	28.2651	34.2917	46.9117	26.8911	23.6405	27.3279	23.3611	31.6805	24.158	27.6855	29.4039	28.6382	26.1629	31.817	44.6683	27.5016	26.418	18.4114	25.4384	24.6795	39.2482	41.0009	21.5092	23.5443	23.2195	37.2366	26.4221	28.5122	16.7453	39.678	30.3768	27.8956	24.5924	20.7594	39.8602	23.9563	23.465	10.5867	23.4644	30.5245	40.8032	21.3466	43.3428	28.8234
ENSG00000049883	3.69545	2.20285	3.09773	3.21001	2.47208	3.22523	2.09041	3.87232	3.56678	1.65076	1.93029	2.29338	2.26997	3.74017	2.34202	3.3179	2.99707	3.83634	4.73094	2.48093	1.04363	2.66238	3.44162	3.22661	2.73866	2.40305	2.90274	2.467	2.67099	2.09665	3.70477	2.03126	1.74847	3.18262	4.52714	2.32898	2.91015	3.1194	1.96742	3.28078	1.77985	2.31512	1.88761	1.55057	2.80134	3.79793	1.83582	3.41777	2.81901
ENSG00000050030	0.092177	0.118584	0.153003	0.066748	0.047884	0.067848	0.007005	0.114777	0.046876	0.090713	0.074778	0.06738	0.044215	0.111974	0.026318	0.062073	0.060648	0.067007	0.091557	0.037512	0	0.063559	0.076769	0.098689	0.192206	0.036882	0.034383	0.067407	0.067885	0.120652	0.105224	0.06104	0.030355	0.073971	0.145164	0.023971	0.024464	0.067569	0.151244	0.126847	0.048744	0.056507	0.181546	0.092418	0.171746	0.081241	0.102708	0.146674	0.05971
ENSG00000050130	10.2235	9.92123	10.7569	10.2331	6.92574	11.0739	13.5503	17.3828	10.7705	9.49216	8.00936	10.0159	9.71069	10.0092	10.0324	11.286	11.6801	12.1823	12.0998	13.908	3.40566	11.8274	10.2301	11.296	9.60618	12.1469	16.1658	9.69447	11.5351	9.30977	13.4777	10.8678	10.5831	7.80665	13.2112	10.5605	11.7237	9.10222	10.4367	13.7695	11.6326	8.55025	12.6531	8.63513	12.5509	14.6681	7.24527	19.8907	10.2482
ENSG00000050165	0.596031	0.344584	0.225448	0.395233	0.209442	0.211359	0.017049	1.1454	0.577715	0.540905	0.657602	0.311285	0.101059	0.112363	0.420891	0.189952	0.031888	0.9736	0.284627	0.057576	0.130907	0.544342	0.34312	0.234869	0.375616	0.312543	0.075328	0.434969	0	0.227908	2.06426	0.102177	0.083747	0.124092	0.153869	0.157597	0.504287	0.74811	0.219763	0.239925	0.216444	0.096572	0.549117	0.078948	0.151251	1.9373	0.178948	0.141809	0.487515
ENSG00000050327	0.907613	1.18107	1.74172	0.717668	1.66043	1.57884	0.353489	2.30672	2.06447	1.4804	0.565749	1.69157	0.988873	0.813444	1.70024	2.27982	0.8718	1.8887	1.69552	1.35852	2.30193	1.54266	1.51229	1.05044	2.74232	0.558911	0.613449	1.41476	0.617355	1.39162	2.51081	1.85705	2.16639	1.01951	2.65492	0.768421	1.91935	1.12925	1.08807	1.27177	1.80859	1.07635	0.929692	0.513384	1.97893	1.88008	0.884198	1.77114	2.80522
ENSG00000050344	1.0243	2.1795	2.34867	1.26351	1.60809	2.31495	1.90683	4.59589	1.54264	2.60277	1.79743	1.82152	2.06051	1.59399	3.64756	2.69546	1.95164	2.73714	3.49884	2.19861	4.03592	2.12454	2.18236	1.9698	2.99232	2.83877	5.34417	1.73422	1.70281	1.47932	2.84828	3.27721	2.35674	1.07213	3.18294	1.24186	2.00223	1.1276	1.70139	3.11004	1.98855	2.18439	0.930006	1.35742	4.45278	3.59135	1.91596	2.18611	1.32499
ENSG00000050393	4.46347	3.11708	3.38245	2.75115	2.41228	5.74646	2.15926	3.61556	3.56549	2.80875	2.24862	2.29112	2.57031	2.92566	3.01479	3.22338	3.74094	4.07676	2.33196	2.51673	6.7461	3.01042	4.06469	3.8723	5.28941	2.22005	4.12641	2.34136	3.09991	3.11254	3.52255	3.03482	3.70882	1.91402	3.13073	1.9494	3.87034	3.62549	3.4813	4.96147	3.18357	3.46605	4.41777	2.25388	3.24247	4.82423	2.31333	5.20905	3.49181
ENSG00000050405	3.5287	3.66142	2.62032	2.97554	2.20594	5.98475	2.61387	6.78719	7.60533	3.52471	1.96917	3.65964	4.23296	3.40338	3.79239	4.29143	2.87106	8.982	3.22681	4.07433	2.51771	4.13389	4.43361	4.34166	4.38017	2.18381	4.0999	4.30682	3.30675	3.54744	4.67828	2.92755	2.35637	3.20279	6.76687	2.98011	4.11438	4.03874	3.0075	5.39174	4.4611	3.55732	5.19526	2.18902	3.20468	3.75704	2.92484	4.40271	3.25519
ENSG00000050426	29.9133	21.0044	26.9463	23.8265	20.5568	26.7514	18.1249	29.7247	18.2648	22.7947	19.9681	29.2874	23.9463	23.6187	22.441	22.9055	24.8737	32.0653	26.7824	26.4325	15.7563	24.7332	23.1685	24.8262	34.3866	24.5931	30.0865	26.6886	19.8293	23.8232	36.6492	23.6519	20.7039	15.754	35.6986	21.067	29.1818	17.9485	19.0877	35.0385	26.6908	22.62	12.7177	17.279	30.693	32.4319	18.229	34.2525	24.2326
ENSG00000050438	4.80788	2.11537	2.55476	3.17287	2.2016	2.93945	3.42538	4.93265	3.29183	2.32293	1.51497	2.46522	2.39229	2.56385	3.12577	2.94102	2.42709	3.84903	3.95078	3.0174	2.73165	3.01877	2.8839	2.96984	4.24904	4.18324	4.21178	2.5475	3.86072	2.5351	2.55798	1.96913	1.59761	1.77735	4.57959	3.53471	2.89061	1.46537	1.47036	3.4061	3.06533	1.60224	1.31165	1.7	2.18866	3.0849	4.54105	3.2572	2.54805
ENSG00000050555	0.144062	0.080195	0.965826	0.038278	0.079063	0.205532	0.180767	0.245334	0.009147	0.007094	0.083373	0.212426	0.322854	0.074238	0.025717	0.011002	0.097879	0.059342	0.190402	0.041821	0.174901	0.07181	0.111062	0.077018	0.783606	0.050432	0.013442	0.036585	0.02336	0.090035	0.114128	0.103177	0.292072	0.049876	0.059083	0.026769	0.102505	0.051288	0.150104	0.201524	0.168156	0.124057	0	0.138019	0.450448	0.073183	0.111507	0.15404	0.016635
ENSG00000050628	0.118812	0.108955	0.038376	0.2088	0.147345	0.040808	0.076667	0.09137	0.082591	0.051227	0.018211	0.272339	0.041106	0.363317	0.140299	0.324845	0.222492	0.03112	0.197346	0.22351	0.146839	0.10319	0.284301	0.231834	0.271874	0.033087	0.158859	0.195314	0.020413	0.036304	0.177425	0.055865	0.100461	0.031667	0.064603	0.135161	0.24637	0.032005	0.062568	0.060531	0.111009	0.083145	0.083617	0.037095	0.046615	0.042623	0.053561	0.159091	0.066996
ENSG00000050730	0.64458	0.073155	0.209561	0.685322	0.194778	0.66682	0.258061	0.238563	1.69377	0.688729	0.109732	0.459286	0.232735	0.483847	0.260099	0.322542	0.554496	0.605092	0.347169	0.256281	0.020491	0.338061	0.205309	0.637599	0.381034	0.162053	0.036854	0.424313	0.069272	0.237906	0.39977	0.127332	0.151437	0.371444	0.323362	0.103535	0.388871	0.313326	0.220708	0.318539	0.132909	0.112406	1.66936	0.101553	0.165772	0.22587	0.136621	0.208436	0.339266
ENSG00000050748	12.8625	11.9714	12.3291	9.21567	9.59074	11.6661	8.71128	14.0775	12.4873	9.21294	6.39138	11.3264	9.77636	10.9713	10.2144	13.7768	10.3385	15.6268	11.9495	12.4777	3.1756	9.78141	8.05666	12.8955	12.6099	10.0238	12.8989	10.0476	9.2298	9.00823	14.1601	7.57371	9.13063	8.05718	14.2124	8.96174	13.4302	9.44789	7.3423	15.5828	9.63864	8.29082	7.34765	7.61083	8.86942	13.8274	8.26763	12.801	11.1609
ENSG00000050767	0.023556	0.037476	0	0.128214	0.045222	0.016305	0.072182	0	0.095902	0.014943	0.010926	0.055214	0.06573	0.063474	0.01353	0.046063	0.031041	0.049611	0.026813	0.02192	0.126679	0.013694	0.031549	0.040367	0.073943	0.015146	0.198101	0.030781	0.016306	0.058124	0.071888	0	0.015487	0	0.024849	0.028164	0	0	0.039456	0.020735	0.015308	0.012194	0	0.089229	0	0	0.035195	0.040079	0.017419
ENSG00000050820	0	0.043651	0.032997	0.018641	0	0.018968	0	0	0.022321	0	0.010438	0.021204	0.020933	0.160401	0.030777	0	0	0.028837	0	0	0.036775	0.031874	0	0.023486	0.272546	0	0.178296	0	0	0	0.234989	0	0	0	0	0.016235	0	0.068491	0	0	0	0	0.01109	0	0.497544	0.252437	0	0.019142	0
ENSG00000051009	19.7659	12.8839	12.3357	13.7843	11.429	19.424	14.6189	19.1863	15.2723	17.4899	12.9961	16.7566	16.8903	15.7463	13.6943	15.153	17.0938	23.2989	14.8871	15.564	19.5062	14.5329	14.1424	18.8984	14.404	21.3757	16.9193	13.7754	16.4769	12.3774	16.5247	14.4262	11.8861	10.192	22.3998	14.7492	17.721	14.4283	12.8891	19.2829	13.7765	13.4192	10.7303	11.5721	18.7572	15.8757	10.5416	20.8006	16.717
ENSG00000051108	60.9436	68.1753	65.9412	37.9899	41.5247	46.9057	57.6764	66.6337	76.5563	49.2384	50.8163	42.8897	54.0646	43.6195	56.5034	49.0239	37.3233	59.3409	69.8254	79.4743	17.0385	41.6964	38.8207	41.1815	53.2824	59.7902	74.3217	43.2485	56.7653	38.4882	73.2382	45.7231	38.5453	39.0357	76.9008	56.4425	52.6726	40.4425	37.7186	64.6959	41.6843	47.6372	24.231	59.4049	51.1915	77.1793	45.8346	64.0861	51.3547
ENSG00000051128	6.73073	4.64225	3.68985	3.52262	4.14855	5.23786	13.1515	7.09683	2.73967	4.39789	7.60072	6.70538	5.30655	4.54939	5.30709	5.53836	4.89497	5.17417	5.8594	10.5624	20.9012	5.09315	3.28382	4.76135	3.85672	8.2157	13.7048	4.33418	4.67593	4.65861	4.66843	7.67359	7.64172	3.53612	6.97593	8.79484	5.38087	5.56145	3.94521	9.60076	4.53986	5.28601	0.461396	6.27834	5.60221	6.64329	4.43715	6.89806	6.06689
ENSG00000051180	0.493225	0.078668	0.283752	0.816831	0.545748	0.48748	0.525173	0.648815	0.962125	0.711899	0.198331	0.728758	0.229362	1.47319	0.322053	0.390826	0.325224	0.863817	0.683484	0.551078	0.338556	0.720299	1.07752	0.68999	1.93094	0.48052	0.713515	0.53251	0.900531	0.245434	0.267951	0.399252	0.76024	0.191464	2.17918	0.520521	0.539025	0.606271	0.220255	0.981967	0.444005	0.787844	0.696629	0.63786	0.305743	0.250285	0.520001	0.252087	0.408034
ENSG00000051341	0.348858	0.227206	0.56083	0.624075	0.313215	0.359798	0.297182	0.309022	0.675968	0.263881	0.158135	0.618019	0.494569	0.249543	0.234779	0.242944	0.452241	0.729567	0.272895	0.425481	0.036786	0.334302	0.170551	0.625084	1.16138	0.601561	0.740823	0.313204	0.540242	0.28656	0.385564	0.213545	0.173569	0.147719	0.692198	0.212112	0.381943	0.227357	0.229493	0.273092	0.191699	0.318874	0.15797	0.323755	0.204941	0.704146	0.32955	0.794702	0.223803
ENSG00000051382	16.5913	20.9366	17.2884	16.9171	16.0949	15.9889	15.5706	27.4454	14.8167	17.1283	11.2898	17.4094	17.3497	19.6131	20.0761	21.4608	18.7342	14.7581	19.9653	19.5446	4.29484	16.4448	18.0126	23.5716	21.897	19.1948	24.2455	15.8116	12.3179	14.0218	18.4783	19.3314	15.6817	11.2888	21.1906	18.1872	17.0078	14.1905	14.4345	23.8211	15.4726	16.0979	13.2769	13.2816	19.492	25.8421	15.2384	23.2627	17.2373
ENSG00000051523	315.57	269.292	213.81	212.246	209.483	222.037	329.408	271.06	298.029	202.043	236.196	245.971	241.843	192.142	204.878	316.16	213.884	375.972	222.206	283.556	354.144	239.918	148.415	240.162	186.594	344.977	361.428	204.642	260.308	284.587	256.531	223.137	213.43	158.86	313.471	215.42	290.636	211.275	198.668	321.139	230.342	182.137	169.492	179.4	244.334	241.662	174.241	296.94	231.896
ENSG00000051596	13.4822	10.537	17.9517	15.0582	15.5206	17.5173	10.5512	25.0368	12.6462	13.7088	7.5979	16.1036	12.4947	10.3193	12.6571	21.3114	14.5547	32.9372	21.9846	10.6077	29.2739	11.8589	12.3001	14.4869	25.8608	9.61585	19.2921	11.5793	12.6588	12.9264	32.8047	10.2391	14.4697	10.2733	24.143	9.18764	12.1703	9.77801	13.9838	15.7749	13.1536	13.6161	6.81343	10.0794	17.6918	23.8854	10.0888	20.5208	14.8604
ENSG00000051620	11.8621	8.85419	6.26739	6.18093	9.5244	12.8573	10.2528	10.1592	8.68772	10.1848	7.6174	10.469	9.11526	8.0737	4.95955	9.96123	9.36316	14.4033	12.7484	11.1088	24.0274	7.70111	8.4638	8.45218	6.6708	13.2471	9.17519	8.62645	11.0412	10.9037	11.2743	6.4481	8.89272	7.66399	12.2943	10.4595	10.6489	9.77054	9.23478	12.6982	10.249	8.66851	6.80414	11.4826	10.8252	9.09304	6.93706	14.6969	11.2305
ENSG00000051825	28.2809	35.3499	32.3551	29.173	29.9117	33.7678	15.0359	47.9623	35.2463	25.6447	17.415	27.5514	23.4833	29.2381	27.8679	27.7621	26.068	40.7213	40.989	34.3842	1.31155	28.5672	28.2769	38.6317	57.4064	23.617	31.4172	34.9794	19.4551	25.8091	41.9498	21.7363	19.2521	20.4754	45.1714	25.1311	38.6976	20.1344	19.2157	31.5424	26.7193	20.0337	15.1884	17.3668	34.2361	34.5296	18.3041	40.3638	31.9811
ENSG00000052126	1.48057	1.79853	1.34266	1.4502	1.80543	2.10299	0.506191	2.42775	3.071	1.91136	1.38694	2.39954	2.26973	2.62218	1.66316	1.57708	2.23009	2.4313	1.20446	1.95185	0.301145	1.88465	2.61566	1.61088	1.07326	1.19622	1.95972	1.8292	2.08719	1.93752	3.48372	1.13863	1.5343	1.11315	2.34754	0.517196	2.39866	1.37145	1.41614	2.93389	1.92035	1.40844	1.95575	0.979202	2.30609	1.04416	0.758957	1.88909	1.61275
ENSG00000052344	0.056821	0	0	0	0.104937	0.056653	0	0.382466	0.033374	0	0.057027	0.096201	0	0	0	0	0	0	0	0.076258	0.201238	0	0.093723	0.035108	0.08602	0.026451	0.049524	0	0.028317	0.075912	0.058076	0	0.037233	0	0.043409	0.024624	0.034887	0.053561	0.045718	0.242842	0.036821	0.290251	0.045021	0.060085	0	0	0	0	0.030256
ENSG00000052723	14.7244	14.9401	15.2741	15.4397	12.2254	14.9877	11.9597	14.813	17.3733	12.341	11.5818	16.0406	14.1461	15.1902	11.4123	17.2207	12.7254	14.7665	12.9261	12.9704	6.78644	14.5476	9.45569	18.1022	19.5573	16.1376	14.441	13.9716	12.6202	15.1979	19.9637	9.25441	13.0431	10.5585	14.559	10.1453	17.6369	14.2598	10.7053	20.6434	11.3791	13.4302	8.9109	11.34	10.9652	11.2901	8.42303	15.1442	12.4449
ENSG00000052749	11.6204	11.0509	6.30537	3.71694	6.4284	5.51254	15.2203	7.7157	7.03861	4.64303	5.06661	7.56144	9.28862	6.94566	6.22952	8.00489	4.85924	12.3288	10.5785	9.00405	18.2347	7.74824	4.8576	4.80648	6.17545	9.16549	9.55552	5.37343	5.29697	6.77677	7.89404	10.285	6.35472	6.11642	9.37453	8.98809	7.46925	7.10396	4.68261	9.35192	7.42993	6.49252	4.49986	8.5322	8.72583	12.2539	5.76657	9.86953	9.32047
ENSG00000052795	7.35024	5.60455	7.61669	5.22665	4.40232	5.17221	9.81514	7.44206	5.8878	4.42928	3.72532	4.45021	4.98892	4.61216	6.0053	5.99975	5.19127	7.19697	6.08579	8.14128	3.68859	5.52506	4.49988	6.15551	5.46159	10.0548	13.6893	6.12529	6.85031	6.49181	6.75435	6.48044	4.69055	3.43971	7.88962	6.59081	6.20201	4.7482	5.44554	9.35134	5.13676	6.56021	2.31979	4.32543	5.9812	5.66326	5.051	6.55233	5.49685
ENSG00000052802	7.24488	5.42816	4.35447	3.4707	3.10149	5.36704	4.18675	7.3389	5.24903	3.84105	2.42909	4.58896	3.59375	6.24925	3.50925	5.54277	4.00927	5.57382	5.73921	4.6351	1.19489	4.30005	4.04475	4.43009	5.04922	4.26996	6.78739	3.2348	4.94173	5.12732	5.98548	3.63692	3.44996	3.81788	6.21576	3.55248	6.27836	3.0218	3.45644	5.82441	3.27049	4.24489	2.31593	2.13066	3.7966	4.43568	2.87044	6.22865	3.05271
ENSG00000052841	55.7941	48.9103	52.6382	48.2218	49.8927	59.9401	36.2013	82.2288	46.7418	44.6538	30.4491	62.0111	51.6228	52.1121	47.4695	54.9282	49.8146	57.5943	62.0229	58.4633	12.167	45.8733	40.3695	60.0527	66.1929	49.8368	61.621	50.5862	47.5739	45.7443	66.7969	40.2951	47.4658	29.3535	70.5992	40.28	57.1104	42.153	37.426	69.5259	45.2376	39.0354	19.4382	33.0208	54.383	68.255	35.7087	66.0925	54.1533
ENSG00000052850	0	0.019068	0	0	0.007689	0	0	0	0	0.007591	0.005574	0.009381	0.008388	0.008072	0	0.011769	0	0.038082	0	0.033554	0.016263	0.006984	0	0.010299	0	0	0.04315	0	0	0	0	0.00849	0.007913	0.005337	0	0.014321	0	0	0.013429	0	0	0.006212	0	0.00568	0	0.013049	0	0	0
ENSG00000053108	0.062407	0.507541	0.219173	0.106412	0.016365	0.088599	0.038381	0.068063	0.041651	0.040403	0.02966	0.284186	0.021766	0.531955	0.021967	0.259246	0.0758	0.662619	0	0.408118	0.117053	0.297967	0.162792	0.322396	0.345488	0.040204	0.478498	0.15723	0.603198	0.330756	0.064973	0.022018	0.381906	0.013966	0.381472	0.015244	0.054359	0.456556	0.028579	0.265081	0.24319	0.449089	0	0.094089	0.060773	0.233837	0.171994	0.191681	0.075736
ENSG00000053254	55.4688	52.4356	52.5426	44.9792	49.4505	49.0727	36.9495	57.3486	56.2294	38.3628	36.3126	47.1294	54.4698	40.3467	37.2784	53.6316	41.1757	76.5077	62.7605	53.2499	28.773	46.2018	34.7978	54.6701	54.6522	49.0277	53.156	39.6548	44.2777	52.5007	57.9362	35.5111	40.072	31.8673	57.3374	37.1192	56.0045	35.9478	36.7388	75.1809	44.3598	34.1591	26.6614	33.7719	53.1647	61.553	36.7931	60.7407	54.1347
ENSG00000053328	0	0.185662	0.181745	0.05191	0.196818	0.105881	0.048163	0.206598	0	0.049715	0	0.12057	0.088654	0.052461	0.044827	0	0.23674	0.319129	0	0	0	0.07444	0	0.065778	0.298182	0	0	0.08567	0.211502	0	0.157203	0	0	0.035005	0	0.046639	0.131017	0.050315	0.128278	0.20218	0.049608	0.040021	0	0	0.19421	0.167426	0	0.197156	0.093449
ENSG00000053371	9.38706	11.3207	9.24418	9.94606	8.92544	12.1933	11.9632	10.3923	8.31634	9.56298	7.95327	11.1262	9.6104	9.15695	8.85685	8.16191	8.26741	13.9804	8.24991	8.44577	9.38205	9.35139	8.23277	9.24612	11.8589	8.83609	13.3422	8.26645	9.35271	8.75872	10.1003	8.55993	9.47822	6.86612	9.83834	8.30673	11.3329	8.6027	7.35339	13.5352	9.61857	9.85459	5.92285	10.3104	11.5706	9.50757	7.86739	15.6823	8.66327
ENSG00000053372	5.35567	7.29768	6.02186	3.89814	4.17938	6.16498	4.25075	6.07071	3.45116	5.26754	3.39297	4.20338	4.43476	4.69094	5.34472	4.08627	4.76591	6.72558	4.72674	5.54312	6.79314	4.05907	3.98946	4.49881	5.16984	3.58724	5.28414	5.0195	4.21715	3.61735	5.44615	3.42001	3.39474	4.66907	6.91786	3.57138	5.19479	2.59035	3.31478	8.2472	3.50753	4.976	2.38265	4.38384	5.19911	4.41572	3.939	5.63714	5.23805
ENSG00000053438	0	0	0.10957	0.094061	0	0.047948	0.043458	0.37355	0.45308	0.089751	0.064501	0.054534	0.096825	0.047396	0.121459	0.337841	0.137741	0.144702	0.238758	0.06467	0.637953	0	0	0.119088	0.293312	0.045154	0.084834	0.091942	0.047897	0.085987	0	0.048916	0.045437	0	0.074146	0.084251	0.10877	0.045521	0.07744	0	0.044942	0	0.453564	0	0.190911	0	0.140367	0.05944	0
ENSG00000053501	9.30871	9.8158	8.94918	7.27931	6.13304	7.81935	6.49793	13.4726	6.92457	7.21899	5.08213	7.79403	7.1543	7.23412	6.89913	10.146	8.25258	14.7013	9.57414	7.98364	10.0671	6.32979	6.33648	8.20574	9.45799	5.6221	8.72137	7.38197	7.92203	8.23807	9.65953	5.60713	5.91665	6.81796	9.66899	5.30215	7.51266	7.66349	6.51359	9.25244	6.36399	7.42985	7.25354	5.95478	8.62689	9.15293	6.48985	8.91937	6.59668
ENSG00000053524	1.50911	1.66205	0.929053	0.861584	0.60118	1.60136	0.200652	1.23091	0.881924	1.10509	1.03985	1.02079	0.48194	1.17128	0.834198	0.78442	1.50683	3.63714	1.08543	1.20613	0.953273	0.733702	0.53582	1.64006	2.17385	0.573756	0.672494	1.10949	1.1447	0.559943	1.04162	0.407552	0.834681	0.552048	1.21677	0.347086	0.711222	0.77595	0.640893	1.47956	0.722566	0.620328	0.940453	0.465051	1.4632	0.961189	0.707641	1.12459	0.738554
ENSG00000053702	0.106152	0.08451	0.083192	0.108305	0.118896	0.073464	0.065145	0.070786	0.086445	0.050566	0.024621	0.082968	0.111074	0.053679	0.091546	0.181577	0.069959	0.474761	0.120885	0.271663	0.569971	0.061721	0.035574	0.159181	0.083355	0.068307	0.127672	0.08677	0.091832	0.049125	0.108031	0.093649	0.122097	0.047417	0.224135	0.095281	0.090309	0.017327	0.074079	0.186864	0.051724	0.068718	0.156323	0.100585	0.126458	0.086522	0.026459	0.135517	0.058863
ENSG00000053747	0.020404	0.032434	0.010774	0	0	0.004776	0	0	0.03395	0.012927	0	0	0	0.083654	0	0.167742	0.01344	0.021502	0	0	0	0.007371	0	0	0.042672	0.01311	0	0	0	0	0.014385	0.009998	0	0.012354	0.029799	0	0.024068	0.093765	0.022786	0.194475	0.009209	0.014638	0.078521	0	0.018875	0	0.036211	0	0
ENSG00000053770	15.215	13.7206	11.8942	11.4266	11.0825	13.1688	10.3826	21.5968	15.6089	11.4887	8.10936	13.7895	13.9454	14.0573	10.9411	12.7593	13.0337	12.9967	13.6426	15.3541	2.01271	13.8899	10.2675	14.9849	18.4875	11.2805	18.0549	11.5141	12.3984	13.0953	16.9463	10.5322	10.67	8.0852	16.093	9.44806	16.0036	9.12621	10.2167	14.754	10.59	10.1858	6.31489	10.4547	14.2058	14.9285	8.94702	16.6598	11.6144
ENSG00000053900	22.4713	16.3244	21.3792	16.4287	14.8882	18.1014	14.4715	29.6114	19.2165	19.731	12.8332	13.9705	16.154	19.996	13.7131	22.7532	21.8311	26.8246	19.3939	17.6594	8.50827	16.8779	16.4513	18.7825	25.4702	17.6903	26.2144	19.774	15.1486	15.4932	23.2307	16.4587	13.7485	14.6982	19.8524	15.6286	20.9258	15.0031	13.0789	28.5533	13.0559	14.0282	7.67971	11.7504	19.1632	19.0592	12.8857	21.6031	14.5619
ENSG00000053918	8.31223	8.49548	7.98055	9.36734	8.39151	9.35556	9.99118	9.02226	5.17435	7.89108	10.139	9.92916	9.42183	6.90653	8.0175	8.50934	8.40496	7.66089	8.42713	8.57725	15.8925	10.8066	6.34391	9.65665	8.11604	9.74006	9.58194	8.2091	7.49856	8.43974	11.5119	7.63403	10.3977	6.49901	10.186	13.5742	8.0785	9.29443	8.65714	11.1473	8.8498	8.01316	4.03431	8.19066	10.9253	8.69905	8.13161	11.8828	9.60791
ENSG00000054116	18.5844	17.2483	15.9781	13.536	12.8618	17.5759	18.7465	23.3713	15.4016	15.5047	12.4917	16.7785	17.4349	17.5821	14.7297	18.7134	14.4361	29.4138	15.8719	18.9079	15.4528	15.5097	15.0675	14.5736	16.2847	15.489	21.5439	16.8836	13.4322	13.6326	22.4235	15.157	13.6252	11.5056	20.6874	16.1603	15.9531	12.2728	11.2092	20.4752	12.7514	18.2925	7.693	13.4528	20.5742	17.3909	14.2118	24.2418	12.0335
ENSG00000054118	38.0758	35.5665	36.0087	31.0459	29.0979	31.8508	30.2972	43.2734	37.0037	28.424	22.0424	35.4634	30.324	32.3423	24.3241	27.6665	29.1391	41.5969	37.4667	38.4879	19.1184	30.7342	26.0341	33.8622	41.0572	36.3709	44.4457	29.1259	30.6775	35.6334	40.3155	26.5231	32.6236	26.7075	43.6082	28.3934	37.4497	27.8569	26.1499	44.5623	28.971	24.4284	21.1008	27.0071	33.5579	40.3824	26.0102	42.1073	30.4825
ENSG00000054148	11.0548	11.2821	8.94663	9.01822	7.74585	8.50645	14.3255	7.58387	13.4109	9.14026	8.58125	9.01071	7.98221	8.74791	10.8455	9.51729	7.00598	15.0991	9.15139	9.38472	5.49169	9.43054	5.77047	8.39147	7.06827	11.0459	10.9861	8.45952	11.969	9.96501	10.1184	7.62844	6.70132	5.42898	12.0824	9.42029	10.9631	7.42789	6.83287	13.4321	6.64562	7.95773	7.13386	8.35555	9.57147	9.18829	6.86091	12.9484	10.6673
ENSG00000054179	0	0.088106	0.085937	0	0	0.074605	0	0	0.176853	0	0	0	0	0	0	0	0.037313	0	0	0.100901	0.176612	0	0.07428	0	0	0.142159	0.134182	0.144971	0.074453	0.268972	0	0	0.211677	0	0	0	0.092695	0	0.060303	0	0	0.113526	0	0	0.075066	0.355458	0.017972	0.093163	0.159218
ENSG00000054219	22.0334	18.5165	15.0057	14.9691	14.5837	17.8472	12.7436	26.2544	19.949	15.5311	9.22983	14.1399	12.99	17.6947	13.3572	19.2595	15.2629	21.9534	20.1484	13.8254	7.08795	15.3994	14.0235	16.2324	18.2807	14.0712	18.7225	18.4335	15.7322	14.9107	22.7129	11.3501	13.7094	11.8431	25.9243	14.4404	19.121	12.4569	11.5886	20.4914	15.5466	13.3117	7.54311	10.2955	15.9841	19.1071	10.6089	20.3316	12.8534
ENSG00000054267	33.1176	31.0523	31.8309	32.526	29.5797	26.2167	19.7456	39.4573	35.2707	27.9313	17.9351	33.1981	28.5457	30.7489	27.1049	41.3835	26.4144	49.8059	37.3154	31.9189	42.0212	27.3348	29.635	28.6538	36.545	28.2623	36.6726	31.4506	23.2562	25.5009	39.542	25.1931	24.9277	23.1776	38.6381	26.8932	29.8792	27.8197	22.8818	33.3861	23.919	24.4173	13.8713	23.1559	33.6243	42.7788	23.5617	36.2691	26.4054
ENSG00000054277	9.42201	7.73677	8.76154	4.36127	5.3114	6.88309	8.23024	9.24983	6.09694	6.65232	6.0986	6.80218	6.74767	7.1495	8.15292	8.23967	6.51993	8.08082	5.9101	8.86176	2.87589	8.69197	7.07442	5.86021	8.24267	7.75082	7.01705	8.0392	8.62658	6.22601	8.99023	4.84756	5.46745	4.75486	8.9866	8.25801	5.26412	5.72207	6.04665	6.72735	5.70018	8.00246	1.88242	6.736	6.85401	6.94475	7.6445	9.83711	6.2515
ENSG00000054282	21.234	17.4206	16.1419	13.435	14.3993	17.7796	9.37719	18.2288	13.2546	13.2466	13.7435	14.4241	14.3754	13.4349	13.6004	14.6307	14.1887	13.8996	15.9541	12.889	5.67155	13.3998	13.4997	16.3124	18.9964	17.7762	18.4062	16.3401	14.1838	14.8007	20.9785	14.2091	14.953	10.5533	16.624	14.1306	15.7808	14.138	13.973	22.1451	11.0031	11.3301	7.50711	12.6038	17.4635	17.0659	12.74	17.5078	15.7578
ENSG00000054356	0	0.13463	0.119095	0.056326	0	0.169417	0.201755	0	0.121946	0.017235	0.006324	0.063867	0.219934	0.036648	0.18113	0.026698	0.071836	1.22668	0.037995	0.37177	0.545459	0	0.793504	0.200833	0.403919	0.091375	0.365141	0.197153	0.216949	0.02522	0.02771	0.163287	0.026928	0.012118	0	0.092805	0.473642	0.486882	0.082938	0.496401	0.380987	0.117786	0.962587	0.083577	0.419223	0.036244	0.068575	0.055145	0.30669
ENSG00000054392	1.52694	1.53383	1.69766	1.37655	1.12382	1.56322	1.14063	2.14379	1.2831	1.58026	1.11131	1.60786	1.67403	1.79172	1.23458	1.93683	1.16679	1.96031	0.927329	1.82847	2.69976	1.16223	1.03329	1.42755	1.69547	0.795917	1.57441	1.10217	1.27624	1.15343	1.36554	0.913387	1.31131	0.749325	2.12396	1.27199	1.22458	1.1049	0.98359	2.08222	0.963534	1.3252	0.871058	1.32233	1.4819	1.49368	0.758102	1.32277	1.7162
ENSG00000054523	7.45745	5.77741	8.98264	6.32385	5.34645	7.8357	7.29181	10.9252	8.20793	5.54936	5.50636	7.92613	6.00945	5.41017	6.54699	12.6274	5.90901	8.94219	7.83018	8.13182	2.49586	6.49885	4.36325	8.11118	9.58927	10.5125	23.5056	8.22202	5.74479	5.56646	9.66728	6.56104	4.00122	3.76949	9.89368	5.81545	6.13294	4.86618	4.60809	9.58214	5.37936	4.45404	1.53119	4.89886	6.67399	10.269	5.60145	8.05365	7.349
ENSG00000054598	0.062114	0.098744	0.032422	0.042272	0.026495	0.042999	0.025345	0.027581	0.067427	0.091835	0	0.048515	0.014444	0.027873	0.047524	0	0.068194	0.065452	0	0.192655	0.027878	0.048136	0.055416	0.035479	0.173215	0.133038	0.124244	0.027033	0.043006	0.051077	0.126322	0.043848	0.027233	0.046128	0.043649	0.012366	0.017606	0.054042	0.057804	0.072907	0.053833	0.032139	0.106924	0.04899	0.042227	0.067468	0.041209	0.017607	0.030627
ENSG00000054611	30.9551	24.8765	26.6869	23.7937	23.6469	22.8217	26.3529	25.4748	25.2535	29.2739	21.0755	31.7267	26.8192	31.0239	23.3705	30.105	25.7487	37.5999	32.6857	25.9745	38.7094	25.1608	22.486	27.2539	28.3592	24.9792	33.9549	26.0184	25.5196	23.9949	31.0418	24.6169	22.7532	18.9217	33.4726	28.7935	29.5094	22.7992	20.7458	36.7062	27.0383	23.7997	15.2947	20.8898	29.0727	30.0947	19.8639	35.7541	26.5955
ENSG00000054654	62.2535	30.8894	28.3591	39.6111	33.103	44.8912	18.1051	61.1186	79.9679	45.2603	28.6592	43.6899	37.0205	38.9464	30.1242	42.6495	40.9335	76.051	58.6317	51.0292	33.8979	36.2983	28.6706	43.9113	47.4601	24.0767	66.7817	39.3634	40.8898	40.3147	60.8324	25.515	27.0629	22.9215	52.4145	18.2276	60.2703	29.2763	22.8335	71.7248	31.6552	20.9906	35.5396	22.432	39.795	70.3421	23.7992	48.7201	35.0118
ENSG00000054690	0.062325	0.10524	0.037742	0.487097	0.073192	0.091623	0.08874	0.099467	0.047263	0.019696	0.077847	0.076839	0.074421	0.049864	0.203461	0.191711	0.1434	0.175734	0.070916	0.048396	0.035215	0.370861	0.048591	0.102157	0.112302	0.390343	0.688926	0.236423	0.317613	0.047656	0.073952	0.366575	0.33849	0.015678	0.423147	0.168429	0.05304	0.013788	0.173121	0.084814	0.033845	0.226623	0	0.057821	0.043096	0.092005	0.199216	0.064354	0.827177
ENSG00000054793	2.12855	1.03937	0.94016	0.968792	0.521842	2.10925	0.578653	1.50934	0.653567	0.696475	0.80349	0.611089	0.444491	1.54371	1.40813	1.01335	1.23542	2.15151	1.0701	1.35397	0.153932	1.01011	1.67415	1.70074	2.21035	0.824153	1.38719	0.799055	0.856248	2.21332	1.52016	1.18454	1.5035	0.384109	1.54687	0.50553	2.48286	1.74002	2.10483	1.68187	1.03856	0.790234	2.8639	0.467158	0.823196	2.5377	1.70968	2.76376	0.731213
ENSG00000054796	0	0	0	0	0	0	0	0	0	0	0	0	0	0	0	0	0	0	0	0	0	0	0	0	0	0	0	0	0	0	0	0	0	0	0	0	0	0	0	0	0	0	0	0	0	0	0	0	0
ENSG00000054803	0	0	0	0	0	0	0	0	0	0	0	0	0	0	0	0	0	0	0	0	0.032088	0	0	0	0	0	0	0	0	0	0	0	0	0	0	0	0	0	0	0	0	0	0	0	0	0	0	0	0
ENSG00000054938	0	0	0	0	0	0	0	0	0	0	0	0	0	0	0	0	0	0	0	0	0	0	0	0	0	0	0	0	0	0	0	0	0	0	0	0	0	0	0	0	0	0	0	0	0	0	0	0	0
ENSG00000054965	10.9189	9.2831	9.15881	9.75567	8.14377	10.9977	7.94426	11.5121	10.0945	9.16282	6.99549	9.76099	8.76961	8.67899	8.51896	8.38443	8.0665	12.7746	10.4726	9.17139	5.36878	8.42712	6.61688	8.47528	10.6019	9.71824	11.9041	6.07461	8.31818	9.87607	11.368	6.92508	8.52855	5.76197	13.067	7.83867	12.6855	7.35113	7.18267	12.5395	8.0672	7.70457	6.61407	6.94224	9.73289	11.0598	5.52718	11.9214	10.4905
ENSG00000054967	30.0099	18.192	24.4441	15.6906	17.8029	15.8517	36.2729	24.2355	14.4282	18.0124	16.6943	20.0795	22.7042	23.6065	24.4062	23.6739	19.4178	29.1744	21.9238	25.0998	63.6196	21.7612	16.339	20.7572	19.9356	33.5703	41.3939	19.6181	24.5057	15.8539	23.4149	26.2931	16.1201	13.8195	24.835	25.3908	20.0129	16.8639	15.6084	24.8767	20.6198	18.9378	8.12775	21.1278	21.0374	21.1493	17.5582	25.6709	21.4872
ENSG00000054983	20.0018	12.2621	7.0226	7.81496	8.66639	12.2557	12.5997	18.854	15.6484	10.9684	8.06084	8.17657	8.41304	9.15145	12.6228	11.0939	8.29551	17.062	12.3095	12.9703	4.23155	13.6949	12.8211	9.89548	11.7081	15.3525	18.8381	8.79443	13.1179	10.3528	12.5676	9.61219	7.4598	9.91528	13.8558	8.56371	13.2998	7.74821	6.0479	14.8379	8.62555	7.44819	5.46111	7.84084	10.5104	17.6143	6.74828	14.4211	8.19174
ENSG00000055044	31.4002	25.5195	33.2507	20.8761	25.6421	29.9464	20.8981	35.1582	35.3475	28.3766	19.0673	31.8136	29.0615	25.4454	26.5668	36.9073	23.4165	39.3129	49.7824	27.6538	9.21161	23.9621	29.8628	28.6411	33.8311	24.5272	32.1139	30.6607	23.2869	30.0926	40.1643	25.7946	23.0858	26.5088	47.2713	23.0573	35.9137	21.9223	20.7097	30.4787	24.7478	23.0145	10.0083	22.4115	31.1454	31.7136	21.8811	31.4323	23.9272
ENSG00000055070	39.3341	34.6411	32.0561	28.0291	24.5986	29.0736	30.3619	36.5197	36.0117	26.9954	24.8213	28.96	28.9397	28.0675	25.403	32.03	25.747	50.947	35.1739	32.0606	28.2403	29.1161	21.9468	27.9	35.3985	30.4569	43.1028	23.6663	33.6176	31.4741	31.8585	22.9366	26.4529	19.2256	40.1988	22.424	32.5859	21.638	25.3142	36.8234	25.2295	21.2596	20.4306	26.5504	31.6844	34.1043	21.7689	39.6269	28.343
ENSG00000055118	0.526457	0.826115	0.673291	0.648914	0.612767	0.611067	0.337505	0.899118	0.653623	0.525019	0.523228	0.748005	0.508456	0.451882	0.243976	0.784299	0.600082	0.650128	0.774136	0.38865	1.01572	0.805279	0.296281	0.54445	1.04827	0.157438	0.284318	0.631628	0.323196	0.434279	0.721582	0.507946	0.621934	0.43493	0.841689	0.492743	0.312378	0.59401	0.635502	1.08168	0.681808	0.319986	0.750292	0.40537	0.48674	0.518115	0.508978	0.921957	0.725561
ENSG00000055130	17.6047	16.2877	15.8286	15.85	13.2222	14.7344	15.5748	20.2338	16.9373	11.1521	10.2292	14.6196	13.5312	12.4435	12.9122	13.298	13.8925	17.4541	20.0358	16.9936	2.65745	13.7103	11.0045	15.5884	18.0474	21.4112	44.1387	13.9946	14.9571	15.215	19.5403	16.361	13.2478	9.17497	19.281	11.987	17.6538	10.7052	12.6401	18.9131	11.8053	11.1454	7.69178	11.0269	14.7121	18.7171	10.0693	17.6399	14.4485
ENSG00000055147	10.2829	10.2338	11.2358	9.08285	8.34284	8.30319	8.3936	14.5751	10.6011	11.0594	6.13485	10.2759	6.27303	11.24	7.02747	12.2676	9.84392	13.2597	9.07955	9.28706	3.76843	5.53763	11.2887	9.70665	17.7001	5.75161	7.96644	8.73596	9.89934	6.52757	11.3005	8.78915	7.82561	8.05548	9.33484	7.63544	13.5373	9.44729	7.89228	13.6825	8.97699	7.17036	9.90836	7.56625	11.2839	12.4288	6.29932	13.4824	8.74666
ENSG00000055163	121.852	91.0572	104.458	106.918	103.021	120.418	64.7586	133.347	124.815	105.314	65.2944	113.99	94.8453	100.235	77.1008	120.026	100.698	172.649	155.074	106.991	114.81	100.745	93.1406	115.367	127.993	91.1114	106.35	107.618	88.8644	99.7456	137.257	86.5598	82.1558	77.9774	130.005	75.0215	122.897	86.8718	78.244	131.548	104.226	85.0432	69.2285	64.9597	103.254	125.186	77.4198	133.857	111.633
ENSG00000055208	26.4523	39.6988	37.1362	34.3797	34.5898	40.6942	27.9353	45.5174	34.2714	28.7736	23.2964	34.1805	32.1356	28.0713	26.1241	21.1567	35.9885	21.8642	50.0557	39.1428	1.83393	32.0767	27.3716	37.4696	47.1292	34.9728	37.4779	32.7282	35.9726	32.3246	48.7659	21.4067	29.7367	26.0628	44.0864	28.9009	40.4019	37.2274	30.1988	47.257	31.8046	22.658	20.9188	25.0232	40.5555	51.5635	25.3801	44.2882	37.3795
ENSG00000055211	7.59086	7.9724	6.21003	5.15702	4.97998	6.78735	8.76519	9.74416	5.75689	6.0145	4.47614	6.38089	6.1465	6.01831	5.97551	7.00881	6.21323	7.53979	7.42066	7.55192	1.99607	7.04118	6.30941	6.08837	8.00307	5.74123	7.08796	5.10136	6.82554	6.60385	7.00883	5.80262	5.79302	4.11076	9.44934	6.9888	5.85778	5.54714	6.39193	6.94118	5.96985	6.57212	3.30522	4.92418	7.23654	6.91404	5.39823	9.01853	5.3037
ENSG00000055332	13.1987	13.8791	14.4598	15.7279	8.24269	12.8681	40.0621	16.9409	13.6891	10.9874	8.73958	13.5431	11.3612	15.3007	17.436	11.4225	11.5563	11.8066	13.7738	15.7151	4.37925	11.9998	10.2824	10.8114	18.2174	28.4001	71.9766	12.017	25.2075	10.8508	21.7322	23.6377	8.89374	7.73855	18.5094	10.286	16.7879	11.8773	11.2781	16.6619	9.91283	10.1347	4.7622	8.89455	10.9779	15.8819	9.32555	17.196	11.4634
ENSG00000055483	32.1881	25.4809	21.8234	22.5911	26.442	27.5148	14.1586	33.1003	30.6898	24.9777	15.0077	26.3727	23.9515	22.8982	21.3106	25.678	26.4331	37.0388	30.2152	32.1874	27.9332	20.8131	19.1259	28.5923	29.8226	25.2777	26.3079	26.7798	17.0194	16.834	29.2993	20.3375	19.8611	20.7991	31.0543	21.3645	24.7655	18.8536	15.577	30.5007	20.9049	17.6634	9.18042	20.7599	25.495	33.2717	15.6556	28.8153	27.2994
ENSG00000055609	44.5154	35.9311	36.6088	31.7918	32.0634	35.9204	26.5836	52.9714	34.3824	32.1398	23.0289	35.3112	34.0007	34.9587	30.1592	38.5924	35.5156	51.1587	42.0033	43.2209	29.5007	34.7021	29.5029	36.6542	46.8441	38.9165	52.0018	33.301	30.8641	27.806	48.4117	30.5084	28.7694	21.9006	44.9184	28.9174	39.244	26.4251	27.5158	47.2631	31.3205	26.6787	15.0185	24.7628	33.8262	48.311	25.9834	40.626	34.6004
ENSG00000055732	0.0439	0.09747	0.047201	0.046479	0.111294	0.142812	0.037005	0.247532	0.150713	0.144526	0.061807	0.061458	0.036876	0.054095	0.015068	0.162618	0.052874	0.208333	0.39045	0	0	0.044035	0.052034	0	0.082883	0.119775	0.095367	0.017139	0.143412	0.027128	0.134983	0.018874	0.034746	0.1137	0.402357	0.016003	0.239099	0.174718	0	0.140759	0.021718	0.041308	0.039379	0.081219	0.141038	0.378236	0.025538	0.119519	0.098466
ENSG00000055813	0	0	0	0	0	0	0	0	0	0	0	0	0	0	0	0	0	0	0	0	0	0	0	0	0	0	0	0.011565	0	0	0	0	0.023327	0	0	0	0	0	0	0.01561	0	0	0	0	0	0	0	0	0
ENSG00000055917	56.9752	52.8519	49.1297	46.1473	39.0341	49.6853	40.4577	80.7772	56.3415	44.6814	31.4902	50.0056	48.0926	51.7736	39.6683	56.3096	49.3156	76.7991	61.1846	52.318	8.5869	46.5536	43.8904	44.6858	60.2259	38.7841	64.2243	47.4096	38.6927	39.3786	63.3553	40.0407	40.8254	33.8532	65.4572	42.6892	50.2069	37.3502	35.4475	61.1961	41.6896	45.7423	32.1697	36.893	46.5009	62.1959	40.5368	61.6678	44.6024
ENSG00000055950	12.4308	14.6375	13.2446	12.7118	12.4785	15.8179	12.5891	15.7842	11.603	13.6081	11.9004	12.5931	13.9347	11.8785	10.3156	9.60087	12.0009	16.5798	13.866	12.9077	9.8396	13.8942	11.0646	15.2853	15.1174	12.0552	16.828	9.83878	13.1857	11.7031	13.8012	9.95236	10.8349	11.3784	16.4019	12.5073	15.608	10.0651	11.7241	14.5733	11.3895	11.7805	8.10123	9.968	13.3305	16.0985	11.1826	15.8932	11.0635
ENSG00000055955	7.11003	5.68387	7.32425	8.07643	8.5478	6.14452	4.91561	17.2197	5.47159	7.5787	4.99398	8.65328	7.55003	6.40758	7.21919	9.32624	5.21262	14.3835	7.51132	5.50902	11.2226	4.71689	6.50918	7.18809	13.0342	8.37711	13.2461	5.56542	5.19039	7.94037	13.1695	8.99646	4.87259	3.67121	8.05559	8.64627	8.904	5.12262	6.5467	13.6592	13.8961	5.99563	2.78755	5.40577	8.0158	7.87439	3.83864	6.45782	9.08812
ENSG00000055957	0.385691	0.118063	0.137898	0.097726	0.442487	0.061519	0.560533	0.102935	0.048272	0.251944	0.175759	0.164449	0.142186	0.059996	0.202763	0.057915	0	0.093492	0.314529	1.10763	0.380991	0.539323	0.158616	0.101582	0.161654	0.747126	0	0.05819	0.225554	0.109743	0.150864	0.062738	0.113876	0.066276	0.056147	0.499665	0.299721	0.135484	0.05852	0.182569	0.096241	0.282219	0	0.317696	0.329419	0.171377	0.044364	0.499157	0.29062
ENSG00000056050	5.82389	11.8434	10.4324	5.35223	4.79031	7.8181	8.19172	6.75935	7.66387	5.6575	4.84414	4.44397	4.54723	5.33776	6.87243	8.29947	3.90044	10.1692	10.1304	11.0524	0.722452	7.08912	9.34863	6.67741	8.91243	7.65995	7.41354	6.18349	5.85139	4.16699	13.5268	9.13699	5.55624	5.50247	7.20803	7.27145	6.58145	4.76259	4.20519	13.2322	3.61343	6.35101	4.80247	4.05832	8.59155	7.59761	7.06398	15.4441	6.33839
ENSG00000056097	21.2087	19.8984	18.9344	18.3126	17.8622	19.444	15.9284	26.8083	21.6815	17.3379	12.3353	19.3873	20.5086	17.8676	16.2694	21.2727	18.354	19.7514	23.6875	23.8708	5.08618	18.9488	15.7637	20.3914	23.499	19.621	25.731	16.694	18.553	17.7916	25.6646	15.2004	18.6434	12.6037	25.2161	17.1966	21.1477	15.9482	14.6143	26.2396	16.6973	13.7586	8.722	13.5413	19.5363	25.4804	15.4526	23.2756	18.4971
ENSG00000056277	1.64385	1.62571	1.99145	1.37213	1.09062	1.85399	0.869467	3.35404	1.51065	1.45667	1.13182	1.7911	1.63736	1.4804	1.34361	1.13319	1.19833	2.26527	2.53872	2.18604	0.183391	1.5911	1.20039	2.0025	2.03267	1.33327	2.26251	1.84883	1.25939	1.64166	1.80545	1.12633	1.51531	1.39331	2.55895	1.09601	1.75695	1.7345	0.943717	2.14324	1.22654	1.18698	0.981431	1.06941	2.02349	2.43585	1.33496	1.33342	1.63805
ENSG00000056291	0	0	0	0	0	0	0	0	0	0	0	0	0	0	0	0	0	0	0	0	0	0	0	0	0	0	0	0	0	0	0	0	0	0	0	0	0	0	0	0	0	0	0	0	0	0	0	0	0
ENSG00000056487	0	0	0	0.028819	0	0	0	0	0	0	0	0	0	0	0	0	0.013583	0	0	0	0	0	0	0	0	0	0	0.090749	0	0.012717	0	0.04367	0	0	0	0	0	0	0	0	0	0	0	0	0	0	0	0	0
ENSG00000056558	14.0428	12.4976	15.0825	13.7321	12.1069	14.9585	5.67966	17.8756	15.2892	15.3611	8.7479	17.2193	13.7821	13.6882	9.72011	15.5376	11.7369	24.4203	19.6099	10.6607	22.8744	11.2632	11.6266	15.238	17.9885	8.56298	10.2703	13.3533	10.6835	10.8951	17.6398	8.35971	9.56973	10.2933	17.838	10.9587	12.7943	10.1089	9.02116	15.6333	12.4028	11.2177	7.16406	8.73895	16.9331	18.1174	8.92626	18.4001	12.9065
ENSG00000056586	25.0437	17.8021	23.7042	23.1965	17.1939	22.2659	16.4358	30.3942	27.6289	19.6691	14.0541	22.277	20.6519	23.4561	19.2583	22.8551	19.2584	30.882	26.313	23.7234	5.25884	22.142	20.2032	23.741	29.4199	22.7654	33.8183	21.9988	19.6431	21.3789	27.3099	19.938	20.6357	13.4999	27.9614	18.4059	24.0791	15.8545	15.3522	34.5128	20.3839	19.6534	12.6394	14.6222	21.5891	28.8049	15.5005	28.9799	20.021
ENSG00000056661	0.084433	0.056194	0	0	0.045206	0.095111	0.440532	0	0.232834	0.065699	0.076454	0.055194	0.098559	0.023226	0.217932	0.05501	0.045332	0.180526	0.281391	0.209539	0.126634	0.139962	0.015769	0.060529	0.073917	0.181692	0	0.055239	0.256196	0.087155	0.105699	0.072751	0.112865	0.061619	0.322915	0.08425	0.20028	0.112292	0.026294	0.228003	0.022315	0.017821	2.35247	0.150521	0.070318	0.230252	0.098263	0.191668	0.202334
ENSG00000056736	0.301489	0.368958	0.369751	0	0.131252	0.13831	0.142181	0.151117	0.14983	0.163505	0.201404	0.080501	0.026286	0.173586	0.080953	0.151036	0.099437	0.316352	0.096014	0.474322	0.103745	0.416979	0.213963	0	0.296529	0.048635	0.360928	0.333136	0.618816	0.093326	0.157226	0.327811	0.135414	0.050745	0.298988	0.107839	0.430352	0.050437	0.269241	0.249328	0.217638	0.30268	0.701747	0.046092	0.154318	0.122991	0.196493	0.109571	0.209442
ENSG00000056972	2.90929	3.70738	3.66412	3.90446	3.86798	4.47575	1.48226	6.1341	2.86179	2.75448	2.08518	3.66938	3.74932	3.27295	2.26852	3.32204	3.47786	3.87063	6.0935	3.07699	2.65471	3.22888	1.98294	3.10211	4.68206	5.33684	3.25677	3.98583	2.70048	3.23897	4.08198	2.93541	3.32463	2.39827	6.43251	3.01539	6.4541	3.27825	2.50463	5.16503	2.9599	1.80321	5.15839	2.33306	4.2976	3.90827	2.86413	4.36445	6.03098
ENSG00000056998	0	0	0	0	0	0	0	0	0	0	0	0	0.051154	0	0	0	0	0	0	0	0	0.163481	0	0.062923	0.081628	0	0	0	0.017617	0	0	0	0.014898	0	0	0	0	0	0	0	0	0	0	0	0	0	0	0	0
ENSG00000057019	0.548702	0.739517	0.699405	0.900321	0.794911	1.43051	0.168996	2.87236	0.264112	0.449423	0.668299	0.994115	0.463722	0.306953	0.823284	0.695908	1.47497	0.505632	1.42746	0.864239	0.387029	1.31017	1.04215	0.838675	1.38914	0.381331	0.814768	0.571249	0.901684	0.304754	1.47116	0.556694	0.846299	0.788564	0.511311	0.810675	0.44828	0.688254	0.753155	1.45271	1.41287	0.39006	1.99446	0.293932	1.02817	1.20209	0.748024	0.574195	0.697896
ENSG00000057149	0	0	0	0	0	0	0	0	0	0	0	0	0	0	0	0	0	0	0	0	0	0	0	0	0	0	0	0	0	0	0	0	0	0	0	0	0	0	0	0	0	0	0	0	0	0	0	0	0
ENSG00000057252	20.6048	20.3956	12.1148	10.824	13.0764	16.9848	18.8472	22.2877	16.0815	13.5435	13.4423	14.4059	14.4751	15.9437	15.0653	11.7662	12.512	20.8485	13.4423	15.0269	3.58779	16.7793	11.53	17.7354	20.9554	17.0642	25.7501	14.0209	16.604	16.1515	21.0184	14.9245	13.5423	11.1497	19.159	15.8796	18.7164	9.80875	13.1036	24.1129	12.6338	13.435	12.7313	11.8954	15.7806	16.1995	11.7009	23.3868	13.4817
ENSG00000057294	0.892131	0.259253	0.281048	0.344606	0.198445	0.792834	0.129655	0.997699	0.482798	0.352978	0.761708	0.216685	0.318933	0.351233	0.747611	0.348951	0.284399	0.312867	0.169643	0.227863	0.730529	0.161279	0.31512	0.448988	0.382133	1.18836	0.35215	0.170326	0.451431	0.191251	0.199105	0.126807	0.193359	0.203322	0.805839	0.291814	0.405954	0.170394	0.328982	1.01539	0.337928	0.478667	3.63403	0.306171	0.659063	0.452621	0.445119	0.402412	0.301981
ENSG00000057468	0.109752	0.104721	0	0.074684	0.09832	0.182335	0.107542	0.087744	0.107232	0.069578	0.020362	0.120031	0.122502	0.561647	0.025202	0.107327	0.14461	0.138742	0.074938	0.020425	0.044305	0.102072	0.029386	0.282109	0.02296	0.070543	0.052712	0.043005	0.075983	0.162468	0.111622	0.185937	0.086603	0.019572	0.115726	0.039347	0.093337	0.028651	0.085792	0.21255	0.042799	0.113597	0	0.051951	0.029854	0.023845	0.054633	0.168029	0.048701
ENSG00000057593	0	0.073395	0	0.02087	0	0.148674	0	0.204859	0.100005	0.156231	0	0.024003	0.087701	0.085691	0.0266	0	0.080947	0.064544	0.105439	0.086202	0.248215	0.053557	0.04259	0.053923	0.032165	0.019772	0.076649	0.020097	0	0.156515	0.093773	0	0.084371	0.027472	0.170993	0	0.059092	0	0	0.162084	0.137771	0.032748	0.203132	0.02193	0.031506	0.066743	0.063432	0.052279	0.045378
ENSG00000057608	67.4592	85.189	83.2142	56.0385	53.4136	61.9813	82.6722	90.5478	77.2903	62.8025	49.2697	69.6688	73.1514	68.6269	69.8703	70.6646	68.7716	70.7257	75.9019	89.6968	17.1948	80.695	56.4007	70.9259	85.0197	70.6577	116.728	67.2789	77.6444	67.9855	100.015	70.3297	69.2595	54.2899	99.2802	72.8948	72.2557	54.8395	58.1195	86.747	58.7732	69.741	37.8654	70.7263	71.7131	85.4217	64.2788	99.7495	64.8805
ENSG00000057657	15.2927	10.9535	7.11595	5.60346	5.29325	10.2442	8.34561	11.8045	38.9645	12.7706	8.79838	8.29214	6.16	7.679	9.29349	8.48533	5.04076	18.0726	8.16886	12.1845	1.47849	7.56614	5.91836	8.88888	9.89646	10.1822	18.5591	7.43931	12.3694	11.8801	12.6906	7.28547	4.98033	4.43169	17.0907	6.24403	15.2477	6.20652	4.75239	13.1362	8.39802	9.59728	11.6828	4.69223	6.4882	15.6681	5.94213	11.4886	9.44709
ENSG00000057663	9.88477	9.8334	8.65099	6.72878	9.17333	11.2395	7.4646	14.0915	11.0366	7.70634	5.75776	10.5086	9.93431	8.39833	6.6422	9.34469	8.79022	11.0734	9.35639	10.8965	0.993229	8.96811	6.82942	8.17333	11.7017	8.76462	15.3988	7.36443	7.99051	10.1331	12.8855	8.46615	7.79385	5.56855	12.6549	8.81779	9.87222	6.79915	7.02924	11.2817	7.67269	7.18554	4.39594	6.37469	9.92358	10.1717	7.03465	11.9772	8.51872
ENSG00000057704	5.48594	2.81259	1.85066	2.01449	2.43587	1.93264	3.69164	3.43936	6.10492	3.79551	2.47416	1.95225	1.85024	2.74515	2.89963	3.39892	2.51299	3.69863	3.21079	4.17806	1.23029	2.96721	2.49499	1.87191	2.02578	7.26159	4.54501	2.62792	2.82967	2.56542	3.17885	1.47302	2.54212	1.91013	3.37951	2.30635	2.7546	2.59616	1.56121	3.91	2.38447	2.82519	1.97848	2.68512	1.7201	3.26354	2.24049	3.73073	2.92965
ENSG00000057757	15.4106	15.0207	14.422	12.1169	11.2366	13.4591	11.8713	16.1838	17.3608	10.5369	8.98572	12.5685	12.7167	12.9622	9.98745	17.4221	12.3991	22.2887	16.3212	14.9019	7.20872	12.2716	11.679	11.9986	16.3439	11.9464	13.6154	12.9791	9.52327	12.648	18.2418	9.72954	11.2883	10.7279	17.3507	11.9874	14.2294	10.5688	8.75849	18.2939	11.3559	11.587	12.37	10.3041	15.5205	18.1765	9.37607	19.4452	11.9656
ENSG00000057935	8.21976	10.2654	15.8878	12.3769	10.9145	11.156	4.6547	16.3961	10.2076	10.5928	5.57971	9.34227	10.2307	6.805	7.64541	8.67452	11.0968	9.60252	14.1468	10.6558	4.26295	9.06507	9.45975	14.1842	14.9711	6.92871	8.90473	12.5822	8.57309	8.5144	17.6509	7.70085	9.40802	7.56428	13.5721	8.3475	11.1707	9.40897	7.32526	14.3106	9.93007	10.3479	8.28943	6.68887	12.1641	13.3372	7.91436	13.9434	10.8994
ENSG00000058056	1.71538	2.5896	3.0339	1.92591	1.10459	1.54844	1.0693	2.44581	3.23657	1.72167	1.68125	2.54198	2.00415	1.76749	1.0643	2.08243	2.04434	2.93742	2.16222	2.0217	1.75298	2.77587	1.69919	1.36746	1.82924	1.48355	1.33997	2.31832	1.02126	2.02803	2.31764	1.56291	1.56126	1.63902	4.6902	0.945435	2.48815	1.13118	1.8876	3.58324	1.89974	1.83325	1.43236	1.91789	3.05353	2.63996	1.48805	2.20993	1.91721
ENSG00000058063	36.2831	31.1213	31.7708	32.4161	28.6385	36.106	21.1759	42.2155	38.9764	25.2443	19.6185	27.5312	24.3428	27.7535	24.1166	29.1362	31.9106	39.1084	40.3203	33.0985	5.5712	28.6819	26.5762	32.8655	46.1672	28.4692	34.3162	26.9086	25.5047	27.0526	38.5481	23.8605	26.2866	20.5983	37.1667	23.794	37.567	23.9903	25.5561	41.7142	24.5096	22.9272	22.5241	22.0068	30.4494	36.1081	23.6481	36.861	29.821
ENSG00000058085	0.016283	0	0	0	0.010416	0	0	0	0	0	0	0	0	0	0	0	0	0	0	0	0	0	0	0	0	0	0	0	0	0	0	0	0	0	0.028417	0	0	0	0	0	0	0	0	0	0	0	0	0	0
ENSG00000058091	7.82599	8.48061	11.0759	6.55703	6.43195	3.90732	1.44887	11.6229	8.35382	8.6544	4.15868	9.95695	5.50907	12.7757	5.49457	6.01278	5.37211	4.04887	9.96434	8.85927	0.404961	6.60418	4.55556	8.03514	6.969	3.92836	4.30217	5.62835	5.82777	6.37782	13.0247	4.7513	5.96131	2.19003	4.80279	6.08482	4.62387	9.29036	8.55352	7.48698	5.92408	4.92542	5.8182	3.87536	5.30322	9.49765	2.01139	7.46639	6.78475
ENSG00000058262	33.0974	37.5171	33.1852	27.2573	24.7024	31.7508	36.336	37.4039	39.3062	31.739	27.868	30.2807	31.3887	27.1578	32.836	27.1909	27.3285	42.1196	35.158	37.4445	32.5429	28.0737	25.4612	30.0178	35.8836	32.9617	52.5462	27.7324	31.4667	28.4689	37.1627	28.2516	30.1957	22.881	41.7073	31.0068	35.4744	22.9344	19.9167	37.2953	29.158	29.6378	24.1643	31.1168	33.9795	35.0779	26.2294	39.8712	29.8602
ENSG00000058272	72.1944	68.5481	61.6742	66.4908	59.8415	58.1634	43.4532	95.48	89.0278	56.4309	39.8266	53.4312	60.9968	54.7678	57.2672	59.4698	53.2968	63.1028	89.0788	82.7402	18.8573	61.2188	44.2858	71.2226	86.0059	62.5066	75.9982	49.6465	60.9195	55.2751	85.112	43.0852	50.1324	40.8937	100.246	56.851	71.8434	59.9162	50.0466	95.669	46.1615	42.2951	22.6493	45.2792	67.0213	98.619	47.6312	56.2279	61.7999
ENSG00000058335	0.263437	0.03502	0.232493	0.065275	0.121602	0.252196	0.210493	0.029366	0.274259	0.051145	0.037515	0.170422	0.232841	0.240427	0.044219	0.086489	0.016787	0.663825	0.874804	0.023705	0.215988	0.145651	0.059352	0.198594	0.156975	0.049162	0	0.11805	0.040519	0.070523	0.090552	0.114688	0.059859	0.054748	0.162567	0.109078	0.108348	0.30535	0.091543	0	0.126964	0.067875	0	0.074168	0.052438	0	0.016434	0.065651	0.206739
ENSG00000058404	0	0	0	0	0.199277	0	0	0.664054	0.079949	0.021162	0	0.013272	0.022643	0.01143	0	0.016632	0	0	0.076542	0.409506	0.091739	0.019756	0.022726	0	0.11542	0	0	0	0	0	0.017277	0	0	0.014537	0	0	0	0	0	0.058483	0	0	0	0	0.011547	0	0	0.047411	0.012576
ENSG00000058453	11.791	6.99224	7.71977	11.2949	9.32482	10.8156	3.87765	9.09502	9.07783	9.91553	7.13556	8.9669	7.25263	7.92517	10.7527	15.6926	9.18416	14.9853	12.5304	10.2742	70.7078	10.4501	9.77823	9.26967	10.9283	8.1049	10.435	8.43788	7.3975	12.2708	12.3914	9.27063	7.33807	6.04042	13.3271	7.66327	11.2607	8.22222	12.159	15.8645	11.4485	7.47302	5.27803	7.07644	9.51143	9.48698	6.08534	8.21277	7.73174
ENSG00000058600	18.3428	23.84	17.5722	23.7115	22.8297	22.6412	10.8232	23.379	21.4365	14.117	15.5047	24.8353	19.2147	19.44	16.4524	19.8332	14.8796	28.9914	29.5467	22.5056	20.0664	14.7534	13.781	23.3646	31.4289	14.3704	13.7357	18.5226	16.4242	16.9963	30.6035	12.2864	16.1614	14.7333	39.9632	17.6101	25.5676	19.0601	19.1349	28.5966	19.1659	17.429	15.0835	12.9821	25.5443	26.5312	13.4346	21.5075	20.8409
ENSG00000058668	41.7182	27.3816	21.0993	20.6482	17.2208	26.7186	19.9672	35.5567	44.0247	29.5319	19.3234	21.7496	23.5613	28.0812	25.0753	27.9902	20.3303	58.0878	25.7568	35.1111	18.3047	24.7927	19.2812	26.9524	23.8093	20.4769	32.0524	25.0675	23.7461	23.8032	34.4819	18.3047	18.89	12.9328	38.0174	17.3598	37.0296	16.6015	16.0504	36.253	18.6556	20.5459	17.6769	16.1269	23.0895	29.4143	18.9052	35.3595	22.6839
ENSG00000058673	47.3389	45.357	48.3694	41.0022	42.0143	48.5138	32.6915	61.7705	45.2715	41.2214	32.3842	50.9389	42.0847	42.7752	38.9845	46.6706	43.7568	59.9201	51.381	49.6339	11.3927	42.7498	38.8367	49.6974	56.7564	42.0336	50.6529	42.3112	36.5244	37.8445	55.3457	36.9804	40.1095	32.7064	52.5067	36.6185	50.1144	39.7328	33.8407	52.4319	41.3038	40.3727	30.6661	31.8031	44.461	51.1275	36.014	53.331	39.5535
ENSG00000058729	8.96763	7.23654	10.3527	8.20988	6.6863	6.89202	10.4152	19.0827	6.44174	7.33277	7.47977	6.96693	8.88915	11.6441	6.37564	6.5693	6.85572	11.6082	8.51871	12.6521	2.99615	7.78184	8.05068	7.54798	8.47371	4.63348	8.96397	10.4811	8.64413	7.16468	8.9393	9.35862	13.7316	6.51887	8.25324	8.90202	9.50852	6.61691	4.41249	9.15658	6.4736	7.23746	10.9044	7.87655	7.12667	8.51637	6.38206	9.8508	6.12212
ENSG00000058799	9.79155	6.80384	7.24101	5.12422	6.0395	7.86153	8.40329	7.82447	8.61961	5.09831	6.52088	5.83982	6.68666	6.3235	5.70328	5.94355	6.87417	8.03079	8.93744	8.88035	2.93838	8.29302	5.01576	7.71896	6.76606	9.18423	11.6789	4.98112	6.25699	7.24658	7.60531	6.97421	5.97755	4.88575	8.52519	6.46487	6.73429	5.1497	4.31243	9.17509	5.041	5.21235	3.27812	6.55143	8.53502	8.63343	4.76871	9.95522	5.9185
ENSG00000058804	4.57293	5.317	5.0456	2.81271	3.79101	5.17757	3.11049	5.97163	5.50957	3.11421	3.28204	4.01313	3.90841	4.01687	3.91205	3.11452	3.78933	3.67488	4.6824	4.45004	0.329442	4.16103	4.28453	4.32248	5.75331	3.6025	4.79954	4.20711	4.56482	4.31787	4.28763	3.74388	4.01935	2.75209	3.97472	3.75317	4.69005	3.0975	3.20648	5.49599	3.57764	4.0741	3.41733	4.20503	4.19239	3.95146	3.47855	5.79153	3.88186
ENSG00000058866	4.97022	4.87681	4.13179	3.43162	2.86196	5.59215	4.8268	7.32833	2.39363	4.38409	5.15068	3.62471	5.35184	4.80853	4.78899	5.86805	4.29394	5.10324	5.20786	6.02356	3.51376	4.63577	3.12248	4.56641	5.05339	5.74351	4.47709	3.54328	3.68996	3.10238	5.47307	3.52861	4.15904	2.24147	5.74219	6.5781	4.39868	3.92482	3.03349	6.67895	4.02111	3.16518	0.613377	3.93657	5.45742	9.94611	3.52481	6.74899	5.24744
ENSG00000059122	12.3048	9.86042	20.3079	12.1653	15.5152	23.2001	13.3386	16.5452	12.2096	17.9523	8.31715	15.8574	12.8889	7.27127	8.04736	22.8077	13.2609	15.4532	15.4623	18.7513	17.7907	16.9379	11.8198	8.7903	24.007	10.2007	13.7068	13.1514	10.434	12.0525	19.7998	8.61505	12.3589	9.55722	21.5668	14.885	9.2084	6.99774	9.44736	19.2641	13.2739	13.3023	3.1363	10.2704	20.3587	14.137	10.8655	15.8515	19.2338
ENSG00000059145	24.4924	16.9151	19.7884	21.6137	17.1793	19.2345	11.3871	21.3923	19.0057	13.6048	14.9212	19.0027	20.2552	15.824	16.2984	30.2084	21.5153	27.1418	26.9691	21.9192	44.465	15.335	22.6395	21.9457	23.5998	18.7304	25.5027	20.055	14.5328	17.6714	24.404	10.1403	18.1806	12.0799	23.8454	20.6187	21.3882	18.3267	11.9468	22.7932	17.0785	13.2743	10.2171	12.6316	18.4073	22.7729	10.6444	20.299	22.1067
ENSG00000059377	68.7468	50.921	40.6366	31.7676	34.3277	34.3059	89.6395	65.2867	32.1179	43.2808	39.188	35.9555	41.5806	44.4092	52.4055	54.7424	44.6707	52.4424	55.8905	68.557	39.6202	51.8026	35.2355	40.6809	56.5368	74.6788	71.322	42.4529	46.2266	45.4359	52.1038	49.6332	36.2721	25.2663	56.2601	58.5155	46.6181	37.1522	34.759	67.4115	45.8332	36.9341	12.6852	51.3262	44.9775	68.4751	44.5991	75.7313	43.1756
ENSG00000059378	49.7346	30.8433	33.3429	38.2821	28.4214	24.6041	56.1847	47.8803	35.6168	29.6206	21.5543	39.5322	29.4406	39.3843	35.308	49.8743	32.6335	65.5734	38.934	40.106	38.6357	33.0395	24.4138	38.3181	39.6218	50.0198	139.392	40.8777	37.7787	28.6946	41.6885	49.4554	22.8444	19.354	41.3794	32.016	41.0383	27.2241	27.6709	38.6194	32.6043	30.1189	12.9865	20.813	34.0772	48.1931	23.8052	37.6447	35.312
ENSG00000059573	6.06112	5.83982	6.07683	4.87821	4.40341	5.19549	3.96544	9.24251	6.59627	5.28284	3.58437	5.68976	4.29351	6.00837	4.42035	5.1448	4.14252	9.62716	6.12575	4.81557	5.48151	4.8559	3.44532	5.76559	7.44782	3.89915	7.46364	5.66345	4.72219	5.57067	7.10241	4.2337	4.51524	4.16848	6.55336	3.79294	6.53059	4.22285	3.2829	5.83414	5.18823	5.37749	5.09371	3.67545	5.97009	5.89893	3.54058	7.45716	5.23165
ENSG00000059588	13.5674	15.5329	21.0295	14.4581	14.2432	17.2928	9.11466	21.9871	12.6641	16.1184	9.59145	19.9655	16.6541	17.1345	17.0525	18.1677	15.5803	17.7636	17.1721	18.3245	11.2729	12.0627	13.9258	15.9949	20.7016	16.2202	10.5063	16.2571	15.2668	15.0886	19.2555	9.44768	15.4309	12.3041	19.8662	16.6097	14.5388	11.5829	12.1043	16.324	18.7388	15.928	9.93067	13.6009	15.6463	17.7743	11.2765	25.3622	13.3275
ENSG00000059691	3.78478	5.04491	4.36076	3.42088	3.55225	3.62266	4.8967	6.77057	4.47612	4.21395	2.50532	4.96195	3.3819	3.57609	3.16674	4.15138	3.67598	4.92314	4.8257	4.96585	3.26035	4.06841	3.4164	4.19383	5.46049	4.57347	4.07028	4.24459	5.20363	3.42096	5.56302	3.09933	3.54982	2.61862	5.71743	2.78933	4.23725	3.05464	4.25343	5.74067	3.12647	3.84034	2.59127	3.11687	4.56329	5.92159	3.44937	4.95669	3.29535
ENSG00000059728	12.9227	11.5307	7.14646	6.47978	7.73997	8.97956	14.462	13.2088	15.7448	8.58836	8.18498	7.83034	7.49102	11.162	9.24056	16.5263	11.313	13.4435	13.1891	14.9776	8.25243	8.97283	7.91584	7.60039	13.9249	29.0665	29.9588	8.03604	6.28359	6.06087	9.44865	9.79337	9.06664	5.1693	10.7488	9.13407	9.79974	9.5401	6.28887	13.56	7.64223	7.15378	7.12596	9.24196	7.99501	16.7228	7.98989	11.5755	10.9789
ENSG00000059758	39.571	34.6623	30.7147	35.8923	32.4211	37.6119	17.1209	37.5024	46.6657	29.7633	19.4352	32.2361	30.2148	34.1866	28.4554	33.3702	33.7419	43.9969	40.3104	43.2733	18.0878	31.1677	22.623	36.1178	47.0609	31.2401	46.9051	31.5969	42.4616	30.1899	41.0952	25.6091	23.9178	16.8947	41.384	19.2182	41.6662	26.3011	25.8124	47.6595	24.4782	23.3973	21.0674	19.0152	32.6248	49.4578	19.9949	35.974	34.6146
ENSG00000059769	3.67378	4.3383	2.5271	1.50393	3.86537	4.10415	3.79577	4.33277	2.47061	2.59279	2.32708	4.29258	2.44842	1.73634	2.65092	4.17408	2.26303	4.51949	3.7851	5.51547	3.42226	3.5513	1.7049	3.52549	3.23496	5.4564	7.60239	2.62125	2.51783	3.5257	3.5471	2.94289	3.54213	2.10632	3.43615	2.71907	5.03431	3.03498	2.5366	3.61642	3.7648	2.01733	1.93225	2.29807	3.23813	1.67488	2.10592	2.70087	2.46693
ENSG00000059804	54.4865	62.8589	40.383	25.148	49.2556	30.427	36.5134	41.1481	81.3822	39.1374	26.762	28.748	32.5414	33.2697	25.7801	72.4215	36.5663	38.2569	51.7197	75.6826	18.8183	36.4844	25.6374	28.4726	44.3636	56.2034	98.6488	31.6801	19.9658	27.6325	29.6554	28.8097	30.3795	28.7829	58.7068	38.5978	40.1657	28.785	26.1516	47.3518	26.7119	24.4806	32.7482	62.507	28.5313	95.0711	22.7162	49.1098	51.8723
ENSG00000059915	0.421254	0.767958	1.01273	2.10373	2.12923	1.47367	0.83051	1.88946	1.25146	0.826002	1.27617	1.3103	1.34704	0.726479	1.01881	1.29036	1.26175	1.61053	1.77381	1.33529	3.02952	1.11408	1.1853	0.678648	2.36522	0.869879	0.665589	1.77429	1.74125	0.865653	1.25291	0.860262	0.985879	0.843109	1.48543	0.827204	1.2208	1.24927	1.1251	1.51384	1.33834	1.5225	0.711221	1.17702	1.73286	1.24937	1.00412	2.31185	2.0872
ENSG00000060069	14.9754	13.0566	10.9863	11.616	10.2904	13.4865	11.6707	12.7698	13.0252	11.5767	9.94153	11.4019	10.2877	10.8872	10.9995	15.2839	10.9331	23.1715	12.8286	12.8042	29.4085	11.3627	10.6826	11.7772	12.4358	11.3506	14.2347	10.7518	10.7399	11.1671	13.0388	9.92186	9.79	8.19945	12.7944	9.91443	13.5308	10.418	9.54283	14.9021	9.95504	10.0258	9.34054	9.30623	12.6838	15.278	8.60727	14.8574	13.0825
ENSG00000060138	24.8234	36.2881	24.7919	17.9296	26.2036	25.1464	28.8589	33.886	20.9125	20.8447	22.5444	23.5071	24.7623	25.8388	21.5193	38.0417	28.4763	14.396	19.3708	24.309	23.794	28.2496	18.3708	19.2446	28.8952	30.181	46.4729	20.1275	17.6946	27.6287	23.9906	21.106	25.2628	16.954	27.419	27.8076	26.4378	25.0853	25.1133	28.8341	22.6239	16.7236	70.6981	40.0843	21.9477	30.4965	16.7844	27.9227	23.4259
ENSG00000060140	0.265361	0.057579	0.113392	0.098474	0.200695	0.267155	0.103519	0.225104	0.855065	0.567894	0.246172	0.896428	0.2356	0.50226	0.263313	0.165098	0.459294	0.406408	0.247156	0.33673	0.145906	0.238413	0.080789	0.227374	0.25245	0.449903	0.20292	0.236464	0.517653	0.089293	0.392678	0.31231	0.126876	0.236825	0.534484	0.320882	0.410385	0.15747	0.053875	0.905476	0.07838	0.322357	0	0.14851	0.311846	0.739551	0.120168	0.945982	0.107031
ENSG00000060237	79.4564	70.4693	69.7306	66.5699	69.6938	75.9401	51.0119	92.5211	79.6044	67.1696	50.375	83.7376	70.3709	62.8969	61.2569	70.0407	72.4696	91.0294	103.914	72.72	68.9092	64.6482	55.3359	73.2703	78.9428	56.1781	66.7573	68.5469	63.7833	62.2289	92.4737	56.3341	55.8142	48.5659	87.482	56.4721	66.5491	53.1048	55.7279	88.7121	63.1412	51.7196	35.0448	56.8603	65.7256	110.591	56.4444	96.4068	63.2245
ENSG00000060303	0	0	0	0	0	0	0	0	0	0	0	0	0	0	0	0.410292	0	0	0	0	0	0	0	0	0	0	0	0	0	0	0	0	0	0	1.0184	0	0	0	0	0	0	0.22667	0	0	0	0	0	0	0
ENSG00000060339	31.0197	28.9055	31.1168	27.8933	25.9734	27.3763	14.2912	42.211	26.3639	24.7511	18.0305	29.4362	29.2138	22.8921	27.8486	29.1908	29.5916	26.4591	43.2486	33.5318	9.94749	24.6844	23.8285	31.4471	41.2511	26.623	27.6808	25.0365	24.9245	27.1481	40.8664	23.3284	24.351	18.6759	45.1832	24.1505	31.8142	23.2473	22.2681	41.3879	26.2651	21.2959	9.48672	19.7298	29.1183	42.6965	23.4173	25.9316	29.2017
ENSG00000060491	25.8644	19.4176	16.057	18.3624	16.4581	16.2355	25.49	22.773	18.506	16.4345	18.2925	19.5835	19.4979	15.9325	16.8338	20.0837	17.4116	29.6258	19.9451	21.3282	53.6169	20.6085	13.6573	21.8056	16.6815	23.8921	27.9302	19.9735	19.2395	20.0911	19.9474	21.2952	16.7128	14.4374	22.5068	18.5297	20.2884	16.9311	18.211	24.3887	19.8014	16.1125	9.9822	18.6709	20.4801	23.748	14.1387	22.5651	17.6658
ENSG00000060558	5.88074	9.16566	6.24566	3.99979	4.53213	5.79771	10.87	8.37398	5.65285	5.25205	6.04542	5.56525	6.87753	5.26025	6.82211	5.02089	4.69845	5.36266	4.63471	7.83366	24.1274	5.6985	5.4657	4.73825	5.50314	8.94706	11.0468	4.9172	6.11317	4.78371	5.31048	6.23595	6.33619	4.11185	6.26446	6.952	6.14584	5.79884	6.3487	8.30431	5.05007	6.96704	2.35266	6.71029	7.26611	5.59167	5.79493	9.12184	6.52711
ENSG00000060566	0.058742	0	0.046274	0	0.037658	0.037011	0.040212	0	0.17654	0	0.015158	0.051106	0.022789	0	0	0	0	0.056006	0	0	0	0	0	0.201474	0.061907	0	0.06592	0	0.040557	0.145375	0	0.037753	0	0	0.23971	0	0	0.286725	0	0	0.03471	0.030572	0	0	0	0.128045	0	0	0
ENSG00000060642	7.00171	4.12362	4.59918	4.37324	4.21409	5.23008	3.81081	6.83762	3.78814	6.96436	5.15234	5.47747	3.87032	6.16288	4.31508	5.02304	6.16949	7.80875	5.91552	7.13021	9.59236	5.24169	4.17916	4.58368	6.56112	3.7139	6.20627	4.77707	4.50312	3.01203	5.12698	4.25378	3.83803	3.93163	4.51916	3.54178	7.26048	4.1294	2.83159	5.92964	3.70607	4.78909	3.29994	3.61729	4.84038	5.01248	3.23428	7.97954	5.35798
ENSG00000060656	0	0.144052	0	0	0.016629	0.036011	0.655313	0.063522	0.372287	0.247857	0.281417	0.109112	0.033082	0.040905	0.271614	0.148556	0.062625	0.303832	0.014774	0.14315	0.269236	0.007552	0	0	0.147631	0.518939	1.16009	0.11005	0.068495	0.202317	0.563269	0.222496	0.357299	0	0.039368	0.085517	0.243786	0.097571	0.214571	0.021973	0.096858	0.15805	0	0.081034	0.03529	0.19809	0.018474	0.026643	0.875287
ENSG00000060688	27.8466	23.8952	22.2345	18.7842	20.3609	18.9364	16.5224	28.4107	22.8957	17.1399	15.9397	20.2537	21.0065	21.0762	17.1575	23.9792	18.3832	37.678	25.3159	22.417	11.5534	20.2835	14.4468	21.7476	27.0172	18.3657	25.9303	20.3887	17.7267	19.553	25.3938	16.8903	17.0341	15.9086	28.7077	15.9496	25.2504	13.7396	14.6755	29.9486	20.8619	19.3633	11.5651	14.1753	20.2914	22.9236	7.02166	28.5968	18.739
ENSG00000060709	0.628539	0.495722	0	0	0.020894	0	0.013272	0	0.015685	0	0	0.793667	0.56049	0	0	0	0.036761	0	0	0	0	0	0.051546	0	0.011366	0	0.03907	0	0	0	1.38295	0.007691	0.151932	0	0	0.185678	0	0	0	0.078805	0.504228	0	0	0	0.104751	0	0.044052	0.129479	0.088656
ENSG00000060718	0	0	0	0	0	0	0	0	0	0	0	0	0	0	0	0	0	0	0	0	0	0	0	0	0	0	0	0	0	0	0	0	0	0	0	0	0	0	0	0	0	0	0	0	0	0	0	0	0
ENSG00000060749	8.65657	9.68819	8.97813	8.21394	7.87766	9.50923	7.34914	14.4744	7.12422	7.17328	6.75212	9.10908	8.26802	8.80351	8.2179	8.03075	7.36232	8.31399	9.69084	10.0441	1.28128	10.7191	7.62738	7.7918	11.5853	9.86355	15.5266	8.41096	8.11746	7.13035	8.9335	8.27959	7.66187	4.99266	12.7722	6.97194	9.33657	6.1387	6.86295	11.4636	6.88455	8.71606	2.50418	6.4414	8.18541	10.9019	6.72071	9.7432	7.71293
ENSG00000060762	6.96124	12.9549	10.0533	6.43094	5.77623	8.4475	10.4145	13.7126	9.80982	9.74959	5.90287	9.72886	8.7939	9.74155	10.5143	7.85424	6.84859	7.01298	9.8689	12.2352	3.10521	11.6833	8.16788	10.0653	13.0615	11.3039	21.0679	10.6489	7.91701	10.9136	10.6798	8.0426	8.40784	9.06541	12.6969	8.68124	9.98775	7.58747	7.5061	13.9581	9.51502	8.01924	6.61652	10.1598	11.2924	13.8428	10.3355	14.155	7.86018
ENSG00000060971	34.8751	25.2552	28.0895	22.5001	23.8938	29.5689	40.7448	36.3388	26.0816	26.3188	23.5824	30.1009	26.8549	24.7046	28.7268	36.785	26.2035	51.0886	30.3208	26.7685	81.6468	29.618	23.8813	24.1824	30.9041	39.1665	41.724	26.0132	30.6963	30.5088	33.7994	28.469	24.5284	22.3587	33.0056	28.4743	30.8872	21.0819	21.8287	42.5252	23.2483	27.4314	13.5142	24.8584	30.9448	29.0502	22.6702	38.7236	28.1117
ENSG00000060982	1.80628	2.15666	2.72125	0.944245	0.952189	1.60073	3.83965	2.75822	1.26652	3.51661	1.36919	1.30527	2.08834	1.13542	3.542	1.61149	1.41704	3.08608	1.14745	3.17354	0.29238	2.35647	1.13224	1.36943	2.79157	3.84628	2.67478	2.30798	3.14482	1.72924	1.64344	1.07944	2.45296	1.00768	3.12643	1.91757	1.46244	1.02725	1.63804	1.90778	1.55803	1.44186	0.299793	2.89976	1.32849	0.929322	1.84465	2.8622	1.38071
ENSG00000061273	44.7403	31.5423	38.6028	40.1105	37.0449	40.9859	20.1095	39.6555	29.4764	29.8269	26.2183	39.9856	34.2358	37.0711	27.5052	38.8136	34.2621	59.1796	44.0926	28.9642	48.5913	35.7673	30.7296	36.9943	44.1345	29.8095	30.4414	34.1199	32.7952	37.264	45.0351	28.152	29.7637	28.3926	42.3712	30.0452	43.154	28.8261	28.6002	44.4757	31.8376	30.2221	20.7266	20.8236	35.1083	32.6968	24.9035	35.7377	35.7397
ENSG00000061337	0.02539	0.124945	0.099273	0.034586	0.083448	0.117508	0.015484	0.067539	0.351616	0.084182	0.067432	0.189136	0.14171	0.09378	0.079924	0.149114	0.015956	0.06701	0.115412	0.09067	0.137331	0.051624	0.084752	0.111483	0.11929	0.032565	0.057999	0.107491	0.151138	0.119506	0.051578	0.062753	0.079772	0.15221	0.106825	0.015126	0.053941	0.057943	0.081223	0.096047	0.057803	0.171467	0.239474	0.11451	0.129223	0.110236	0.042098	0.113237	0.075154
ENSG00000061455	0	0.011609	0	0	0.004686	0.005077	0.008917	0	0	0.009238	0.006795	0	0	0.004914	0	0.007178	0.004823	0	0	0.006818	0.009939	0	0	0	0.007644	0	0	0	0	0	0.014877	0	0	0	0	0	0.006225	0	0	0	0	0	0	0	0	0	0.003631	0	0
ENSG00000061492	0	0	0	0	0	0	0	0	0	0	0	0	0	0	0.041196	0	0	0	0	0	0	0	0	0	0	0	0	0	0	0	0	0	0	0	0	0	0	0	0	0	0	0	0	0	0	0	0	0	0
ENSG00000061656	0.091318	0	0.174	0.074957	0.271121	0.253919	0.174399	0.21053	0.704981	0.103023	0	0.372191	0.077065	0.100303	0.210943	0	0.409215	0.14902	0.126396	0.1029	0.155068	0	0	0	0.116374	0	0.201476	0.060855	0.076315	0	0.484845	0.220086	0.146648	0.074963	0.293908	0.122545	0.396757	0.217057	0.12927	0.128807	0.225429	0.403929	0	0.070159	0.080617	0.340618	0.28634	0.07842	0.180089
ENSG00000061676	1.4453	1.05746	0.894766	1.88648	1.91311	2.15644	0.564415	1.39387	1.39512	1.2881	0.98893	1.29426	0.861907	1.9472	0.912529	1.04141	2.1535	1.7018	0.964356	2.16507	0.113155	1.38659	1.63273	1.6509	2.70913	0.9374	3.09532	2.48123	0.735499	1.80163	2.25686	1.0083	2.58127	0.3949	2.22655	0.599644	2.02852	2.01026	1.88515	2.52097	1.34117	1.0298	2.17272	0.568138	1.13308	1.95772	1.23447	3.32756	1.09755
ENSG00000061794	15.2058	16.2643	11.9621	8.04779	7.49832	11.6873	11.6616	12.6081	10.164	8.88299	6.39159	8.48478	9.33555	8.84365	9.88727	13.0003	11.2012	12.0107	10.9786	10.0393	2.59618	9.65954	8.96547	9.45933	11.8661	12.3303	15.8061	10.1597	9.053	9.48543	17.3264	11.1251	8.0723	8.25821	10.5594	8.60402	12.5969	9.423	8.36928	13.3036	7.53976	8.13585	9.43479	8.99973	14.5637	13.3568	9.50696	21.7475	9.84353
ENSG00000061918	2.56914	3.4035	2.97716	2.03976	0.991744	5.6539	2.35804	2.55043	1.71008	1.61878	0.966327	1.77178	1.13621	3.96233	2.22651	1.9825	3.0391	3.79882	1.85778	1.48986	0.400844	3.03662	5.47527	2.94732	8.05718	2.25965	4.26464	2.4421	2.60065	3.30891	1.6273	4.13008	4.52569	0.901626	1.79224	1.26603	3.84538	4.32615	6.06201	4.89071	4.0818	3.90778	6.10124	1.8926	2.13031	5.69355	2.86618	7.74111	3.56734
ENSG00000061936	35.6247	25.6526	21.9242	28.3885	25.5224	32.6565	19.8907	37.2017	27.1729	24.9916	20.7835	32.5786	29.3829	29.6493	20.6811	30.5119	27.825	45.9019	36.59	28.242	27.977	24.0953	23.5947	33.1125	31.1053	22.4325	28.4426	23.7147	24.0729	22.0836	37.5955	21.1825	20.6275	18.2073	33.9994	23.347	31.2433	24.7583	19.1462	39.0862	24.9336	20.9352	14.5996	19.3332	32.0765	34.4497	19.1821	30.8525	30.9753
ENSG00000061938	53.2913	44.4803	41.2549	38.754	38.6431	43.6868	43.1604	49.7746	34.1716	40.9965	37.5673	50.4041	42.7325	44.5696	45.6258	51.871	45.4594	86.952	48.3665	44.0546	158.537	40.7577	35.421	42.2628	50.5128	50.0853	63.2784	41.6298	41.7265	38.5446	52.2339	39.339	36.5858	24.2977	43.8741	40.1475	43.3342	32.0061	32.3588	69.2121	41.1584	35.4457	16.2686	30.1188	48.834	42.786	29.329	58.0906	42.6363
ENSG00000061987	39.5932	31.769	32.4993	31.4185	31.2529	33.5383	18.5805	56.4739	32.7382	29.7166	22.9723	36.6394	33.2842	35.0974	29.089	39.1984	33.8248	37.0242	38.6208	40.1793	27.0624	35.2771	30.1581	39.6865	49.0616	33.6247	43.5432	33.1817	31.1197	28.2571	47.3743	26.0747	27.6671	19.9781	40.8319	26.2457	40.2486	27.824	25.1743	43.7815	27.4667	28.1514	8.16282	20.8594	32.4205	43.344	22.4141	34.9783	29.9247
ENSG00000062038	0	0	0	0.053611	0	0.185864	0	0.035393	0.171836	0	0.036931	0	0.066873	0.035786	0.043983	0.406597	0.025255	0	0.442599	0.024696	0	0.060852	0.148103	0	0.027785	0	0	0	0.018366	0.049125	0	0.041705	0.067916	0.034148	0.0808	0.011758	0.022577	0.037525	0.043412	0.069343	0.03739	0.020375	0	0.131514	0.026768	0.02884	0.062767	0	0
ENSG00000062096	0	0	0	0	0	0	0	0	0	0	0	0	0	0	0	0	0	0	0	0	0	0	0	0	0	0	0	0	0	0	0	0	0	0	0	0	0	0	0	0	0	0	0	0	0	0	0	0	0
ENSG00000062194	54.2142	56.8278	50.8951	41.4638	45.0995	44.4726	35.4602	76.7657	56.1722	47.5269	29.8753	51.3046	41.9413	52.5433	48.1313	62.7978	48.7495	63.9581	61.3445	52.8897	5.7031	46.5536	39.758	52.163	69.1124	45.993	85.1803	50.5176	39.4107	40.5755	69.4375	45.3291	38.3443	33.0398	69.8171	36.8681	52.796	38.9598	34.0458	63.9866	43.8435	42.8274	19.8947	37.3592	48.7554	68.9548	36.4913	57.8583	46.5043
ENSG00000062282	1.87557	2.71647	1.01355	1.42666	1.36095	1.88461	4.20575	1.74174	1.27815	1.52444	2.42058	1.67826	2.10508	2.37566	1.15616	3.19689	1.77792	1.55123	2.052	2.04815	2.35817	2.202	1.00151	1.28365	1.08617	3.27012	1.30605	0.805759	1.63646	1.56228	1.40635	2.13208	2.11079	1.14685	3.13497	3.08843	1.74104	2.5032	1.53459	2.45852	1.75979	1.31289	1.54653	2.18516	1.49395	2.1537	1.1831	6.15636	2.55376
ENSG00000062370	0.090572	0.108143	0.485585	0.200292	0.124139	0.164142	0.055485	0.258485	0.070203	0.086193	0.153549	0.075919	0.362564	0.274724	0.143017	0.209195	0.348392	0.295236	0.265404	0.08428	0.446184	0.250592	0.060638	0.083288	0.26425	0.162357	0.163264	0.177632	0.156752	0.167855	0.256968	0.106517	0.166243	0.161562	0.227272	0.20894	0.181843	0.251231	0.15199	0.171164	0.207977	0.195988	0.108512	0.179707	0.146576	0.270589	0.193409	0.211868	0.100669
ENSG00000062485	47.147	43.4551	41.1784	36.3476	34.0815	41.3553	38.0446	59.8922	40.9095	42.2986	31.8953	45.2871	41.0367	44.9221	37.5907	50.4538	37.1208	44.8673	46.4652	50.414	17.3365	37.2553	37.3158	42.7823	51.3367	39.7627	48.5858	44.7569	35.0458	38.975	56.0157	38.3675	34.0918	36.1412	60.8691	36.939	44.4679	34.9453	30.7653	50.1647	36.4205	35.1548	18.4468	38.1554	47.7752	49.2862	28.8489	59.721	37.8028
ENSG00000062524	3.41184	4.07526	3.55146	2.10641	1.61778	2.20515	1.91177	4.2355	3.37508	2.85404	2.14992	2.36886	2.49691	2.6038	2.75505	1.93349	2.72631	4.59278	1.29392	3.4973	4.40962	3.17635	1.47122	2.24787	4.14187	1.48862	3.28369	2.98946	3.94834	1.81841	4.41354	1.46632	2.35064	1.36545	3.94153	2.68977	5.37521	2.40416	1.45383	2.81506	2.43966	2.14053	2.36432	2.4576	2.32084	1.24365	1.54391	2.15139	3.09476
ENSG00000062582	17.6728	19.5359	21.3788	15.1486	14.5094	19.3742	17.9551	18.0466	23.0258	18.2156	13.1508	14.4274	14.4382	16.5207	18.7245	25.0285	12.8433	23.9563	20.5202	16.7134	12.7429	18.1844	16.835	16.4608	14.9732	15.0698	17.1915	14.9198	14.0523	16.854	18.0642	16.3506	14.666	14.8757	23.1213	18.0516	16.7777	13.0928	12.9321	22.7098	16.6815	17.291	11.8092	18.7614	16.2246	16.6576	16.4115	22.7882	15.2336
ENSG00000062598	26.513	21.9784	17.471	17.2864	17.0063	20.7386	23.2333	24.9622	22.5161	18.646	13.3834	20.5476	17.9164	20.2523	18.0961	21.3396	16.1247	38.693	23.5963	19.9652	22.9289	17.2471	15.7835	17.2574	24.0623	22.1373	40.2275	18.1665	24.5503	20.422	26.4126	19.0975	14.8573	14.7634	28.2333	16.5608	24.6622	13.4063	12.1257	28.3317	15.7716	16.1956	8.19251	13.7231	18.9208	26.0105	16.2011	27.0157	14.7885
ENSG00000062650	20.9137	18.3975	18.9713	16.3013	15.5555	18.9081	17.5772	24.6775	20.9652	15.7528	12.9792	21.1839	17.6213	17.8051	17.6822	20.8579	18.3272	19.4101	20.8897	21.2054	2.73455	20.0549	16.9025	21.3409	23.3733	17.5431	24.2933	19.0863	16.1627	18.0293	24.6827	18.6159	16.2943	14.1718	23.0611	17.6849	19.3391	15.712	14.8128	23.4063	15.7871	16.2017	12.7785	15.861	18.6193	23.3781	15.8176	21.7631	17.0978
ENSG00000062716	114.395	84.9644	68.0903	73.8085	65.012	73.0758	126.632	116.562	58.6533	78.4509	72.7603	76.475	75.8948	83.0229	86.4353	96.5735	78.3558	58.9892	92.0601	102.733	17.7902	77.4287	60.5738	91.9068	90.583	153.792	229.354	74.482	75.7981	73.076	95.7075	115.834	87.7567	53.6578	105.96	125.992	90.568	76.6327	66.6678	119.115	82.5122	70.7062	26.2114	73.0861	81.5882	119.039	68.596	126.643	88.3653
ENSG00000062725	8.28892	11.6973	10.3043	7.46727	7.43523	9.14897	6.18976	13.9223	7.54604	9.48958	7.26091	7.79179	7.81932	7.64465	8.90494	8.03578	7.1981	12.2129	10.4652	9.0097	6.4682	7.08474	9.15734	13.6421	11.0064	7.41688	10.6881	8.40918	9.4546	7.95807	9.84384	7.13002	7.9841	5.86919	10.1744	8.2725	8.76392	8.29278	7.68725	9.96388	6.86857	6.55126	5.16576	7.56711	7.11312	9.22973	5.94648	9.84633	9.00833
ENSG00000062822	8.41717	6.97584	8.95492	8.76258	8.24388	8.01999	7.28995	10.059	6.6169	8.56338	5.67529	8.32855	8.79621	9.20326	6.55743	7.73877	7.83132	14.1013	9.14101	8.58694	22.1877	7.43438	5.84953	8.78776	10.95	8.52668	11.4888	7.50398	8.57138	7.62456	7.77291	6.71808	6.79673	5.32407	7.24938	7.74113	9.07119	5.65555	6.2029	8.67198	9.03113	7.70679	4.00703	5.91556	9.14751	9.23845	4.55169	9.48364	10.6751
ENSG00000063015	0	0.196436	0.191336	0.013999	0.248227	0.056957	0	0.553298	0	0.287985	0.055953	0.16932	0.373728	0	0	0.931508	0	0.043351	0.709702	0	0.584318	0.02391	0	0.103245	0.128344	0.029175	0.449299	0	0	0.566488	0	0.084555	0	0.055954	0.234199	0	0.200797	0	0.02297	0	0	0	0.901404	0.058053	0.250892	0.261281	0	0.20259	0
ENSG00000063046	179.405	189.536	198.603	149.599	151.06	160.934	75.8136	221.732	172.025	157.29	127.199	165.364	154.391	134.012	130.92	193.055	147.779	285.932	198.334	169.437	107.239	159.378	140.281	162.182	224.77	98.6393	137.015	154.836	115.977	159.081	204.811	116.475	145.065	128.398	216.284	139.637	153.315	123.075	125.291	231.81	142.081	152.15	148.522	128.277	197.178	194	121.437	253.304	163.956
ENSG00000063127	1.09872	1.45791	1.73815	1.91069	1.78936	1.78199	1.0489	1.42965	1.67022	2.04316	1.0298	1.49571	1.45423	1.81823	1.76043	1.34051	2.44717	1.66527	1.06842	0.8134	0.524225	1.73814	1.42805	1.12461	1.74741	1.14132	0.758129	0.638793	1.44248	1.20928	1.30038	1.36952	1.56613	2.12803	2.31414	1.83865	1.26549	1.02486	1.09664	3.20005	1.06515	2.05603	0.789848	1.05394	1.27789	1.64536	2.40375	1.87341	1.54438
ENSG00000063169	12.7374	7.20776	9.26235	9.26047	9.56162	8.55357	5.79966	11.2236	8.97284	6.41522	8.02894	11.3971	8.91668	7.20682	7.27621	8.8575	8.74333	11.2124	13.6191	9.74384	10.4715	8.56949	6.92649	10.0157	12.0134	8.26788	8.51651	8.5151	9.31136	10.5261	13.0173	4.89771	9.5626	7.93872	13.5435	6.20635	10.1012	8.62662	8.46307	11.9388	7.20922	7.38773	5.02807	4.55385	10.4369	11.4704	4.0537	9.36247	11.5869
ENSG00000063176	7.86353	6.05922	7.15647	6.87638	5.92676	7.68857	7.93735	9.58492	5.07658	6.63117	5.6571	8.33295	5.86834	7.35292	5.70947	10.4554	6.78471	11.3629	6.82514	8.02947	16.4975	7.00479	5.85945	8.23467	7.93215	7.27944	12.1891	5.86967	7.34221	8.50847	7.93282	6.98543	6.53833	3.91289	8.81193	5.82551	8.85565	5.90637	5.67977	9.27704	6.02075	6.21015	4.68759	5.8448	7.41951	7.10859	5.12616	8.77668	7.57539
ENSG00000063177	700.913	785.194	827.397	617.841	623.482	724.269	472.931	815.039	647.954	698.321	571.31	667.802	629.763	597.31	621.645	827.699	651.339	1362.95	806.437	690.311	2188.37	689.805	661.211	642.57	918.371	500.574	594.751	705.581	554.311	671.514	784.479	558.707	636.892	676.895	841.891	662.443	663.326	573.704	538.754	751.539	624	705.831	583.967	598.504	789.475	668.762	571.408	872.899	634.08
ENSG00000063180	1.16566	1.93317	2.13876	1.48517	2.86842	1.8376	0.334435	1.44789	2.55069	1.14396	1.20991	2.92809	1.30665	1.92804	0.721624	4.30003	1.95825	2.68223	4.28303	2.45125	2.13682	0.993398	2.53262	1.3203	4.88947	2.23758	0.805576	2.57392	2.38861	1.28601	2.84646	0.734099	1.75466	0.935848	1.67688	2.13045	1.84398	2.15951	2.8663	4.1531	1.64196	0.669904	0.59473	0.771551	1.9304	2.76674	0.834164	2.50346	1.80587
ENSG00000063241	6.45077	5.4924	4.55948	4.03721	3.35154	6.21901	6.03868	4.24945	5.42655	5.75528	4.24787	4.52955	4.4442	4.2351	3.50946	6.07874	4.09962	9.69353	3.13638	4.15327	15.5197	5.84626	2.66264	4.31889	4.49167	5.02596	7.03243	4.0434	4.70239	3.77688	5.16539	4.85861	3.80236	3.03025	5.25823	3.97964	6.19303	3.34579	3.54001	4.37877	3.84244	4.97182	1.96248	4.17753	3.4516	2.79252	3.41529	4.51204	3.47386
ENSG00000063244	78.967	50.5796	50.9786	53.5913	51.5792	57.6275	42.1331	64.8829	51.7068	52.4793	45.5949	59.8388	50.9087	42.9823	40.6935	62.7698	51.7508	100.288	64.2816	52.3679	79.1667	54.9798	42.7013	56.6088	58.3914	53.7914	63.9257	41.8542	48.6653	54.9982	59.0963	40.1242	50.9616	36.9935	65.5864	48.979	63.5321	44.7051	43.1202	75.026	48.0446	46.2087	31.5914	43.4213	51.1406	58.4769	38.7318	62.9226	56.4749
ENSG00000063245	20.375	16.9836	15.0011	15.4991	16.6542	18.0392	29.2896	21.1749	15.3414	15.6097	16.4323	18.7862	16.3444	14.724	16.4216	20.9016	16.7012	31.2554	21.0839	18.6033	52.5679	16.3183	12.5006	17.9565	15.7023	25.201	22.697	16.1558	19.7804	21.2021	20.0956	15.3655	16.0886	11.0625	18.8907	18.6704	21.349	15.3373	15.6044	23.3493	17.2955	13.8752	13.4704	15.6008	17.9449	16.8944	12.5772	22.5254	18.1739
ENSG00000063322	10.9013	9.5979	9.24566	7.41293	9.46494	11.8151	9.40191	11.3326	11.1575	9.05272	7.91725	9.88298	9.13808	9.65029	8.267	8.03809	9.06325	12.9065	10.3782	10.6861	13.1879	9.18737	7.0403	8.48124	11.293	10.7428	11.5582	8.15444	9.16841	10.8019	10.3015	8.37118	8.56036	8.39598	12.8149	8.75287	12.2431	7.252	7.02206	11.7111	8.50792	8.32999	7.31699	7.11351	11.627	11.406	7.43878	13.2037	10.3472
ENSG00000063438	0.141545	0.096915	0.076444	0.108206	0.062526	0.118486	0.125072	0.618792	1.30157	0.084886	0.07366	0.076285	0.093784	0.206136	0.191196	0.155508	0.080446	0.294831	0.226503	0.349384	0.192179	0.085187	0.162356	0.182176	0.188769	0.337748	0.172275	0.1427	0.101597	0.120503	0.26488	0.323835	0.080195	0.032553	0.689763	0.109186	1.43171	0.015936	0.068566	0.403697	0.163877	0.080961	0.116	0.085581	0.103286	0	0.221343	4.04938	0.198564
ENSG00000063515	0	0	0	0	0	0	0	0	0	0	0	0	0	0	0	0	0	0	0	0	0.055465	0	0	0	0	0	0	0	0	0	0	0	0	0	0	0	0	0	0	0	0	0	0	0	0	0	0	0	0
ENSG00000063587	5.78019	5.77487	6.27181	4.54139	5.40208	5.54403	2.60089	5.96924	4.91484	4.79706	3.22869	5.25648	3.92724	4.55269	3.6821	4.45922	5.03201	7.11116	7.44501	5.24351	2.54053	4.5042	4.69186	4.99243	8.3225	4.19468	5.40763	4.53595	3.73775	4.97294	6.55883	3.40984	3.96679	3.6155	5.8	3.59507	5.69437	3.82697	4.36334	7.84727	4.37466	4.15632	2.45384	3.412	6.64651	6.84579	3.43321	7.03823	5.33308
ENSG00000063601	17.9209	16.2086	21.382	14.331	15.4136	18.4418	10.9512	23.9937	18.3809	14.628	12.2695	16.1685	13.5462	16.0273	14.4057	19.6363	17.0603	26.5559	21.9988	19.3957	3.88548	14.6467	13.854	15.3129	24.233	16.7019	23.0495	17.8677	16.1783	16.6127	28.3408	12.6518	17.5573	12.9872	21.8712	12.7875	17.6593	13.8425	11.1772	19.926	15.1193	13.3196	10.9849	10.545	18.0201	22.5331	13.0793	21.8972	17.1732
ENSG00000063660	0.038243	0.167119	0.147766	0.166551	0.283345	0.026476	0.081867	0.101858	0.309004	0.221828	0.249793	0.81937	0.150533	0.167244	0.099331	0.254866	0.025189	1.01509	0.261601	0.017792	0.497969	0.267113	0.174058	0.124547	0.199901	0.114999	0.27081	0.152291	0.123378	0.140292	0.142438	0.080997	0.403952	0.060579	0.31723	0.162064	0.166708	0.041504	0.106773	0.269344	0.076277	0.121785	0.875153	0.251806	0.123316	0.560115	0.114118	0.097244	0.13041
ENSG00000063761	2.85475	3.28485	2.46656	2.9836	2.56668	5.19214	4.70357	3.61189	3.13933	4.70522	2.63267	3.83552	3.12525	3.26537	2.21839	4.56845	2.475	5.99972	2.70688	3.65462	7.3838	2.62845	2.7923	3.06017	3.36101	2.94126	3.36777	2.65485	2.90372	2.31136	3.23759	6.04852	2.12998	2.49936	5.26921	5.62344	4.33094	3.38083	2.19986	3.96395	2.74825	2.31692	1.99062	2.87898	2.68812	4.7731	2.53094	3.18364	3.18033
ENSG00000063854	19.3208	14.0698	16.0308	15.131	11.5823	14.1655	10.91	20.1808	18.9321	12.3003	11.2015	17.3421	14.206	13.513	10.1263	17.5582	14.3242	27.2854	20.3693	13.6764	21.4271	14.9983	15.571	17.3004	16.1959	15.587	16.0681	12.8272	12.6956	13.0291	19.6422	13.0912	13.665	9.92086	20.3199	13.2128	14.332	15.2676	12.5902	19.9903	12.0705	13.4889	15.3721	10.4038	14.4493	16.657	9.77482	14.9144	17.7518
ENSG00000063978	37.8752	32.6315	24.9397	26.7616	24.8684	30.8247	24.7214	38.8324	32.7078	24.4748	21.0495	29.7628	27.6272	28.3258	26.039	36.8772	26.0528	60.7506	37.1706	30.8695	51.3939	30.0399	21.9426	30.9353	30.9034	27.8853	36.3496	26.4524	27.4848	28.479	37.7155	25.2161	24.3521	19.7279	37.2258	23.2861	30.5149	23.1936	23.3548	37.292	23.2314	24.528	13.2835	21.4294	33.6929	33.2098	19.7637	36.216	30.3442
ENSG00000064012	78.1883	44.3112	48.5811	45.1832	34.358	48.7182	39.1465	67.5584	58.7972	57.1126	32.5016	52.7856	49.019	53.2461	55.7122	59.2465	39.4752	77.3105	61.1971	73.4144	19.2363	45.8351	44.808	54.5252	52.8856	43.3241	66.4386	53.3699	43.0915	56.6389	64.6875	52.0621	38.3598	34.3941	75.1854	38.6058	60.6672	39.8904	39.5477	65.5826	52.5431	44.759	22.3821	45.4847	58.4643	73.3829	40.2922	70.0266	54.4483
ENSG00000064042	0.036365	0.105743	0.056869	0.02736	0.052834	0.479229	0.14372	0.622491	0.032728	0.026097	0.033763	0.105626	0.176037	0.17063	0.090173	0.259018	0.018128	0.101353	0.04966	0.211859	0.064267	0.048976	0.048636	0.0383	0.06084	0.054407	0	0.071757	0.201908	0.079075	0.097898	0	0.099662	0.082395	0.164872	0.043043	0.681611	0.015807	0.080095	0.051852	0.142802	0.12206	0.104541	0.095033	0.065377	0.031618	0.237702	0.049495	0.0431
ENSG00000064102	6.61985	5.38815	5.00995	5.4114	5.20818	4.96194	3.39331	6.1332	7.93093	5.23237	2.80778	5.1768	6.0252	6.08827	3.74028	6.57496	6.32429	7.10584	5.34672	5.28307	1.95799	3.94308	6.07973	5.19167	7.94662	6.03157	6.6488	5.79767	5.67793	6.4798	8.39349	5.52708	4.65907	3.93722	8.27736	3.80738	7.86515	4.70973	4.70762	5.26428	4.02278	4.15302	2.56161	2.53895	5.1569	7.68943	2.64112	5.15396	7.93788
ENSG00000064115	18.9818	11.1403	13.0486	13.5017	12.2875	15.6586	12.9765	19.2718	17.023	15.1508	11.2647	16.0298	12.9173	15.8751	14.0962	11.6134	12.7363	23.5318	17.0214	18.3701	8	17.253	14.8002	18.3974	15.9902	14.366	19.2724	13.885	14.3504	13.0039	18.2172	10.7378	13.2146	9.53227	21.536	15.3165	15.4666	12.1487	12.3765	14.3833	11.3019	14.9673	7.28036	12.079	16.7108	18.669	9.80264	25.2334	15.3487
ENSG00000064195	0	0	0	0	0	0	0	0.155578	0.02294	0.075483	0	0	0.039299	0	0	0	0	0	0	0	0	0	0	0	0	0	0	0.076908	0	0	0	0	0	0	0	0	0	0	0	0	0.018298	0	0	0	0	0	0	0	0
ENSG00000064199	0.218697	0.05584	0.438685	0.153363	0.199064	0.019494	0.060124	0.093627	0.068739	0.071159	0.013053	0.256557	0.098197	0.153354	0.394273	0.123977	0.027801	0.029709	0.031997	0.157141	0	0.487295	0.306794	0.667281	0.299538	0.688732	0.10111	0.073369	0.418374	0.266733	0.071496	0.310257	0.074101	0.043778	0.72032	0.0755	0.107661	0.188099	0.261882	0.099146	0.082388	0.286937	0.046833	0.484207	0.114654	0.361405	0.041933	0.386303	0.072903
ENSG00000064201	42.8763	31.3259	32.9391	29.3155	28.8342	31.3253	27.9819	46.5719	40.5909	45.0893	25.9312	31.1749	30.4551	28.785	35.8984	50.0015	32.3285	77.0834	37.9396	38.1933	88.641	26.0242	34.3191	33.8555	38.7985	30.4568	31.6263	36.996	22.96	36.1446	41.5362	24.0443	23.6848	22.1102	44.787	34.4164	36.3511	28.1825	24.7872	43.9214	27.4048	32.2202	25.1594	22.6145	34.5205	37.0758	27.5639	39.4588	35.1355
ENSG00000064205	0	0	0.020689	0	0	0	0	0.070247	0	0	0	0	0	0	0	0	0	0	0	0	0	0.020367	0	0	0	0	0	0	0.048427	0	0	0	0	0	0.02787	0	0	0	0	0.092173	0	0.065873	0	0	0	0	0	0.02983	0
ENSG00000064218	0	0	0	0	0	0	0	0	0	0	0	0	0	0	0	0	0	0	0	0	0	0	0	0	0	0	0	0	0	0	0	0	0	0	0	0	0	0	0	0	0	0	0	0	0	0	0	0	0
ENSG00000064225	3.1116	3.18723	2.24797	2.93809	1.92602	4.09071	4.46316	7.93346	2.49462	2.12773	2.66327	3.47901	4.45835	3.8396	3.77702	6.24326	3.66377	2.15314	4.53031	3.77929	3.26241	4.28034	1.97507	3.91551	3.80562	2.35632	3.58414	2.38392	5.41155	3.60468	3.86575	3.53087	3.41892	2.09986	4.98815	3.75699	3.17516	2.69329	3.58002	5.47116	2.58036	3.94565	5.03542	3.64377	3.75822	4.7029	3.28543	5.88505	1.95078
ENSG00000064270	0.295705	0.060431	0.059414	0	0.048462	0.630714	0.016051	0	0	0.048285	0.024269	0.059224	0.026392	0.215598	0	0	0.049919	0.785163	0	0.176103	0.572411	0.022016	0.025443	0	0.327068	0.024416	0	0	0	0.060436	0	0	0	0.033968	0	0.193077	0	0.024732	0.014605	0.066584	0.236453	0	0	0.496226	0.051648	0.082324	0.018931	0	0.858277
ENSG00000064300	0.062703	0.116302	0.130926	0.09957	0.093615	0.159159	0.191911	0	0.204205	0.119204	0.12602	0.163256	0.16039	0.070347	0.119946	0.122649	0.123918	0.330355	0.237816	0.194485	0.506523	0.07289	0.144732	0.089539	0.13115	0.188031	0.602077	0.068228	0.086828	0.077344	0.170033	0.059019	0.041236	0.027942	0.088131	0.075291	0.035547	0.109162	0.058352	0.147198	0.130054	0.06489	0	0.178046	0.07105	0.06811	0.072806	0.0711	0.030917
ENSG00000064309	0.151284	0.192918	0.385555	0.707337	0.347508	0.639829	0.356228	0.387729	0.650937	0.686603	0.421706	0.909267	0.300147	0.421437	0.320934	0.401163	0.377916	0.247443	0.578591	0.227899	0.446717	0.519743	0.378095	1.04273	2.16022	0.185606	0.151476	0.936029	0.302062	0.316573	0.913473	0.600011	0.486772	0.229594	1.22213	0.60204	0.201841	0.401504	0.359497	0.619631	0.670997	0.281568	0.118539	0.145917	0.704174	0.708789	0.260767	0.656751	0.289511
ENSG00000064313	15.4006	12.1676	12.5791	12.7331	9.34511	12.2204	7.76271	14.5264	12.7241	9.97179	7.67911	10.1218	8.31846	13.1718	10.9973	12.9385	9.3323	19.5224	15.0385	12.5702	3.45583	10.3602	8.68077	12.6771	14.268	13.7306	12.6159	9.64461	9.24983	13.0595	13.9618	8.53896	7.66869	6.22204	15.0159	8.36515	15.1041	10.2706	9.3904	12.8342	9.2762	8.26502	8.80204	5.87887	8.2929	15.2998	6.88583	15.5289	10.2569
ENSG00000064393	23.1503	19.0339	17.0337	17.3064	15.6321	19.0923	13.116	20.8009	27.1814	12.1287	15.6411	16.051	15.6363	12.8872	15.1606	12.3021	14.1527	25.4214	18.3591	24.0724	5.74606	17.2839	14.5314	17.7674	20.4668	18.9047	23.4746	13.303	19.6923	23.15	17.7969	10.2605	15.7844	11.8166	26.1109	12.3376	25.2702	15.5215	13.5387	22.7445	17.1994	11.6153	12.3665	11.4749	18.3254	20.5626	13.5726	19.3816	18.4061
ENSG00000064419	15.4274	10.4299	11.2963	10.0879	9.39686	11.1639	11.0192	15.6795	11.5345	10.9229	8.54041	11.5415	10.5037	11.6452	9.25332	11.9886	10.9505	19	13.366	11.6778	5.9169	11.544	8.60089	12.1077	13.8622	11.5134	15.3953	10.2698	9.63438	10.8774	12.0418	8.8303	10.1681	8.65198	13.865	9.0395	13.004	9.01953	8.60481	13.6163	6.97542	10.9946	6.0277	8.78901	11.052	13.6889	8.39359	14.1788	10.2087
ENSG00000064489	2.77987	4.02151	0.762753	2.41812	3.49632	4.08058	2.72771	7.29957	7.37186	2.59382	1.76805	5.02761	3.87384	5.34124	4.20878	4.32335	4.4288	5.27992	6.79095	7.16046	7.3721	2.75546	3.76168	1.66384	3.3409	3.99996	7.40574	6.1868	2.17273	2.64011	6.26359	1.75573	4.45074	2.61499	0.99901	2.26284	6.2231	2.98924	3.12619	11.6655	6.32454	2.75199	0	3.00965	2.41309	4.28461	2.90678	7.72039	5.46007
ENSG00000064490	31.6481	16.5342	22.1809	18.6321	17.7449	21.5375	19.4364	40.5782	16.3723	22.5854	18.5117	18.1806	16.7562	23.3683	20.1528	23.8241	22.2367	37.6354	20.1164	17.138	50.0467	23.4213	14.1088	13.2165	21.4863	31.7876	24.5488	21.0126	20.4708	20.2152	24.4848	19.5519	23.4127	17.4785	33.1722	26.1953	24.8008	16.3967	14.3076	33.1058	20.2526	16.9313	12.8178	17.1412	20.3421	26.1728	19.8979	19.9002	21.1139
ENSG00000064545	5.90423	7.54394	5.67458	4.40312	4.39433	5.62549	3.41707	5.54744	4.92306	5.68928	4.82031	5.26083	4.2058	4.09199	5.78842	8.35272	4.63725	8.02236	8.18022	4.46797	25.1473	4.18701	3.78448	5.17627	6.93166	3.98149	5.39451	3.50136	4.40518	4.17604	6.90838	5.93456	5.67737	3.70024	6.4752	4.29198	6.89785	3.59052	3.86345	8.07746	4.66667	4.10127	2.87566	4.07297	6.48099	6.05629	3.87262	6.22604	6.34673
ENSG00000064547	32.6494	20.4124	20.3274	18.5102	23.5978	28.317	15.7362	27.7632	19.5103	23.7234	20.113	37.2574	26.7884	20.4377	18.7243	23.8745	29.508	32.5476	27.8437	32.0792	21.9147	22.2543	15.3144	22.0421	21.6224	26.5992	35.359	19.7143	20.7043	14.0893	26.0429	17.652	21.583	12.3576	27.9358	22.6391	31.5889	20.3305	14.4991	37.102	25.1529	12.8	9.40402	13.0578	24.9206	28.8209	17.3553	19.2778	19.6407
ENSG00000064601	54.1207	32.0152	36.8577	39.5783	43.5158	76.3502	90.6815	60.607	42.1034	42.4569	44.6336	55.5301	49.0684	48.0928	43.5954	39.3369	54.8417	55.5944	46.0827	54.7172	34.9366	52.5137	52.7969	54.0936	76.2958	76.1123	89.8554	41.6164	48.8225	53.2666	58.0749	61.3571	65.978	25.3476	51.1614	59.5908	73.8441	53.6423	59.0609	81.7136	51.7156	46.5718	54.7651	47.1857	56.0963	80.5746	35.1475	91.6427	58.8464
ENSG00000064607	46.7375	35.7647	44.2618	33.175	31.9123	37.2774	24.5693	48.6583	39.682	36.5166	26.4437	37.1938	35.1012	41.3195	34.5308	35.6737	33.5798	58.7252	43.8632	44.0611	32.6383	33.1014	33.0268	41.4578	49.4322	31.7843	49.715	36.2596	32.3471	33.5755	48.4357	31.4033	28.2863	23.6219	48.9106	31.2968	39.268	24.5897	27.6752	52.0289	31.7143	31.0861	16.8323	26.1513	36.8568	41.76	31.5029	46.2975	37.6267
ENSG00000064651	5.05153	4.94382	4.93873	3.13562	3.1582	5.1672	2.23931	6.17823	5.22015	2.71802	2.77718	4.94239	3.52595	4.68936	3.56415	3.99685	4.54014	5.60071	4.43927	4.29491	3.31249	4.3513	3.45124	4.9598	6.064	2.97542	5.89621	3.38388	5.01859	2.57954	5.59965	2.42956	2.87246	2.30742	5.37104	2.63689	5.17975	2.6604	3.70494	4.37456	3.82057	3.99602	3.02204	2.36557	4.32901	3.73955	3.07177	5.33066	3.33264
ENSG00000064652	4.15299	1.54953	1.07295	1.08855	2.24047	2.20701	2.88305	2.18377	2.41004	2.47731	1.53097	0.779203	3.18038	2.50721	1.86303	1.78166	2.0944	3.03538	1.83919	1.39475	0.970722	1.59164	0.921319	1.43223	2.61084	2.13001	3.77653	2.45847	1.9107	1.82892	3.64982	3.42684	1.44552	0.704564	1.92717	2.06815	2.91175	1.62308	2.32261	2.04317	1.19551	2.06823	2.73735	1.87093	2.14894	3.56488	1.45408	2.08719	1.67209
ENSG00000064655	0.051502	0.107553	0.12072	0.174738	0.019882	0.146292	0	0.069029	0.146197	0.102973	0.043226	0.105583	0.043327	0.041934	0.071528	0.050214	0.04095	0.16167	0.141566	0.111372	0.040087	0	0.041685	0.026615	0.313442	0	0.108079	0.033924	0.074785	0.01917	0.126507	0.021915	0.135064	0.097298	0.12645	0.111666	0.079294	0.040573	0.090494	0.027331	0.140409	0.064379	1.10044	0.029455	0.055178	0.06753	0	0	0
ENSG00000064666	95.4064	97.1364	119.876	108.88	91.5606	126.748	78.3352	99.4891	93.7809	96.3319	82.947	110.739	97.4343	99.3464	68.155	100.862	85.628	107.899	127.112	89.8829	84.7732	89.3066	79.9559	117.19	133.331	74.4918	92.4522	80.5204	83.0244	95.6842	123.302	88.5318	71.9836	83.5071	147.143	82.4783	126.935	90.746	84.8373	129.945	90.3717	80.6229	82.4051	73.0575	110.795	112.88	59.5214	121.222	90.2346
ENSG00000064687	42.7633	28.8495	36.9938	37.2113	36.5478	39.05	17.5521	34.6615	27.24	37.8082	24.337	49.0371	36.1441	42.5873	28.4996	52.0107	40.3346	59.4519	43.0464	32.8604	135.588	30.0444	27.0567	41.3577	46.7621	31.5726	40.3533	27.1806	28.792	27.3456	40.1917	32.2912	17.6044	22.4263	52.4635	23.7177	38.1469	26.3584	27.9898	48.5477	29.9183	31.4411	12.0385	21.2974	31.9339	41.3958	25.624	34.6693	32.8801
ENSG00000064692	0	0	0.071589	0.061832	0	0	0	0	0	0	0	0	0.031759	0.03087	0.131721	0.075961	0.11324	0	0	0.025985	0	0.02157	0	0	0	0.083222	0	0	0	0	0	0	0	0	0.096636	0	0	0.029786	0	0.040056	0	0	0	0	0	0	0	0	0.082174
ENSG00000064703	4.36085	4.0976	4.17225	3.25638	3.58875	5.82528	2.90895	6.44052	4.13048	4.11497	3.53069	4.63313	3.81251	5.34812	3.53203	4.90358	3.90819	5.10295	4.81522	4.00817	2.91805	5.11594	4.49548	3.95463	5.34226	3.62219	6.6481	3.44393	3.76021	3.87497	4.48479	3.11777	4.11405	3.14064	4.72971	3.23162	4.3065	3.94512	3.08421	4.53783	4.67804	4.20808	2.85264	2.56506	4.63537	4.2855	2.8843	4.61625	3.45785
ENSG00000064726	17.9967	15.697	15.9102	12.5256	13.3153	13.1385	13.9524	23.8346	15.1864	13.1227	9.06207	13.954	13.3321	14.4706	15.6349	14.2063	13.5967	18.1953	18.0352	17.7541	8.30551	17.797	12.1833	16.5876	19.1494	15.054	24.3905	15.3441	13.2348	12.6452	17.845	14.1829	13.2538	10.9379	21.3721	11.946	16.1204	11.9907	11.2738	19.5087	13.19	11.6851	9.77526	10.5844	15.3217	19.8488	11.2893	20.9515	13.9164
ENSG00000064763	5.08823	3.34411	3.44136	2.54577	3.21707	4.41159	5.32169	5.62936	3.38714	3.79835	3.67115	3.83938	3.76738	4.35903	3.60221	4.04962	3.35172	2.1204	4.45725	2.86508	1.03177	3.30907	1.37728	4.05864	4.98471	4.03221	8.89399	2.60774	2.65082	2.99503	4.39431	5.66381	2.71767	1.92738	2.91248	2.63139	3.77218	2.97404	3.62731	4.15339	2.69774	2.84144	3.52225	4.45637	4.22952	6.77736	3.05191	4.42066	5.81804
ENSG00000064787	0.171497	0.178973	0.112362	0.209563	0.139659	0.165463	0.102571	0.014997	0.097327	0.10617	0.038494	0.0088	0.386196	0.232696	0.056239	0.046745	0.209016	0.200025	0.052841	0.179416	0.212018	0.125074	0.093801	0.245798	0.295556	0.083618	0.233189	0.02248	0.114915	0.151642	0	0.007965	0.109146	0	0.112738	0.107633	0.267595	0.048011	0.098654	0.08417	0.085009	0.12939	0.220218	0.135174	0.111924	0.064188	0.107165	0.383785	0.148782
ENSG00000064835	0	0	0	0	0	0	0	0	0	0	0	0	0	0	0.031063	0.144168	0	0	0	0	0	0	0	0	0.112749	0	0	0	0	0	0	0	0	0	0	0	0	0	0	0	0	0	0	0	0	0	0	0	0
ENSG00000064886	7.34674	8.11646	18.2399	7.14425	9.21292	5.44843	3.48203	11.6126	9.27989	7.63607	6.46726	3.57192	2.30028	5.82323	4.23942	7.49901	6.50315	9.81381	9.7886	7.47406	9.47011	4.71194	6.07934	9.89045	22.6708	6.91538	7.371	8.23305	8.64	4.44242	9.19923	6.79863	3.42913	7.66479	7.87104	7.56355	8.99803	9.15411	4.23245	7.38524	11.5318	13.8068	10.3899	9.98194	7.9074	8.86357	6.66803	11.7895	9.87828
ENSG00000064932	22.6937	20.1001	14.7541	21.1348	17.9996	16.9378	26.2965	21.4336	21.4962	18.0981	15.9853	21.7628	18.8596	19.7784	19.0501	24.9188	18.5272	32.1175	20.764	21.4527	39.4064	18.0014	12.545	23.2962	18.5623	35.4082	55.0391	19.9247	19.1961	18.0484	20.3697	23.2014	17.6886	12.776	24.8628	21.9721	23.0286	16.3361	14.7167	24.3057	17.235	15.7526	12.2228	14.6336	18.9858	23.7791	13.9831	22.7366	21.0075
ENSG00000064933	17.0873	14.259	11.1589	11.6962	8.86462	8.66502	4.32956	22.5925	16.3805	10.1844	9.54424	14.0942	6.6717	14.6981	10.108	10.672	10.5719	15.3502	11.4261	15.8384	3.66827	7.57278	7.466	10.1652	17.4229	8.06365	11.6854	15.4867	8.09758	6.83139	12.2649	6.67469	8.80788	5.95883	15.8778	8.8161	13.8531	6.2893	8.75943	18.4076	8.35306	9.90067	8.2997	8.16374	9.85077	16.5904	9.44653	18.5905	12.0934
ENSG00000064961	22.4327	17.7523	16.8345	16.7523	17.3843	22.3991	15.2152	17.8292	19.4202	16.0792	15.0678	18.8084	18.2786	15.1721	16.7134	20.9481	18.5947	36.6208	20.4211	20.3304	47.1727	16.8232	15.2555	20.7592	17.6212	16.8785	18.4354	16.3524	18.535	17.2205	20.5643	12.7083	17.3764	11.9677	21.0753	16.5982	23.2639	16.537	15.4052	24.3198	18.7871	14.886	14.0411	15.3424	21.39	22.7036	15.0691	23.6333	18.1741
ENSG00000064989	0.90788	2.06736	1.80442	0.611006	0.877421	1.2311	1.86162	1.06823	0.877243	1.37428	0.401916	0.540348	0.765088	0.968057	0.923876	1.11749	0.908595	0.428395	0.502193	1.289	0.44836	1.2026	0.83143	1.04567	1.17637	1.14044	0.477517	0.773601	1.17288	0.80568	0.917649	0.310758	0.555779	0.801202	1.26579	1.06787	1.39956	0.378237	0.930636	2.1585	0.651124	2.01554	0.850278	0.86091	1.54707	1.1999	0.719502	0.608234	0.713248
ENSG00000064995	11.3819	10.0407	9.9076	8.47939	7.14556	9.31292	8.09099	13.5177	7.57204	8.60586	6.82485	8.18061	8.32023	9.32321	8.41141	11.2592	8.04541	10.0726	8.96164	9.33398	3.7461	8.42049	7.3325	8.47777	10.5785	8.27293	10.4924	7.51655	6.59054	8.33077	11.2233	7.90299	7.36864	7.68692	11.4077	7.68558	8.67569	7.29864	7.16186	9.75048	7.83882	7.30275	5.13848	6.85461	7.55397	11.2406	6.70792	10.429	8.21081
ENSG00000064999	4.38533	4.9219	4.71096	3.65293	3.52975	4.69176	5.79331	5.75798	5.12044	4.26213	3.7674	4.95074	4.41355	4.34384	4.95639	3.96346	4.24899	6.58129	4.8115	5.19356	5.43634	5.01792	3.99072	4.55576	5.03721	6.33636	7.50487	4.22872	4.54865	4.16406	5.03252	4.40891	5.2238	2.78584	5.27715	4.68621	5.52104	3.39245	3.538	6.4201	4.4865	4.41928	3.21164	4.94634	4.4551	5.28394	3.63009	6.78751	4.38443
ENSG00000065000	31.5646	25.1705	23.1611	21.1685	20.9157	26.4281	21.0421	33.2227	24.4267	22.2593	20.802	24.082	22.5986	25.5825	23.5491	28.5392	23.7098	45.1762	27.1017	26.6187	63.076	22.1656	18.3751	24.1166	27.6806	25.2221	35.2381	22.0635	24.6823	22.3434	29.8794	21.6611	20.4962	16.0915	30.656	23.4721	30.429	19.2294	19.3744	31.6701	20.7352	20.6446	17.9586	17.8796	23.6396	26.418	16.8677	29.3319	25.2262
ENSG00000065029	18.0421	15.2509	17.5708	17.7034	19.2396	23.2664	10.4823	19.9629	18.6538	18.3998	15.0187	22.1036	17.2584	15.8711	15.9616	21.5968	16.2831	27.5357	19.8935	17.2095	13.4818	13.4851	11.9333	23.6283	20.9738	16.9374	22.0542	15.6341	15.5467	16.5101	23.2067	13.7414	16.5171	11.2945	26.739	14.9225	22.7247	14.4529	13.0946	27.3826	16.0648	12.7734	10.8606	10.7924	18.4249	20.6163	12.024	21.737	18.005
ENSG00000065054	1.17963	1.1531	0.72206	0.408691	0.723089	0.849201	0.363698	0.99648	0.305596	1.53652	0.488511	0.560264	1.33735	1.4464	0.758287	1.56808	0.434588	3.35803	1.90491	1.99764	3.3663	0.833749	0.859352	0.741823	1.06549	0.996791	1.53736	1.19395	1.17529	0.923365	1.47159	0.667885	1.0141	0.818198	1.57083	1.25483	0.577082	0.494455	0.66182	1.08252	0.861229	1.58746	1.5949	0.753859	1.19507	1.81334	1.06096	2.20127	1.28076
ENSG00000065057	3.44719	1.91267	3.60943	2.48691	2.94061	3.03212	2.13983	4.49694	2.40885	2.15106	2.87649	2.37527	2.77124	3.11314	2.86754	2.81899	2.49427	5.59222	2.62065	1.79995	8.437	3.26309	1.77662	3.26498	3.32818	2.42192	1.9034	2.71166	2.12824	2.78236	2.70229	2.6438	3.14859	2.54191	3.03805	3.30894	3.63629	1.50009	2.43025	4.33459	2.111	3.1259	4.79257	2.2112	3.80324	2.13919	2.36063	3.35955	1.89771
ENSG00000065060	4.89957	3.4142	4.4478	3.21993	2.84264	4.25397	3.35432	5.08686	3.03488	3.32888	2.98082	2.95277	2.86537	3.2568	3.16362	3.08328	4.42027	5.38014	4.74991	5.68556	2.95004	4.1258	2.75058	3.89583	4.59154	4.27385	6.37531	4.43097	3.8577	3.13329	3.9651	3.72063	3.57212	2.54434	4.4086	2.72811	3.25226	3.65474	2.69311	6.41939	2.76396	2.61406	1.90874	2.42946	4.18323	4.9539	2.71547	3.96622	4.96015
ENSG00000065135	19.4855	18.9686	17.5412	14.463	13.8446	15.5655	22.3622	24.3841	18.8744	15.7494	10.6583	15.3625	15.2962	16.9532	16.2929	17.4115	14.6526	20.0531	19.5505	20.5911	2.00367	17.5888	14.1242	17.5782	17.0804	20.9914	26.9237	14.7457	16.9318	16.8267	20.2288	17.3276	15.2129	11.4251	20.1707	16.6904	16.9527	14.4859	12.6304	18.9468	13.9303	14.4317	7.14241	14.5361	17.0906	20.5357	13.9716	20.7466	15.0232
ENSG00000065150	21.9835	23.6567	21.1024	17.1482	17.2594	22.5278	14.4491	31.4366	23.2473	19.4555	13.8076	17.3389	18.4583	17.5031	17.241	18.2275	17.863	31.1669	22.5161	20.2005	4.45547	17.9783	18.2031	18.0913	24.5288	13.6925	23.5531	18.3026	14.7774	18.1394	26.1877	15.1119	17.6887	13.7678	24.9594	15.4393	19.1933	14.3037	14.0653	21.7463	15.7957	17.1203	6.63184	15.1187	20.3235	19.1647	14.7977	24.4971	17.5119
ENSG00000065154	10.553	9.52853	12.4759	7.65977	8.18728	10.1473	9.89081	16.161	10.6625	9.84424	8.85816	7.53936	11.0918	9.07347	7.893	7.83007	9.38414	7.9807	12.6772	13.5606	1.59261	8.3057	9.43534	9.48488	12.2367	14.5502	13.3162	7.38554	8.57886	8.99276	13.074	11.1408	9.14761	8.50655	11.3287	9.59774	13.9976	8.60903	7.1724	11.125	8.54196	10.2814	8.67363	10.0975	8.52247	9.64979	8.99773	15.1065	9.43199
ENSG00000065183	7.10546	5.63839	5.32869	4.45243	3.72731	5.82175	2.9804	6.03248	6.12032	3.83862	3.25197	4.72077	3.82403	5.85971	3.62271	4.23483	6.7818	7.15186	7.04052	4.85365	3.71939	5.07988	3.81563	5.31851	7.38114	4.10671	3.94206	4.06626	3.50583	5.32862	9.1377	1.67999	4.59358	4.05465	4.83072	4.8243	4.96001	3.58057	3.11389	6.63326	4.02655	4.07799	3.79953	3.6078	5.66582	6.10126	3.89208	7.44401	5.77761
ENSG00000065243	22.1769	19.9584	17.9536	17.0366	14.6935	20.6021	13.4999	32.5631	19.925	14.8323	14.5259	16.5866	16.2019	14.451	14.7019	20.3257	19.8437	20.2887	21.9061	25.3808	2.81033	17.7346	12.433	20.0296	22.1288	17.3335	28.3843	13.3081	17.1476	15.4905	20.0214	15.8526	11.9474	12.2409	21.9758	17.1308	20.8188	15.2911	13.4762	23.9017	15.8521	12.9844	7.48093	14.0184	18.1726	24.2092	11.6367	21.48	16.475
ENSG00000065268	8.93085	7.7094	7.35745	8.43848	7.20317	9.58704	5.92952	9.18435	7.83475	7.41248	6.36151	7.2904	7.03832	5.88331	5.97792	6.77256	5.81576	11.9178	7.74243	6.52508	15.8481	7.81506	5.95257	7.96575	7.5072	5.66177	6.6967	8.60642	7.24369	8.33258	6.43562	5.73053	9.47606	5.92714	7.02623	7.09909	7.18713	5.32961	4.90489	10.1418	6.61195	7.19603	3.69762	5.4582	5.94414	5.75789	5.02184	11.8114	7.07019
ENSG00000065308	5.3616	5.48492	5.06781	3.96383	3.65095	5.5429	4.22115	5.96566	6.66621	4.63543	3.82537	4.7635	4.60658	4.4439	4.542	3.8302	4.11045	5.14985	5.61657	5.27411	1.64709	4.16368	3.53022	4.60973	5.26316	4.42222	4.60537	4.45215	4.48576	4.7292	6.19974	3.95485	4.26196	2.74361	7.86863	3.94184	6.32665	3.44322	3.79862	5.04499	4.41205	4.74426	2.30476	3.56331	4.70674	5.62422	3.69759	4.81413	4.12258
ENSG00000065320	0.081659	0.037	0.018242	0	0.029843	0.056555	0	0.093073	0.028483	0.007365	0.113585	0.091021	0.073248	0.101813	0.066743	0.034259	0.046074	0.123181	0.039763	0.097674	0.33144	0.020329	0.023357	0.019986	0.036531	0.029916	0.041863	0.045575	0.056576	0.014378	0	0.032952	0.007679	0.046602	0.134935	0.006947	0.03965	0.06845	0.02606	0.010272	0.037943	0.060276	0.112223	0.049595	0.055401	0.063304	0.040516	0.069357	0.051798
ENSG00000065325	0	0	0	0	0	0	0	0	0	0	0	0	0	0	0	0	0	0	0	0	0	0	0	0	0	0	0	0	0	0	0	0	0	0	0	0	0	0	0	0	0	0	0	0	0	0	0	0	0
ENSG00000065328	0.729232	0.305478	0.348738	1.63487	0.049237	0.219584	0.534938	0.204859	0.777305	0.242596	0.275279	0.454366	0.573051	0.294981	0.249912	0.295174	0.111503	0.674934	0.226577	0.321076	0.168485	0.181947	0.133709	1.23628	0.69678	0.386509	0.842452	0.180622	0.486497	0.235814	0.265918	0.200132	0.430638	0.123192	0.679349	0.162488	0.441542	0.281124	0.220431	0.2525	0.170323	0.127343	0.151121	1.0859	0.409499	0.346409	0.267252	0.254333	0.209858
ENSG00000065357	160.913	141.824	182.38	183.647	165.637	175.094	55.5595	272.894	115.414	146.646	75.0278	176.455	140.726	159.311	139.554	171.944	149.226	226.606	261.418	132.384	193.159	131.023	162.148	175.573	286.078	113.014	133.327	172.797	106.102	116.261	243.228	132.334	124.872	122.994	176.824	129.4	162.404	129.469	112.559	224.388	133.118	146.3	54.4686	97.9175	191.191	200.892	113.708	196.685	164.253
ENSG00000065361	0.403634	0.615737	0.200622	0.113659	0.652249	0.301402	0.065599	0.283804	0.14432	0.524249	0.105032	0.062936	0.097647	0.233142	0.523076	0.177526	0.281653	0.086212	0.314012	0.242135	0.716673	0.351404	0.281901	0.38726	0.379156	0.022433	0.27096	0.318589	0.357262	0.021564	0.16992	0.130636	0.704696	0.175852	1.3302	0.13925	1.06298	0.05323	0.074589	0.184044	0.34546	0.488519	0.18735	0.131052	0.453822	0.070992	0.040508	1.08403	0.121993
ENSG00000065371	0	0	0	0	0	0.040806	0	0	0	0	0	0	0	0	0	0	0	0	0	0	0	0	0	0	0	0	0	0.026254	0	0	0	0	0	0	0	0	0	0	0	0	0	0	0	0	0	0	0	0	0
ENSG00000065413	156.291	114.86	130.415	115.809	113.286	113.983	81.9447	197.268	152.787	104.694	78.4018	121.079	105.614	130.218	88.263	160.774	123.843	169.048	191.672	157.156	40.9342	99.935	100.765	114.269	202.576	94.8181	202.325	117.746	100.207	95.9948	201.942	123.146	85.2541	78.8738	181.902	89.7899	137.073	90.9372	102.494	227.586	93.8623	101.771	54.962	78.9133	139.975	158.847	82.1782	169.118	122.646
ENSG00000065427	35.4084	35.7825	34.199	25.7814	26.6447	31.6448	32.0524	39.9993	34.2554	27.9687	22.6143	29.056	27.8832	28.7627	29.182	26.0555	27.1102	40.3464	42.441	31.4943	19.3046	30.3944	25.8442	28.8374	39.4632	31.7184	58.6144	27.3649	28.1241	26.473	37.7059	27.0067	30.0173	26.4035	38.7597	27.6036	37.3576	23.4624	25.8961	40.3852	25.7467	29.3921	20.1125	26.773	31.1807	39.0711	24.5666	45.7187	29.7847
ENSG00000065457	32.54	21.3974	23.8946	21.0167	17.751	26.5261	14.511	29.9813	23.512	21.7489	15.8588	40.5853	34.3304	21.8411	27.436	23.5004	22.2033	32.7894	20.2012	24.1682	16.146	16.9989	16.2462	24.109	30.0233	20.1257	22.934	23.3371	22.3766	20.4177	34.8233	17.5866	16.653	13.2587	27.7057	17.666	30.9305	16.4336	15.9683	32.0212	18.1581	16.5285	12.8325	17.4525	23.8242	27.7322	15.0598	25.9662	22.1832
ENSG00000065485	4.01957	4.05636	2.71322	1.44334	1.39221	3.78487	1.86889	3.64222	2.38441	1.93132	2.50578	3.15642	3.19812	2.27756	2.92384	3.88754	2.6969	2.83054	3.05491	2.95527	2.05567	1.95025	3.12276	2.00987	2.17686	2.32365	2.98558	2.00195	3.0535	2.29633	3.43835	2.27758	2.97111	1.28741	4.61926	3.06731	3.32095	2.20692	1.66912	2.99689	3.09246	2.78237	1.39627	2.80352	3.19944	2.86895	2.45075	3.20533	2.39588
ENSG00000065491	2.94689	3.60358	3.66267	3.11354	3.48099	3.70916	2.45947	4.61184	3.82535	3.17293	2.06444	3.4445	3.27777	3.20413	3.03903	2.57984	3.59735	4.73404	3.79833	3.9501	1.47071	2.92251	2.86807	3.86673	4.15916	3.53539	4.32803	3.13452	3.09623	3.17733	3.85568	2.38582	3.18487	2.22204	4.36603	3.05237	3.73249	2.63565	2.83064	4.19067	3.02733	2.67632	2.44783	2.45749	3.32025	4.63344	2.52242	3.80282	3.10935
ENSG00000065518	19.3046	31.6207	29.9941	27.3528	23.9175	29.1845	24.0025	32.1103	33.8306	21.8218	20.5029	25.6566	25.4881	18.4836	23.521	20.8937	21.6054	17.7694	36.8961	28.7325	0.342762	27.3905	18.5748	27.0529	35.9421	33.4324	29.3972	24.1228	26.4221	28.169	32.9397	16.3953	22.967	19.6137	40.7716	23.0209	28.9278	22.3842	26.0596	32.416	24.3905	19.6769	20.0902	19.427	32.1832	33.2281	20.1722	25.6553	25.5357
ENSG00000065526	32.7902	28.9519	24.2075	24.3122	24.4159	26.872	26.636	37.8079	30.3979	24.07	19.6692	29.0091	26.4638	26.3135	25.6431	30.9744	25.398	35.3352	37.3023	33.9417	14.0824	24.9794	20.7005	29.2627	34.4516	30.5742	41.1815	25.9386	24.6028	26.2265	34.0035	22.6179	23.7572	18.7059	39.7809	26.4973	28.1221	22.8541	21.8847	36.2795	23.6695	21.4845	14.4296	21.0848	27.8627	37.1584	22.3429	37.3883	26.9559
ENSG00000065534	4.41093	7.12355	5.71701	2.82106	2.91443	11.4418	2.77777	7.55767	3.18251	3.72318	2.41009	5.17137	2.67748	13.495	5.76248	4.75163	7.888	8.88731	2.42169	4.67332	2.13601	6.68686	15.4498	6.90299	15.0238	3.70984	6.25969	4.97992	4.97302	7.33965	9.99647	5.97696	8.83233	1.79432	2.88733	3.47451	12.8281	13.6449	11.3541	9.84865	8.09403	8.40998	11.861	2.53627	6.87778	14.3413	14.1342	22.8706	8.81193
ENSG00000065548	23.1949	20.4459	21.1304	16.2194	17.4651	19.0957	16.3497	30.6615	20.7955	12.4561	13.661	17.1421	18.0437	16.1112	15.9241	21.6859	19.285	20.5796	23.096	21.1944	3.31276	18.1095	14.1321	18.5385	23.1908	21.2726	32.2298	16.1487	19.1358	18.6726	26.8148	16.6018	15.6061	13.4473	24.0191	15.6633	21.4415	16.1342	16.8065	23.3409	16.2203	13.8631	8.10453	13.58	15.7893	21.7751	13.8695	25.7807	18.8799
ENSG00000065559	10.6016	8.75442	8.14878	8.37359	7.42286	8.98904	6.4967	9.84652	8.49038	7.97511	6.54632	10.5751	8.34155	8.15566	8.07996	11.9119	10.589	9.81238	9.1179	8.21878	1.20317	8.68583	7.9486	9.18391	9.46339	10.6694	12.2743	8.63883	6.09597	9.48255	11.807	7.95364	8.36577	5.98016	10.3923	6.67733	11.9944	8.10999	6.44486	11.5266	7.92385	6.29765	8.49687	6.0978	10.0052	8.05476	5.8252	10.9865	7.9433
ENSG00000065600	4.22903	6.07439	4.20177	3.36629	2.97405	4.51789	4.30599	6.63738	6.01316	3.8208	3.04272	3.49429	5.11763	3.7741	3.54817	3.87039	3.95865	8.4117	4.3094	4.19869	6.70437	4.05288	3.12628	4.19639	6.89103	6.79476	5.48689	3.16954	4.56947	2.72046	5.1406	4.08959	4.84503	2.93081	5.39974	4.20401	3.95363	3.62827	3.58007	4.89702	3.2884	3.96582	3.2529	4.76683	3.97659	5.92511	3.26652	6.91658	3.77397
ENSG00000065609	0	0.055161	0.01457	0	0	0	0	0.141735	0.085472	0	0	0	0	0	0.021349	0	0	0	0.120594	0.01732	0	0	0	0.015948	0	0.011955	0	0	0.02391	0	0	0	0	0	0	0	0.015826	0	0	0.091872	0	0.009629	0	0.008805	0	0.07519	0	0	0
ENSG00000065613	11.8248	12.0817	8.57326	7.83979	10.1241	10.874	7.59107	12.8757	12.1074	7.4162	7.14854	8.68614	8.76515	9.60845	8.08701	10.1486	11.4922	10.6525	11.847	11.1714	3.08962	11.2548	6.63126	8.89557	10.4587	10.9908	11.5135	7.90189	8.54562	10.1314	12.0121	6.82619	9.09489	6.52988	12.8325	8.62215	10.0793	9.57914	7.98015	13.9741	8.35815	7.27827	5.19727	6.35285	8.94478	14.0853	6.76938	10.0021	9.0655
ENSG00000065615	15.3269	13.3287	11.4289	9.85172	9.16006	10.8401	16.842	12.4044	10.5073	6.51161	9.9602	14.2452	10.345	9.787	11.0498	10.7496	10.6348	10.2269	11.1737	14.4126	1.45665	11.5586	7.48378	8.48118	12.8552	15.2782	13.9633	8.44054	10.5105	10.405	10.0624	12.2671	10.2071	6.4061	13.7244	11.2129	10.3409	9.87511	10.611	13.0288	11.468	8.86371	7.51535	12.9054	11.4016	12.2964	9.61807	11.8192	9.26534
ENSG00000065618	0.050499	0.020026	0	0	0	0	0	0	0	0.007973	0.005854	0.019703	0.017616	0	0	0	0	0.219482	0	0	0.025608	0.014668	0	0	0	0	0	0	0	0	0	0	0.008309	0	0	0.007521	0.010728	0.008232	0	0	0.008212	0	0	0.005965	0	0	0.006266	0	0.018684
ENSG00000065621	0.097049	0.42461	0.319903	0.239205	0.423526	0.426004	0.057972	0.467787	0.455804	0.632592	0.152876	0.190994	0.654402	0.07621	0.627706	0.232347	0.68955	0.553716	0.892906	0.246313	0.415521	0.462286	0.091368	0.294725	0.982533	0.257595	0.481665	0.203922	0.343709	0.199329	0.066048	0.12604	0.390144	0.199052	0.319027	0.42954	0.392833	0.265828	0.248085	0.109292	0.478894	0.324972	0.047568	0.123784	0.448208	0.484306	0.141222	0.813431	0.276751
ENSG00000065665	3.18563	3.01067	5.0387	3.86435	3.08147	3.34625	1.38132	4.9805	4.30224	4.5124	2.861	5.43906	2.90677	4.70288	3.75781	5.16118	2.99669	4.23147	4.21974	3.41925	0.401115	3.12427	3.00796	3.66544	5.35693	3.74452	4.03262	3.49394	3.14996	3.25857	7.38556	2.40949	2.60314	2.89032	6.19623	3.30508	3.05107	2.50601	2.70645	3.78213	3.24308	3.19313	2.55495	2.50504	4.12179	5.33141	2.01664	4.76431	4.63922
ENSG00000065675	18.5975	14.6251	14.3687	14.0079	14.2279	16.4913	7.69379	17.7936	20.2639	13.7968	7.66189	14.9522	12.0815	11.8605	10.117	12.1194	13.6662	25.5496	19.9896	12.5646	6.46541	12.7951	11.4885	15.5565	20.0158	11.218	15.5379	14.3628	11.1025	15.0634	16.8135	8.24343	10.6137	12.0138	16.8018	9.51809	16.8413	10.922	10.2534	19.0983	12.7824	10.5226	11.3716	8.44288	13.164	18.0846	10.2239	17.6082	14.577
ENSG00000065717	1.91962	2.59159	2.85107	2.78178	1.97051	4.64349	0.610831	2.73323	3.11172	1.83517	1.5828	4.14078	2.55911	2.46	1.6697	2.34666	2.71157	5.132	4.75617	2.198	7.30705	2.61628	2.43454	3.41397	2.47456	2.57189	5.03792	4.64702	1.70775	2.40466	4.28314	2.85852	2.23848	2.31968	3.4048	2.26534	3.37266	2.96145	2.01773	3.61709	2.63798	2.33384	5.83213	1.60457	3.46031	2.90297	1.86516	4.9378	3.2922
ENSG00000065802	13.1651	5.78012	5.33625	6.36485	7.71693	8.51729	5.28607	8.9498	7.80432	7.827	5.63519	8.19694	8.32626	6.94105	5.09739	10.5549	8.75593	28.9795	9.34657	6.85025	12.7664	5.78683	6.81673	5.11241	7.55839	7.4026	6.21196	5.29563	6.37054	7.81558	8.17366	5.69256	5.14877	4.64245	7.60196	7.04094	10.6605	6.54927	5.80492	11.9865	5.22701	7.89733	4.72629	4.87381	9.17375	10.556	4.38183	8.76543	8.13672
ENSG00000065809	73.9814	78.8938	90.0581	70.7989	59.2465	71.551	43.201	103.008	84.7672	63.2683	32.7741	68.5223	62.259	69.786	52.3616	73.8074	59.8748	87.5896	100.884	74.1381	25.6885	63.6278	55.0141	69.7616	104.573	46.0868	79.2865	68.5839	56.596	58.9349	94.7751	51.3735	57.1183	50.2169	107.921	62.7342	91.6729	63.5309	48.7258	92.5483	56.251	56.9391	46.7628	53.6525	87.3635	99.8327	56.8769	85.8984	86.1058
ENSG00000065833	0.61509	1.08067	0.182692	0.450939	0.723251	0.509063	0.350593	0.819461	0.172687	0.376104	0.378453	0.430754	0.390256	0.157065	0.377365	0.311143	0.586842	0.513676	0.582927	0.453929	0.054501	0.604076	0.358476	0.436143	0.266193	0.587013	1.28127	0.401607	0.337749	0.418608	0.862766	0.179671	0.889269	0.36243	0.591173	0.718646	0.750768	0.290664	0.408259	0.968899	0.527009	0.098778	0.492823	0.374139	0.529006	0.961365	0.264112	0.613302	0.438593
ENSG00000065882	28.5077	28.4809	29.3141	22.5336	23.497	24.9322	22.0502	29.9696	29.3724	19.5539	16.7371	26.6291	24.7436	29.0077	21.0659	32.4003	24.7835	37.2765	31.9487	34.1098	21.7105	26.1579	19.3428	27.4824	29.6804	25.1153	50.2677	28.1171	27.1462	23.9162	43.4415	24.5617	25.4598	19.9138	37.3433	20.5704	23.3817	21.5627	19.1143	34.3847	24.7342	23.7108	16.1497	27.6087	26.9004	31.9213	24.1744	38.9661	28.6842
ENSG00000065883	24.9354	23.889	24.1765	23.0518	22.4903	24.0163	14.9571	34.8948	26.3717	22.3494	17.0974	26.068	23.3863	26.5388	19.4108	26.8416	24.664	27.8558	30.2312	27.2009	17.3693	22.4954	20.0345	24.6564	27.9666	21.0695	28.4575	22.6221	21.3998	23.3465	32.7148	17.333	18.6055	16.2858	32.0762	20.958	26.9518	20.5929	17.5556	33.7611	20.4913	19.7673	11.452	15.656	23.9755	29.459	18.476	25.7653	23.8835
ENSG00000065911	14.3135	11.6963	9.63083	9.68055	7.52066	9.48034	22.5661	14.1582	12.7244	9.76815	8.23764	10.4905	9.51194	10.5177	12.3796	12.1395	9.83981	16.8418	10.2541	12.241	3.34972	9.83047	9.78264	9.2029	11.493	18.9556	36.1939	9.57026	11.962	10.0771	13.0404	16.0549	9.63924	6.15663	13.5762	9.96494	14.8334	8.6783	7.45777	11.6552	9.45197	11.3243	12.7661	9.68553	10.6514	12.9188	8.56689	15.8081	9.24802
ENSG00000065923	4.07564	4.39574	5.01105	4.00197	3.66908	3.38218	1.70281	4.72835	3.19655	2.65721	3.91444	3.75034	4.21497	6.20802	2.8458	2.76044	3.51438	5.35677	5.39558	3.72383	4.06313	2.89785	2.35559	3.05034	5.45513	3.64736	2.49918	2.57494	4.48037	4.72774	4.92842	2.43131	3.2798	2.82771	4.19963	4.16267	3.45679	3.51746	3.65429	4.49351	3.12528	4.83197	1.58638	3.06955	4.3797	3.30986	4.41969	5.4603	3.21446
ENSG00000065970	8.43637	8.41264	8.16751	8.43333	7.561	8.975	6.28301	11.1779	8.05096	7.1388	5.7272	8.76147	8.09268	7.49023	6.8006	8.58098	7.63254	8.84859	9.65278	9.59673	3.79232	7.77469	6.91783	8.0605	10.3028	7.63164	7.94727	7.41785	6.91883	7.34802	10.1527	6.34162	7.11346	5.68563	10.1429	6.52362	9.84524	6.32935	6.51092	9.9838	7.33244	6.23964	5.07477	6.08228	8.7735	11.8816	6.27909	10.8136	7.79229
ENSG00000065978	109.628	118.842	107.787	111.96	101.255	114.263	106.386	109.015	98.0972	82.2601	96.9433	116.465	119.476	72.7417	86.7685	64.7473	99.1601	74.3037	118.016	102.091	16.7429	118.383	76.8985	109.004	97.1413	145.138	105.381	80.5697	122.467	138.178	105.427	72.6316	108.471	88.7933	136.082	90.4405	136.924	115.776	114.077	129.317	99.4422	76.9532	104.832	92.4861	105.123	111.752	91.8973	86.1798	114.414
ENSG00000065989	10.251	4.85614	3.25371	3.11148	3.79495	3.57054	7.43124	4.07233	11.1733	4.00839	4.41698	3.25265	3.66652	3.63693	4.53866	4.40251	4.18086	9.02757	4.98114	6.08138	7.35641	4.71556	3.49866	3.48334	3.72171	12.1147	11.0701	3.61974	5.16418	5.22305	4.16214	4.06505	3.53567	2.83351	6.2105	3.20394	6.04035	3.14777	2.58619	7.93693	2.8753	4.07386	2.67705	4.11313	3.16407	5.88211	4.84688	6.93975	4.37592
ENSG00000066027	24.673	19.3696	17.83	15.2975	15.8765	19.3399	18.8756	25.2989	24.4711	17.1353	12.7736	19.0695	19.106	17.2647	17.8809	20.4015	18.2998	25.0637	21.2305	25.0253	24.6082	19.7844	14.8847	19.3437	19.333	18.0106	26.701	16.2185	16.8179	18.2614	23.3468	17.7363	15.9712	11.3599	21.3925	17.1069	20.8532	14.5447	14.274	22.6024	15.3514	15.5521	15.0098	15.0801	17.2835	22.7876	15.1358	25.8711	18.0091
ENSG00000066032	0	0	0	0	0	0	0	0	0	0	0.309458	0	0	0	0	1.02506	0	0	0.247844	0	0	0	0	0	0	0	0	0.016679	0	0	0	0	0	0	0	0	0	0	0	0	0	0	0	0	0	0	0	0	0
ENSG00000066044	18.5769	17.8519	17.9395	15.3065	12.8415	16.5119	13.8872	21.118	18.1621	14.5725	12.9606	16.4821	14.954	15.2774	13.2402	14.2036	14.1179	25.2072	18.741	17.0555	10.4794	16.7728	13.8619	15.7557	20.2963	14.8573	23.0058	14.278	16.982	16.7738	19.437	13.0481	14.2332	11.2494	20.2737	13.1427	20.3084	13.3986	13.7585	20.1801	14.1396	13.2021	10.5118	12.1263	16.2108	17.1464	11.3891	24.3719	14.2097
ENSG00000066056	0.503881	0.115778	1.30478	0.122054	0.227015	0.708517	0.208997	0.582877	0.341136	0.326571	0.34039	0.245526	0.927307	0.591902	0.125357	0.320822	0.226124	1.41095	1.15004	0.372946	1.15453	0.151209	1.0136	0.019998	0.629391	0.334454	0.36278	0.166398	0.193521	0.80179	0.208942	0.077177	0.26296	0.18652	0.211111	0.110173	0.252195	0.074664	0.213648	0.101551	0.298232	0.328663	0	0.510064	0.111413	0.516764	0.190229	0.112786	0.242375
ENSG00000066084	11.1463	12.7303	14.5822	12.5236	11.9952	11.7556	11.4524	16.2914	11.1914	10.9717	8.37051	12.5699	10.6431	13.5702	11.0797	11.9661	12.0717	15.2643	16.0373	12.3111	10.8661	12.2782	10.0532	14.8309	16.7749	13.4613	18.9694	10.3158	11.0014	11.8582	16.4917	10.2045	11.614	9.92625	14.2671	11.0091	15.2631	10.0326	8.65118	15.2297	11.3746	10.8098	8.58112	9.87101	11.8081	15.5448	8.26322	17.842	13.4317
ENSG00000066117	21.2247	17.7407	20.0533	14.0974	14.5507	19.2005	15.5429	23.2459	20.9017	14.5023	10.9145	20.5743	15.2189	17.68	16.0323	18.5941	14.0624	27.8141	16.9894	15.7265	14.7855	15.9305	12.9167	18.2193	18.307	14.2942	26.2535	17.1744	14.9575	15.5872	22.1314	11.7988	15.7957	11.2904	27.6823	12.0581	19.4549	10.5055	13.6192	20.3323	14.2108	14.2521	11.7476	13.1483	15.058	18.5545	10.6469	21.4918	15.3607
ENSG00000066135	19.31	12.3421	11.2045	10.8012	11.8713	14.5733	10.2246	17.4013	15.1835	10.8202	7.55642	10.7764	11.5847	12.0661	11.7033	15.7447	8.74275	21.2938	10.9541	14.499	11.1371	10.3758	8.21932	12.7976	13.3144	9.97473	13.703	11.3797	11.8191	11.51	16.0144	9.13583	9.86869	7.59232	21.1296	9.14001	14.0948	9.51882	8.85014	14.4404	9.4915	10.7046	6.23819	7.70297	11.8166	14.5745	7.46285	17.2722	12.9585
ENSG00000066136	22.7151	22.8738	23.9658	21.05	21.1162	22.2552	20.5176	25.9058	25.1588	18.9578	17.2983	27.5665	23.9598	22.6451	19.5645	26.4014	21.698	25.9186	27.4381	25.4744	6.2115	20.5592	17.4574	21.2249	24.2597	22.8039	32.5119	18.0764	26.2093	23.6656	27.8205	19.8125	20.0421	14.5074	27.2383	18.7626	22.995	17.5368	17.269	28.1814	20.8315	17.5576	15.8104	17.8234	23.5133	26.1976	17.3592	23.8406	22.9375
ENSG00000066185	0.641027	0.197497	0.406697	0.437381	0.556032	0.272702	0.631376	1.0573	0	0.055671	0.141884	0.19321	1.50819	0.05898	0.150984	0.169878	0.281203	0	0.169051	0.782304	0	0.330761	0.234518	1.27563	0.1556	1.09587	1.32045	0.259672	0.374758	0.915979	0.251728	0.368743	0.064672	0.195843	0.209506	0.396419	0.611054	0.676522	0.194311	0.433713	0.084708	0.631189	0	0.195174	0.16871	1.77494	0.283607	0.371296	1.28699
ENSG00000066230	0	0	0	0	0	0	0	0.277059	0.164483	0.137002	0	0	0	0	0.016917	0.221438	0	0	0	0.054719	0.143064	0	0	0	0	0	0	0	0.157306	0	0	0	0	0	0	0.017607	0.050031	0.266345	0.016411	0	0	0	0	0.196708	0	0	0	0.050059	0
ENSG00000066248	0	0	0.02554	0	0.020844	0	0	0	0	0	0	0	0	0	0	0.241598	0	0	0	0	0.035353	0	0	0.320447	0.056236	0	0	0	0	0	0	0	0	0	0	0	0	0	0	0	0	0	0	0	0.036588	0	0.170522	0	0
ENSG00000066279	0.478323	0.550873	0.723048	0.994555	0.443435	0.675632	0.324843	0.717878	1.20539	0.485245	0.339339	0.489234	0.411742	0.496629	0.590667	0.331597	0.22889	1.00238	0.588295	0.513681	0.131066	0.40761	0.219391	0.984329	1.58202	0.632707	1.09798	0.424274	0.846908	0.544887	0.912464	0.241328	0.306842	0.365873	1.5785	0.42101	0.860179	0.466708	0.326161	0.347416	0.473014	0.60096	0.14568	0.6009	0.374626	0.464972	0.301524	0.537825	0.413886
ENSG00000066294	18.0592	17.7549	25.8703	19.9163	15.1389	18.1874	14.4894	24.8272	17.9736	23.7087	11.0692	24.4704	21.9854	27.384	16.1145	18.4161	22.7216	15.336	26.4211	19.7699	4.08147	18.641	11.8719	25.0889	35.0711	15.7398	20.8082	17.2288	16.1121	15.1743	25.0814	14.7514	18.303	10.7282	32.477	19.0471	25.2265	15.8481	13.9402	32.9216	14.6927	15.9297	7.64363	15.3835	21.199	32.3841	11.7353	32.2301	24.1695
ENSG00000066322	21.6485	20.217	19.5264	14.3619	15.5734	19.3997	25.0003	21.4879	21.004	18.4814	18.136	15.9521	17.3789	18.7702	18.0538	16.9586	14.586	18.659	16.7465	22.786	10.0776	19.427	14.3775	19.4341	17.2803	21.8303	25.4606	18.3233	18.5926	19.7441	20.8386	20.2314	17.7029	14.6008	23.6193	20.08	20.5545	13.9117	16.5119	23.5683	18.4623	16.886	8.57493	16.4037	20.7803	23.6808	15.736	26.7005	17.0978
ENSG00000066336	109.018	95.8402	80.6148	62.7576	79.3572	72.657	180.609	87.666	47.8616	58.5762	96.8792	84.5746	102.119	61.7558	82.1827	90.5903	69.0222	87.3925	90.1473	99.3394	165.969	97.9718	42.7667	72.9019	66.6965	178.082	122.703	62.2009	103.792	99.4108	80.2132	92.6219	80.5983	55.7694	95.2982	106.37	92.344	80.0063	83.2601	113.634	84.8699	59.6988	38.7487	89.5384	89.5323	92.6964	75.0973	84.1567	91.2973
ENSG00000066379	10.967	11.6407	12.0671	12.0062	7.85585	11.5504	11.2887	10.3651	11.9128	12.7535	7.77907	9.85251	10.2785	12.0809	8.99825	10.083	11.779	22.5706	12.6215	13.0311	11.3681	11.0132	11.1631	12.527	15.0461	11.2958	15.58	9.52909	7.66298	12.6594	11.7434	9.67629	7.04148	9.67784	12.4689	8.63433	8.55974	8.19782	9.02573	13.4415	9.37978	10.5363	11.4075	8.01079	11.5976	7.6337	8.58166	11.7339	8.72196
ENSG00000066382	0.728777	0.379945	0.835654	0.52274	0.150219	0.338329	0.033893	0.879579	0.328462	0.084932	0.053229	0.323329	0.323612	0.363005	1.15705	0.261404	1.52778	0.065356	0.112294	0.436432	0.075349	0.644228	0.016529	0.344029	1.07897	0.782026	0.815166	0.690845	0.455015	0.676247	0.025149	0.231903	0.642635	0.754713	0.842304	0.18911	0.892056	0.891387	0.82554	1.54682	1.7777	0.293807	0.65624	0.099324	0.822218	0.513891	1.13454	1.57578	0.637828
ENSG00000066405	0	0	0	0	0	0	0	0	0.016479	0	0	0	0	0	0	0	0	0	0	0	0	0	0	0	0	0	0	0	0	0	0	0	0	0	0	0	0	0	0	0	0	0	0	0	0	0	0	0	0
ENSG00000066422	16.9874	16.5853	17.5648	13.4988	15.1744	16.8348	11.4931	22.845	17.4089	14.1141	10.9886	16.7631	14.9038	16.2937	13.1652	14.9459	15.6088	17.3865	18.8829	19.393	4.6478	14.5273	13.1227	15.6865	17.7575	13.2146	21.2483	15.9205	13.0914	13.1351	18.7102	13.4559	12.5228	11.5157	18.3889	13.7402	15.4991	11.9226	12.2934	18.5663	13.341	12.9437	8.79923	12.4438	15.1892	17.6925	12.9319	18.3104	14.1697
ENSG00000066427	14.1255	14.9942	16.1474	12.2035	11.9463	14.7843	12.9414	20.6224	13.7928	12.3666	11.1731	16.1852	16.0362	10.863	13.1441	11.6139	13.2039	12.9642	18.7058	17.3174	7.03115	13.9557	10.5624	13.4166	19.3038	13.8036	17.8124	12.7524	12.9234	12.5324	17.6125	11.4989	13.1861	8.78339	22.5135	12.7665	16.5618	10.9237	10.8452	22.0144	12.7103	10.643	11.1824	13.0974	19.4442	22.1778	11.5474	14.9206	12.6112
ENSG00000066455	6.82043	7.0149	6.43752	5.44344	5.08113	7.41421	5.70394	9.17175	6.72297	6.26189	4.68911	7.14262	6.2439	5.4386	5.62144	5.58517	6.78283	6.91212	6.64014	6.44974	1.17177	6.59017	5.59716	6.85065	6.88077	6.54662	7.20846	5.49342	6.24511	5.95644	8.47766	5.67426	6.18927	5.0281	7.7546	5.88371	7.03531	5.26051	4.87179	8.57286	5.4658	4.65025	5.74566	4.7216	5.60761	7.93132	5.29004	6.73749	5.54689
ENSG00000066468	0.13134	0.09181	0.06024	0.369073	0.138096	0.061225	0.156305	0.550604	0.430525	0.164617	0.045962	0.356033	0.218256	0.294906	0.086974	0.42843	0.082473	0.24232	0.100656	0.119726	0	0.532673	0.150563	0.131565	0.146432	0.098967	0.115613	0.107795	0.041269	0.171361	0.100726	0	0.185519	0.073475	0.208717	0.152148	0.452366	0.267417	0.173167	0.350044	0.185708	0.045775	0	0.378915	0.096284	0.245729	0.071889	0.154438	0.201818
ENSG00000066557	5.22983	4.16201	4.01894	3.36958	3.9424	4.73338	2.94534	6.00075	4.21774	3.30383	2.36759	4.46028	4.05167	3.37221	2.52861	4.42438	4.80497	3.86433	4.80935	4.46904	0.16888	4.38542	3.40282	4.26581	5.28982	4.46395	5.77301	3.1556	3.53281	3.70751	4.4771	2.85718	3.47091	2.36841	4.82931	3.42886	4.47017	3.64397	3.25676	4.62547	2.92437	3.00729	2.16709	2.57237	3.78146	5.84682	2.81898	5.45575	3.40222
ENSG00000066583	4.63204	4.70385	3.97662	3.66427	3.44421	3.66524	3.34388	4.98608	6.16821	3.98192	2.9147	4.59035	2.95704	3.82524	3.6035	3.0656	3.96225	5.72533	4.61338	4.75032	1.38708	4.43151	3.90246	4.66102	4.4502	3.73123	6.35607	4.35421	3.7727	3.37038	5.28287	3.01828	3.1179	3.40177	4.86526	2.94825	5.59894	3.43868	2.90572	5.42238	3.3373	4.17185	2.33127	2.74087	3.79777	4.6803	3.12417	5.95724	3.74094
ENSG00000066629	0	0	0	0	0	0	0	0	0	0	0	0	0	0	0	0	0	0	0	0	0	0	0.011597	0	0	0	0	0	0	0	0	0	0	0	0	0	0.187348	0	0	0	0	0	0	0	0	0	0	0	0
ENSG00000066651	7.81685	8.66077	9.25079	6.36994	7.09082	8.22245	4.2579	9.55263	8.02958	5.57703	3.36606	6.72879	5.17687	5.80438	7.14981	7.91629	6.36789	6.6719	8.22141	7.41283	1.33116	6.01662	4.9506	6.199	11.4282	5.47335	6.61838	6.62126	5.55707	6.11461	9.53496	5.79775	5.90447	7.01977	10.75	5.0661	7.27703	4.48795	4.11274	8.0937	7.40538	4.93816	2.82243	4.44242	6.64099	9.64971	3.87112	9.99242	7.08605
ENSG00000066654	25.1118	28	26.8665	19.3965	24.6687	20.6261	16.9585	25.4349	27.3642	18.0637	17.7452	20.5917	22.4985	20.1728	16.1422	18.9188	17.7914	25.755	31.7146	25.8282	5.71675	18.9378	18.1933	20.3849	30.3865	20.8218	26.3522	19.7621	19.2646	20.0186	24.8041	19.5571	16.675	18.5533	28.5272	19.9293	23.1696	18.6071	17.7882	26.7554	20.0106	18.3396	11.1229	20.0191	24.5856	30.4494	16.1733	25.132	19.3008
ENSG00000066697	4.1654	4.7198	4.95138	3.67212	2.33964	8.30172	1.40415	4.58242	3.82019	3.7575	2.62934	5.39547	2.66398	3.52623	3.4871	3.79508	4.25982	4.08338	6.40583	2.6844	0.459724	3.87464	5.21669	3.64812	6.6313	4.02158	5.32169	2.98228	4.42387	6.05094	5.09835	3.58801	4.48763	2.61403	4.0704	3.66046	7.08657	6.22949	5.82505	6.75326	3.46105	4.7437	7.61615	2.27771	4.47016	9.48785	3.84219	8.07718	5.04582
ENSG00000066735	0	0.048566	0.079944	0	0.019621	0.067857	0.029871	0.040787	0.083232	0.051625	0.028394	0.047785	0.034179	0.016448	0	0.080105	0.04712	0	0.013917	0.034183	0.182218	0.035574	0	0	0.181433	0	0.024455	0.007976	0.035433	0.052837	0.037318	0.025947	0.016123	0.004537	0.038643	0.012176	0	0.033334	0.034201	0.036025	0.007967	0.006329	0	0.057862	0.016621	0	0.006078	0.010403	0.045317
ENSG00000066739	15.2118	9.02882	9.55007	8.69539	10.569	10.2353	6.60725	13.3484	9.1721	9.57485	6.10588	10.0001	7.79668	9.56983	8.85173	11.2976	9.2534	13.5006	12.9287	9.65288	1.62354	9.27027	7.14261	11.4329	15.0764	7.58801	11.1085	7.40474	7.44028	8.2691	13.1031	8.1353	7.75664	5.07343	13.528	6.97431	10.1916	7.18385	7.62955	12.9096	7.79394	7.60373	3.73495	6.5641	8.05245	14.9535	5.39414	12.3502	9.72515
ENSG00000066777	28.6438	27.9788	29.6151	25.7428	24.0568	31.8798	20.1365	37.1637	33.3565	25.8493	19.5847	27.4347	25.393	26.0742	23.8162	32.5806	28.1113	33.6202	36.5386	27.5196	11.8454	25.4314	22.9496	28.4716	35.1009	26.4353	35.7968	25.846	24.5555	22.1779	40.8602	22.5922	22.189	19.9087	41.0935	23.0539	31.5627	21.7898	23.0236	36.7575	23.4746	21.371	11.4274	19.6756	27.4866	34.0692	19.8562	34.0764	26.416
ENSG00000066813	0	0	0	0	0	0	0	0	0	0	0	0	0	0	0	0	0	0	0	0	0	0	0	0	0	0	0	0	0	0	0	0	0	0	0	0	0	0	0	0	0.027183	0	0	0	0	0	0	0	0
ENSG00000066827	7.22567	11.0225	13.947	5.83616	5.85978	5.64593	7.98927	11.4655	9.01448	6.89641	4.9641	6.14944	7.66055	6.94865	9.49874	6.33833	7.46056	12.1075	6.63936	12.8927	14.3668	8.26551	8.06381	6.15452	9.81704	6.4491	7.49134	47.8313	19.0129	5.92064	10.5603	4.97362	5.44841	4.60898	9.39659	6.93687	7.20211	4.81861	6.33655	12.6769	4.83094	13.1188	8.08309	6.58996	8.00726	5.4171	11.3009	9.69707	6.61953
ENSG00000066855	3.79264	3.48029	3.46631	2.26571	3.42848	3.26404	2.08	5.19839	4.48779	3.86757	3.06736	5.30361	3.87697	3.63399	3.93875	4.21503	3.01871	4.08017	2.75445	5.20855	2.1823	5.34757	2.69151	4.45576	4.41452	3.27306	4.64071	2.97034	2.8551	3.17186	3.9798	2.59748	4.36777	1.6049	4.81706	2.8149	4.00813	2.68785	2.55035	3.16213	3.61932	3.01053	2.4773	1.76538	4.48121	4.35387	2.05213	4.61072	2.73593
ENSG00000066923	2.6718	1.07927	1.21231	1.1706	1.17308	1.13178	0.419555	1.794	2.15767	1.82343	0.920069	1.18896	0.753558	1.13001	1.03793	0.931148	1.41376	3.10886	2.52857	1.63059	1.60138	0.818444	1.90561	1.40322	3.54648	1.6805	2.0105	1.51065	1.60469	1.45159	2.25999	0.697446	0.778535	1.12565	1.7468	1.31997	1.75409	0.810442	0.981451	1.72637	1.83711	1.04891	0.740665	0.673067	1.36543	2.48787	0.744196	1.14311	0.996473
ENSG00000066926	4.40042	4.82095	4.50731	4.38847	4.67617	5.66174	5.59546	5.0627	7.13999	3.44055	4.65508	8.17188	5.47772	4.91407	3.17289	10.6054	7.00447	7.07012	7.2815	4.84355	2.04553	3.46976	3.60505	4.37177	5.17636	4.52476	7.26252	3.87572	5.41199	6.53993	4.87648	3.89124	5.36375	4.26436	5.48248	3.83447	7.27607	4.59525	4.47183	8.05973	5.3303	3.52404	30.5126	5.96824	2.59573	4.3936	3.0847	5.60903	5.9684
ENSG00000066933	14.5968	13.2633	14.5694	9.1235	11.6025	9.13297	6.74153	15.703	13.364	12.3984	7.45276	10.1262	9.46232	9.04861	12.2016	14.2176	13.6416	17.1687	14.4146	14.8678	2.64567	10.8875	8.86067	9.93706	14.5341	8.17957	9.91617	10.6736	8.85837	7.4532	13.8011	8.13045	9.60777	6.04168	12.708	8.43882	11.7517	8.22369	6.73883	16.3047	8.38469	9.9522	3.45992	9.01497	11.7862	13.46	6.248	13.3511	8.23697
ENSG00000067048	56.1488	63.997	62.0953	44.1632	46.2039	48.0235	29.0594	66.5311	58.2402	45.4457	29.7981	42.7603	51.2604	48.0191	34.9879	68.9178	50.1716	57.8953	63.7314	51.2488	5.89984	37.6064	39.2055	47.0261	61.3782	40.1028	59.344	49.9144	34.6039	37.9106	69.3059	39.7415	38.2207	36.8766	64.6232	43.2521	48.8371	39.0192	29.5678	67.956	38.7086	43.3805	16.5682	42.8557	43.975	80.6835	35.4857	53.5743	47.5077
ENSG00000067057	19.7533	13.4049	8.66721	9.59464	9.69704	12.581	11.4424	20.0181	13.9641	15.8561	7.38588	11.5954	9.57619	13.1428	9.58231	11.0175	11.0243	26.6444	19.1968	7.36096	31.5772	10.1978	13.2512	11.1472	10.6579	9.79344	20.6964	9.18484	11.0512	9.90718	17.4593	10.8105	10.0251	8.04061	13.2544	10.4857	11.5785	9.48602	8.9279	17.743	8.19488	11.7593	9.31224	6.68117	12.4459	16.8764	7.3694	12.8433	10.1816
ENSG00000067064	19.232	17.5995	15.3103	11.1406	12.9081	12.9364	13.7482	17.736	19.2787	12.0297	8.67715	11.8853	11.5344	13.5538	13.5372	15.3429	11.8217	15.2541	17.8557	17.039	10.3747	13.5614	11.249	11.2119	14.4158	17.5035	20.2351	14.4778	11.1884	15.2592	15.478	11.7034	9.69666	11.7024	21.8806	14.0026	15.5259	10.9239	9.54328	14.617	11.7888	9.34554	10.9353	13.0835	9.39287	20.5168	11.4236	11.7147	11.5075
ENSG00000067066	112.649	100.953	113.238	94.6011	89.0705	99.5806	112.013	134.942	109.974	102.699	60.0363	102.496	90.0672	126.07	94.0739	111.955	102.08	138.64	127.347	111.566	18.7473	92.0283	76.5441	100.933	160.669	111.475	236.345	94.7744	104.732	80.9783	147.134	110.912	77.2351	75.5416	143.635	91.6955	118.646	86.0509	66.2012	144.353	87.9003	71.5385	47.7135	72.9678	92.131	129.344	74.0977	126.117	92.491
ENSG00000067082	64.3628	90.4277	63.9024	35.9227	45.9323	51.6486	51.3841	62.3105	48.5018	41.3871	38.6471	38.7682	60.983	52.0445	44.8494	73.7431	37.1636	94.5639	51.8749	51.401	86.53	44.2646	34.1931	41.5706	50.8229	41.2693	85.1714	40.0365	45.4164	39.234	52.0756	46.5967	42.9456	39.0834	80.2184	50.6019	46.9283	31.5399	32.4337	56.566	36.5974	37.3794	38.4619	68.8227	49.3949	50.2739	37.1669	55.8181	50.8777
ENSG00000067113	3.68258	1.75123	3.54368	1.79654	2.16678	2.20104	0.867002	2.44427	1.56378	2.48584	1.12819	1.99317	2.76086	1.84632	1.71598	1.29835	2.07885	1.80093	2.67935	1.77206	11.176	2.18779	1.97664	4.77406	3.02742	2.64167	1.6533	1.43657	3.81414	2.06668	3.83833	1.61577	2.14883	2.63219	2.13311	1.24214	3.52461	2.21002	1.54413	2.86891	3.4395	1.38619	0.82875	1.77178	2.66583	2.14448	1.45181	2.04651	3.47492
ENSG00000067141	2.10529	1.41307	1.63491	1.22771	0.810776	1.24318	0.643574	1.50649	2.46463	1.25175	1.16666	1.55626	0.857185	1.05766	1.77945	1.31859	1.05551	1.91516	1.32194	2.02538	0.381457	0.89785	0.578566	0.638759	1.76135	0.374972	1.53027	1.24541	0.462464	1.68588	1.67989	2.58297	0.814586	0.501608	2.04986	0.685763	1.62448	0.965554	0.693983	2.10468	1.11444	0.767453	1.05723	0.790808	1.37855	1.52453	1.00048	1.48433	1.34219
ENSG00000067167	37.4159	48.2781	40.6974	33.0253	34.9735	41.9884	35.5595	55.9595	43.6495	28.8085	27.0612	36.9735	36.6269	33.8635	35.3797	26.0214	37.872	32.0718	41.3836	45.3425	7.60863	40.9834	31.0015	42.2124	48.6061	45.2554	71.0471	31.9828	40.5161	36.2507	46.2656	31.0294	35.1385	22.8047	48.4352	31.5091	49.6007	40.7617	37.0322	49.2575	37.5109	27.205	34.0627	32.3719	41.0194	53.0506	30.5321	48.5093	38.1354
ENSG00000067177	0.173571	0.260939	0.285448	0.248466	0.161059	0.142575	0.076473	0.210347	0.102565	0.219946	0.101624	0.274083	0.199756	0.137956	0.144259	0.229762	0.13565	0.133308	0.198596	0.237254	0.021134	0.209192	0.052296	0.163827	0.228943	0.090413	0.225029	0.225136	0.178404	0.138285	0.24313	0.165789	0.106596	0.223104	0.132423	0.210294	0.252805	0.175971	0.2382	0.185721	0.142511	0.084616	0.09833	0.283396	0.258857	0.344727	0.211163	0.200369	0.327284
ENSG00000067182	73.1112	46.2249	32.4695	41.5819	34.2062	46.3401	59.8247	65.5987	41.1763	44.2902	46.7675	52.2082	47.821	43.792	44.4958	54.7131	44.9769	60.9382	45.3023	48.2351	61.3878	50.9406	38.9858	50.9234	42.1636	68.6631	95.5261	32.9469	45.4226	47.1587	44.0951	44.89	46.7254	26.4061	56.6207	39.7409	54.1724	38.6432	35.6693	75.3285	38.4312	42.1029	24.0292	35.3983	48.1157	53.5239	31.8829	61.0606	43.171
ENSG00000067191	5.77056	4.10358	1.9082	3.48603	2.8611	5.71978	3.17144	4.07251	5.64687	4.05117	5.39238	5.32534	4.7154	5.89651	2.42012	5.94657	2.73029	8.37361	2.85455	4.55416	4.7577	4.66748	2.20358	3.33272	2.93387	5.87669	6.88115	4.99714	3.74332	6.05136	5.14235	3.0887	4.64261	2.60814	4.84167	2.08577	4.96474	2.06661	2.79598	5.13638	3.66371	3.44469	2.6788	2.80493	5.62829	4.41001	1.7911	6.40928	4.13252
ENSG00000067208	6.56833	7.22259	5.70068	5.40572	4.24229	7.22459	6.61458	9.60631	4.64415	4.33005	6.34912	8.4846	8.13999	4.47474	7.5017	10.5664	5.78424	6.23954	7.83902	7.13745	8.10026	6.29222	3.60995	5.84956	5.86325	9.59475	7.77399	5.08605	8.8986	6.01311	7.11671	9.24508	6.00893	3.04123	7.37986	6.15938	5.68326	6.1879	6.36932	9.91467	5.35083	5.3818	1.2899	6.30506	5.90529	6.53574	3.87449	7.12027	8.49846
ENSG00000067221	1.74421	1.89003	1.59849	2.26833	2.00177	2.87324	1.90242	2.45627	1.78611	1.82341	1.71459	2.282	1.93271	2.17179	1.88409	1.98209	2.91016	3.56505	2.20691	1.83379	7.19529	1.45676	1.28593	2.3161	2.77741	2.94281	1.80469	2.16568	1.56398	2.45326	1.23251	2.433	1.89859	2.01097	2.15543	1.33952	1.85743	1.42049	1.97045	2.04038	2.19419	2.50029	1.4523	1.94579	1.87206	1.6326	1.57689	4.36709	1.66784
ENSG00000067225	152.558	152.514	119.966	108.842	107.4	153.6	155.234	183.164	123.606	134.283	119.887	136.702	135.056	128.341	127.812	146.689	132.706	209.329	144.677	141.74	184.059	133.581	128.552	140.777	160.528	160.99	185.033	117.716	121.38	128.877	151.689	143.958	138.382	95.636	165.479	135.274	149.045	129.245	129.537	203.611	143.368	137.723	104.979	126.283	151.842	178.606	111.67	238.49	150.812
ENSG00000067248	6.80684	5.91424	6.31388	5.26048	5.00285	6.36846	5.204	8.80634	6.76746	5.14449	4.38677	4.80989	5.63578	5.18387	5.22386	6.34934	6.09352	6.7309	6.66774	7.09651	0.755406	5.2359	4.54375	5.75966	7.32796	6.82405	7.652	5.48694	5.72063	5.23308	6.57783	5.09666	4.94117	4.2103	7.31206	5.53835	7.46432	4.21396	4.65562	6.97155	5.24357	4.71975	2.03509	4.99424	6.27245	6.46446	4.76548	7.16461	5.53939
ENSG00000067334	14.5601	14.6341	11.6674	10.6735	12.371	10.6019	8.94265	14.4364	15.53	8.19367	7.67964	10.6343	12.4705	7.72462	9.88081	12.3722	9.88891	13.3523	14.3039	15.3823	1.96746	10.4089	7.19844	12.2979	10.5094	11.255	14.9282	9.94615	11.258	10.5843	13.5312	8.59864	8.74713	8.06752	14.4075	11.2019	11.6794	9.72653	8.86975	15.5279	8.36506	8.10602	8.81119	9.53541	9.63975	15.7825	10.0705	10.1378	11.2235
ENSG00000067365	18.6089	17.5907	15.1237	16.0476	31.3531	16.9074	14.3475	22.1776	14.4965	18.4108	12.1925	18.1535	13.1026	17.2141	14.1058	16.6677	15.9577	26.7311	18.35	14.575	21.1029	15.5031	16.2885	17.7044	18.1715	16.967	20.813	13.0157	16.183	12.7882	20.704	13.436	18.1884	10.9024	22.648	16.1126	18.8411	15.968	13.9126	24.0801	15.0446	15.0738	11.1504	12.8312	19.0504	25.0537	11.7909	23.2085	17.2962
ENSG00000067369	13.7364	8.82211	9.34271	10.102	8.2752	9.8574	5.41549	14.3855	10.6821	7.7424	4.88459	9.14538	8.16716	7.91284	8.78223	13.2813	10.3568	13.2032	10.3944	7.51073	3.87064	10.6523	9.06225	12.1088	15.6143	6.76497	8.49632	8.19047	8.45188	7.40899	13.8843	7.13254	8.59966	4.83213	13.1408	7.27851	11.677	8.69181	6.3349	11.771	9.44011	8.39612	6.01157	5.62535	10.1329	12.3193	8.30825	8.2675	8.51045
ENSG00000067445	0.206386	0.529201	0.45959	0.384133	0.306279	0.606497	0.075112	1.2558	0.34389	2.03619	0.602939	0.287033	0.294196	0.221664	0.133145	0.551983	0.517969	0.534948	1.04784	0.569712	0.426298	0.151066	0.667696	0.587876	1.27635	0.220995	0.395857	0.682953	0.366417	0.573027	0.727385	0.206979	0.464056	0.077908	0.490008	0.038246	0.339068	0.352139	0.559139	1.08222	0.280621	0.296551	1.07545	0.168017	0.329325	0.452459	0.627255	0.190333	0.452605
ENSG00000067533	6.25215	3.07777	7.8596	2.41904	5.95948	4.45068	4.19257	6.85772	4.75598	3.04394	2.49194	5.19939	2.95707	5.05617	4.98618	5.75939	4.05481	5.22807	4.48547	4.17813	0.363207	6.0717	4.18635	4.5115	4.89865	3.69476	4.0554	4.31796	5.19817	4.00685	6.35314	2.99915	2.6192	2.14638	4.60494	3.26934	3.24983	6.02323	4.60079	7.0733	4.85808	4.24048	1.02528	2.9554	5.56002	3.60289	3.95192	3.56941	3.96591
ENSG00000067560	155.044	141.096	130.372	103.492	98.3306	123.218	180.06	169.17	130.658	115.261	100.725	107.546	117.628	115.036	127.764	156.061	104.142	187.011	145.88	141.582	190.078	134.224	103.032	127.653	141.357	154.747	214.911	112.832	122.157	133.474	149.658	138.799	113.805	98.4594	158.621	127.867	136.411	111.158	114.821	165.169	109.786	118.493	77.5599	125.394	127.681	159.07	115.724	191.171	115.455
ENSG00000067596	15.6117	12.9645	16.447	12.3301	12.3069	13.5444	13.7516	16.4459	16.1355	13.2931	10.8772	12.1476	13.1244	12.8544	11.9842	13.9323	11.634	25.6664	16.3593	15.8695	14.1506	13.0261	10.1239	13.4019	13.5063	16.1677	18.7085	12.1555	11.7761	11.8619	17.2596	12.5048	11.1508	9.4748	20.1211	13.1062	15.5968	10.9155	11.1086	19.3197	11.5273	12.1842	8.06059	11.8767	14.5049	16.2983	9.58738	18.0296	11.3996
ENSG00000067601	7.77391	3.59697	4.39816	8.16103	4.74772	5.79682	2.36733	7.10513	6.60222	2.54951	4.02174	3.30601	2.84394	4.60392	3.18932	6.17194	4.89317	5.68107	7.36615	4.74493	1.07558	3.11309	2.44564	3.45211	3.44038	4.74481	5.86985	4.51927	4.2289	5.49339	5.75518	2.84753	6.21571	3.3539	5.83634	4.9074	3.33456	3.19531	4.20283	7.22264	3.6848	2.58307	5.56925	2.82579	5.38644	5.39282	5.26245	4.96448	3.02527
ENSG00000067606	5.07325	4.26496	3.96246	6.23892	4.60953	6.65142	2.17038	7.55142	4.69965	5.10688	3.40002	5.33455	3.82215	4.47562	3.88721	6.41214	5.28625	10.0385	5.75939	5.60733	6.23611	4.2187	4.15425	4.05523	4.44624	2.60233	4.80369	4.21281	3.55302	3.28438	6.51733	3.63176	3.95736	2.88129	5.27539	3.29968	6.17325	3.95292	4.71084	4.88378	4.63815	3.53083	5.35344	2.47	4.80593	6.17489	2.54834	6.71889	3.83125
ENSG00000067646	7.53313	4.83797	6.92986	6.28408	4.00738	3.87918	2.70477	9.54941	5.24679	3.28001	4.42284	3.62997	5.41664	3.85762	3.58452	7.44974	5.94166	9.59103	7.45592	5.1337	0.955981	7.48519	3.96521	4.6731	5.43084	4.29338	5.24159	3.42267	3.85888	6.7226	7.76591	3.02039	4.7968	2.53509	6.73853	5.4198	4.61378	3.52068	3.34887	7.82082	3.13246	3.22452	2.38013	3.8024	4.79252	4.7249	2.4972	5.48607	3.78885
ENSG00000067704	14.6434	13.3641	12.9116	11.1413	10.4372	13.9889	11.8267	17.4934	13.1495	11.2276	10.1374	11.9939	12.9119	11.5625	11.048	14.1251	12.1368	17.4373	15.1032	12.0974	3.37152	13.367	10.6905	13.7057	15.0078	11.7661	14.5297	11.1093	11.794	11.9089	16.692	10.8226	11.2911	9.10328	15.0096	10.1168	13.4359	9.54344	8.85043	13.9564	11.1671	11.2779	10.771	11.0301	11.9857	13.4519	9.20768	16.2512	11.9205
ENSG00000067715	0.030469	0	0.034053	0.049409	0.064975	0.018575	1.31457	0.321142	0.043715	0.279586	0.333564	0.100797	0.031885	0.051192	0.008727	0.022756	0.249299	0.096442	0.030567	0.024978	0.010286	0.042155	0.029079	0	0.140112	0.083791	0.05213	0.141848	0.642581	0.044725	0.109266	0.304879	0.742336	0.425904	0.29845	0.568726	0	0.567754	0.450026	0.080482	0.066063	0.085867	0	0.048011	0.07241	0.094521	0.105554	0.11097	0.346761
ENSG00000067798	0	0.05492	0.021719	0.006311	0	0.014444	0.018972	0	0	0	0	0	0	0	0.005296	0	0.007234	0	0.070318	0	0.007437	0	0.009814	0.276556	0	0.005935	0.037167	0	0	0	0	0	0.006099	0.004107	0.023109	0	0.242151	0	0.006138	0	0	0.004784	0.032538	0	0	0.023854	0.009185	0.009333	0.022805
ENSG00000067829	19.2878	16.9195	14.1359	12.5131	12.8024	14.3318	16.8204	16.0283	15.7615	14.5128	13.3431	14.8903	15.636	12.7957	14.1765	13.5032	13.2104	19.994	18.1711	17.8674	8.26342	13.9838	13.2288	15.5642	15.3619	19.6434	20.4233	12.1727	15.0167	16.8	17.8682	13.0847	13.4053	11.0123	19.0815	14.5221	16.5186	15.4077	14.1066	18.0835	12.8982	12.0453	8.82384	14.5968	16.6466	18.2937	15.0113	16.3293	16.3166
ENSG00000067836	13.8317	9.97099	11.5884	10.068	5.89883	6.92377	8.73089	11.5822	6.64778	8.73039	8.33666	9.27713	11.3921	6.62434	9.76335	11.6655	6.02888	9.6119	10.8823	9.32649	19.0504	6.90889	7.71887	15.9222	9.89457	7.75444	11.1443	7.30594	8.33516	9.40446	7.55293	5.61584	7.79171	5.86981	11.8363	10.2218	8.10948	11.8102	10.3024	10.4767	9.03538	8.06515	2.66527	15.4967	12.2205	7.82924	8.05257	9.13105	12.1344
ENSG00000067840	19.3051	9.52263	5.04965	5.36237	4.15413	8.54227	4.59155	9.43318	2.29235	4.56471	7.90679	7.55867	7.37447	6.43128	6.5392	6.34893	7.989	23.0113	4.94054	10.736	23.798	8.12054	6.8623	6.28979	5.60792	4.15224	7.58085	7.93956	8.9702	10.3685	6.83064	2.82504	2.27866	3.44533	9.1231	2.94414	11.0369	4.25892	4.48799	12.8241	4.21422	4.9943	11.6118	3.04182	6.29341	5.72017	5.48745	7.15742	4.27967
ENSG00000067842	0.017348	0.008494	0	0.01181	0	0.007421	0.021204	0	0	0	0.004968	0	0	0	0	0	0.043242	0.054884	0.039456	0	0	0.028948	0	0.027536	0.036259	0.022276	0.020795	0.011314	0.082895	0	0.017632	0.012248	0.007054	0.007719	0	0.063184	0	0.07907	0.005984	0.015274	0.027884	0.005536	0	0.005061	0	0	0	0	0.01586
ENSG00000067900	47.5047	44.6512	46.16	35.2461	39.5887	40.5347	32.2019	58.6873	43.8679	36.7383	27.072	46.3384	38.3092	41.1741	41.1523	46.0978	38.0917	48.1415	58.4443	52.6182	16.7763	38.0618	28.7493	46.797	51.8943	38.2509	52.6404	42.1112	41.1184	37.1117	53.0481	35.3415	34.8462	23.7245	53.083	35.265	45.2537	40.1393	32.6352	53.6602	35.0138	26.515	23.1024	29.6272	40.6348	56.2293	31.6241	45.7137	42.6529
ENSG00000067955	32.2549	25.916	22.7482	18.9636	17.746	24.2843	16.9919	30.9091	30.0764	17.51	17.5021	25.0852	17.969	16.1506	17.7103	28.1205	18.0589	39.27	27.9128	24.9967	16.6054	19.8164	20.8863	20.2345	20.3058	23.9655	29.0289	18.0479	20.9185	24.965	34.2976	17.6989	17.7793	18.0138	26.4447	18.2987	21.6912	16.065	18.2695	28.7357	16.2666	20.1706	21.3951	19.7453	20.6779	25.6528	18.5033	25.3395	22.9534
ENSG00000067992	15.4654	12.83	11.2027	12.1281	10.4954	10.9163	11.3699	18.0641	11.3097	11.3345	8.2389	11.1638	9.61574	12.7183	13.914	16.4591	12.1668	15.1994	17.6863	14.3511	2.99843	12.7673	10.0691	15.9282	14.222	12.3594	17.8563	12.5703	13.4508	11.6695	17.3972	13.5081	11.2229	8.80516	16.2544	10.8162	15.8118	9.73273	11.6928	15.5005	8.92647	11.4669	8.04454	8.78505	10.2874	14.4034	11.5088	19.9349	12.896
ENSG00000068001	3.31697	1.89144	1.70161	1.07858	1.57863	2.16364	4.07956	3.82892	1.47518	1.83964	1.83585	1.39881	2.15552	2.2113	3.13173	2.77746	1.39944	2.86167	3.58668	2.04715	2.01799	1.72281	2.08104	1.79723	1.42943	3.08651	3.98755	1.52945	2.94684	2.39922	2.04158	2.61585	1.73247	1.17999	1.79474	3.84404	2.01365	2.00959	1.80056	1.86555	1.9341	1.76476	1.21328	1.4808	2.31734	2.45453	1.76429	2.04759	1.75967
ENSG00000068024	20.9293	21.1618	16.9106	18.8308	20.4611	20.0246	17.7128	30.3077	22.1671	24.7803	15.3409	21.128	22.2379	21.2291	19.384	28.3888	18.6426	28.6221	23.5188	32.4065	34.2069	21.7503	18.7748	22.4975	26.9392	28.4034	19.3244	17.8532	22.3693	15.9809	26.0078	19.6123	14.1389	12.6519	30.8531	20.9776	24.9718	17.6589	12.4932	36.0828	15.9168	16.1981	12.9147	13.0407	20.2601	28.4012	16.9462	29.5272	22.692
ENSG00000068028	54.9995	31.0569	18.0008	26.1095	24.9181	32.839	28.6831	40.6671	49.7037	41.4737	32.3941	32.6809	28.1837	39.0834	33.2461	43.6551	29.8464	68.9802	30.1373	40.6757	76.6008	33.2541	28.6591	34.7114	22.3469	30.5176	42.1426	34.2991	29.684	35.2015	29.017	29.6506	22.7848	19.4555	39.2867	28.3069	42.2841	24.4009	20.7327	40.8991	26.8716	30.3004	27.9382	21.6269	29.6244	36.3256	22.2523	39.771	24.8879
ENSG00000068078	0	0	0.014873	0	0	0.026309	0.011621	0	0	0.158987	0.044059	0	0.02651	0.038349	0.010897	0	0	0	0	0	0.051214	0.011042	0.012708	0	0.019863	0.156718	0.022789	0.037194	0	0.03515	0.038632	0	0	0.00846	0.020019	0.144545	0	0	0.01061	0	0	0	2.61307	0	0	0.020635	0	0.205391	0
ENSG00000068079	18.1127	13.6576	14.9934	15.052	11.4916	10.6401	43.2654	14.0636	14.0959	12.272	11.9241	13.8348	9.98267	13.0275	14.2734	17.3566	8.58415	23.5707	16.4382	12.0849	63.0506	10.754	8.07122	12.0642	13.5834	32.4734	80.5573	11.9164	19.5465	14.7444	14.3666	24.8329	9.53006	9.33345	19.4763	12.4745	16.9345	9.97906	10.065	14.2183	10.8917	11.7401	10.6393	10.8072	11.9513	12.3629	9.4696	15.3689	14.1036
ENSG00000068097	5.79707	10.0182	5.41021	6.55532	5.21942	7.3771	7.73499	8.84447	7.27925	6.39645	3.70906	6.65056	6.16155	3.87517	4.79231	6.39815	5.50934	7.90162	8.45696	9.79126	3.06002	8.81179	5.20491	7.06426	8.58634	7.70954	8.8919	8.43952	4.94711	5.32285	7.98473	5.59219	3.85945	5.07781	6.80177	5.89916	6.63795	4.47268	4.0617	6.38305	6.22012	6.64351	2.52957	4.71901	8.15675	5.95746	3.9604	8.54062	5.7557
ENSG00000068120	16.0392	12.5232	12.9362	12.5525	11.736	15.4665	14.0759	16.94	11.5908	13.6017	11.466	13.1737	14.6492	13.2294	13.8795	15.9819	12.8729	21.7356	16.5265	13.3584	21.3355	12.8419	11.6095	13.0359	16.2969	13.3774	17.3607	12.377	11.6979	13.9362	16.0351	10.7266	11.619	11.8351	16.4527	11.7535	14.582	11.8489	10.7234	20.6275	12.2662	12.4147	11.4622	10.4795	15.929	15.8422	9.68467	18.2253	13.0131
ENSG00000068137	0.132917	0.216938	0.241006	0.083598	0.099311	0.352118	0.207959	0.472868	0.352921	0.074038	0.135048	0.117225	0.159839	0.573795	0.139201	0.071067	0.489455	0.455146	0.190854	0.199953	0.240141	0.056345	0.091649	0.224372	0.087085	0.108917	0.201446	0.40638	0.408342	0.179375	0.271159	0.176897	0.141293	0.086373	0.345044	0.130659	0.055011	0.438007	0.146268	0.128203	0.0494	0.112895	0	0.839238	0.461586	0.247817	0.079791	0.144307	0.522145
ENSG00000068305	18.9421	23.943	19.4233	18.5316	18.9023	20.0023	24.6463	32.2295	16.6462	25.4131	15.1789	20.5613	21.1964	26.6576	22.9403	16.9332	19.7136	17.4223	23.6978	20.9786	3.83689	21.1099	17.9374	19.0809	23.5496	23.8276	26.7143	19.025	23.2331	19.3471	21.5705	18.8961	17.6859	15.2113	24.4203	21.5296	21.2235	15.2952	19.4229	27.1654	18.3101	19.6975	14.2125	19.7586	19.5455	26.6945	16.8954	27.6353	21.037
ENSG00000068308	25.8324	20.2925	20.2445	19.9666	16.3425	24.9753	14.5173	24.0301	20.7301	17.0558	13.7658	23.7512	17.1812	18.3751	17.0137	23.3395	18.9328	32.9227	25.2745	21.2436	18.9896	19.7792	15.3252	21.2069	25.769	18.0752	25.2614	17.3659	16.0407	17.491	26.4995	18.8061	16.0729	13.0346	24.4695	17.0074	22.2869	17.2723	16.8057	29.1775	16.9431	15.6508	11.3769	13.2552	21.3201	22.4229	12.6331	25.5305	20.1948
ENSG00000068323	14.0101	11.4085	10.281	9.19319	9.26485	12.4055	15.1554	15.6815	10.2723	9.50623	11.2747	11.798	11.1657	10.7771	11.7435	13.0346	9.87444	15.4728	13.5927	11.1273	10.5553	12.0442	8.89399	10.1997	11.7003	15.4002	18.9303	10.3969	11.6926	10.4889	12.8038	12.1788	10.3201	8.88605	11.1314	11.3537	14.0271	9.4747	10.1923	17.7409	8.87207	11.2528	7.52813	10.3401	11.8509	12.5291	7.96727	16.2697	10.008
ENSG00000068354	9.85976	5.8341	5.93182	5.81613	6.14079	8.11077	5.98639	6.75112	8.60943	6.46717	4.38722	6.29356	5.67377	5.56228	4.74744	5.66006	4.78564	13.0366	6.20592	6.17363	7.74932	7.47114	5.33685	7.57231	7.42967	5.07108	8.4017	6.33103	4.86042	7.19737	6.91037	5.23058	4.71302	3.55696	9.43835	5.20885	8.03023	4.20685	5.43313	7.66141	5.62399	4.68711	7.70767	4.46711	6.27029	6.73514	4.39758	8.3426	5.69957
ENSG00000068366	18.1128	12.5759	12.6494	12.7599	10.3996	11.4039	18.5749	20.0472	15.7233	11.5973	9.41291	11.7527	14.907	13.0089	12.5062	18.2427	11.9819	13.1499	14.1007	16.4673	2.92963	14.2505	9.37315	13.1317	15.0539	20.8392	26.8254	12.432	12.6447	13.8718	16.1455	14.2148	11.3749	7.82807	18.9296	13.1393	16.5752	12.1186	10.0506	15.5117	10.5721	10.6392	3.5492	11.1813	12.1138	19.4034	11.3423	17.5566	14.929
ENSG00000068383	5.53468	5.18839	7.62631	5.48547	5.67746	6.37403	4.42979	7.27242	3.80969	4.65108	3.60695	5.22888	4.27253	5.63327	4.25329	6.76483	7.92852	9.68858	6.96361	5.94502	8.27129	6.11679	5.53182	7.73136	8.11588	4.29997	7.25626	7.24668	4.89426	6.59908	5.7233	6.10064	5.09213	2.76828	4.84494	6.5512	5.19449	4.806	5.73782	6.32367	4.44209	5.86857	3.31993	3.97593	5.70942	6.31146	4.93815	8.32253	5.88613
ENSG00000068394	8.44882	7.582	7.02711	6.92058	6.75842	6.46016	6.80517	9.27433	7.28604	5.89219	5.16648	7.14263	6.67222	5.51438	4.9384	8.59205	5.87135	15.0382	6.89166	6.40909	8.23214	5.69891	4.30699	6.8209	7.46929	8.00397	7.68579	5.43658	6.48824	7.51407	6.70493	6.08473	6.92143	5.05134	11.1447	4.73561	7.04622	6.19867	5.78746	7.31436	5.27761	5.43243	5.26731	5.18656	6.7226	7.68835	4.81927	8.61995	6.5696
ENSG00000068400	24.7447	16.1392	12.0661	19.0541	16.1683	18.1962	14.5702	19.6174	15.9142	14.5847	12.6225	21.468	17.6411	17.4447	15.7622	18.1199	15.3151	26.1947	19.5992	15.7177	17.7546	16.3981	11.0927	21.7224	16.1047	19.8886	26.9306	15.8843	15.1162	14.5151	21.6135	13.8231	15.1493	9.56334	20.3434	13.4268	20.5375	15.9955	12.3942	22.9672	15.4581	13.067	6.0797	13.2812	16.9954	19.6871	11.1665	14.246	18.0706
ENSG00000068438	15.7725	13.8506	11.0089	10.4579	10.7029	12.6382	9.35601	14.3047	14.491	10.7735	9.54564	12.849	10.5268	9.62234	9.7611	11.7778	9.29391	17.7635	13.1236	12.1169	10.2183	11.3778	8.99111	15.1043	13.4776	10.9531	14.9422	10.5494	11.4863	12.0552	15.2331	9.88447	9.75119	8.35582	16.4187	9.48167	13.9275	8.98847	7.98703	12.1669	10.9383	10.2774	9.76453	7.88558	11.9814	16.0195	8.7578	16.2128	13.9515
ENSG00000068489	2.54113	2.61116	3.27032	3.0402	1.69528	1.98175	3.67557	3.03078	2.47056	2.27454	1.68378	2.9014	2.32233	2.15441	2.25367	2.42465	1.64419	3.18722	2.7204	2.48823	1.87342	2.59019	1.5974	2.94117	3.33458	3.2441	4.12496	1.99059	2.76476	2.08236	3.28365	2.86361	1.91975	1.6822	4.68283	2.0843	3.15676	1.69407	1.59158	2.69267	1.79811	2.24263	0.842028	2.93832	2.88427	2.56028	2.33299	2.89212	2.26207
ENSG00000068615	0	0.046874	0.13378	0.147213	0	0.013612	0.012029	0.052375	0.096047	0.012454	0.054714	0.122848	0.027434	0.463084	0.089298	0.057697	0.025903	0	0.022368	0	0.02649	0.022855	0.09207	0.320078	0.308367	0.025262	0.023589	0.025665	0.068075	0.048502	0.059973	0.291501	0.012932	0	0.04144	0.045343	0	0.119687	0.032938	0.150461	0.613535	0.020344	0.101579	0.055818	0.133642	0.085422	0.048903	0.568435	0.058175
ENSG00000068650	27.1669	26.4251	25.0569	20.3108	17.5447	21.8141	25.7946	32.2288	18.8241	17.354	21.0077	25.0118	21.7455	17.1341	21.6054	28.5195	17.1811	36.42	26.203	26.4314	46.4336	22.9513	13.8109	22.2737	23.0912	32.5668	35.5518	16.3079	22.1064	23.628	28.1067	25.9785	21.1787	14.4195	30.9778	20.2373	18.8525	16.8065	16.9074	32.695	18.983	19.8467	14.2709	20.5039	27.5199	31.1136	18.7142	40.3387	25.2685
ENSG00000068654	8.78429	7.9585	6.84504	6.85302	5.51766	7.09432	4.55694	10.829	9.43955	6.57246	4.06512	7.43878	5.44083	5.32243	5.04907	6.64967	5.30677	8.89226	8.50999	8.75299	4.42841	5.69899	4.2272	7.60391	8.65165	5.17348	7.40043	5.96971	5.96522	5.74073	9.06642	6.59478	5.70818	5.70035	8.52678	6.70717	7.86401	5.4091	5.3404	9.09238	3.50538	5.56322	5.98321	5.29229	5.21379	6.3975	5.61853	10.907	5.59042
ENSG00000068697	24.1868	27.2095	19.2031	15.1699	18.3271	18.1759	35.0395	26.4434	20.446	17.2063	19.2236	17.8768	19.2665	20.0074	20.2413	18.7686	18.5453	15.2011	19.2101	26.7702	2.41869	20.1893	16.5266	18.3032	21.1063	29.2819	37.1247	17.5675	19.9543	17.9767	23.8543	21.5377	18.8712	15.3062	22.7595	23.8901	21.0592	17.2287	15.4768	26.78	18.8333	20.3752	14.0326	22.527	19.6013	22.1749	18.0842	31.1541	17.2466
ENSG00000068724	30.8126	26.3379	20.4551	19.5805	25.4194	25.6312	28.9618	31.8898	19.7155	23.5008	31.7091	31.6455	27.9965	26.4265	22.972	37.6932	23.0968	41.7573	25.3178	27.145	118.66	23.535	20.0168	26.3689	22.0731	23.9223	36.0473	24.1455	19.7892	23.0894	28.2603	23.7607	25.0358	16.7094	29.2114	26.7243	24.1066	21.1545	20.0651	32.717	25.5263	22.2466	10.8258	25.1447	23.2946	26.7403	13.7015	35.2394	28.2395
[truncated: 56,713 more rows]
[truncated: 101 more columns]
