# Supplementary material for: Microbiome signatures correlate with diet-mediated ADHD symptom reduction
Source: Gut Microbes. 2026 Apr 16;18(1):2659400. doi: 10.1080/19490976.2026.2659400 (PMC13089928; doi:10.1080/19490976.2026.2659400)
Supplement: Supplementary material — SDF2_BRAIN_metabolomics_Lcode.xlsx [file KGMI_A_2659400_SM1168.xlsx]

## Sheet: Explanation
	OrigScale		Values are normalized in terms of raw area counts.
			For a single day run, this is equivalent to the raw data.
	ScaledImpData		Each biochemical in OrigScale is rescaled to set the median equal to 1.
			Then, missing values are imputed with the minimum.
	OsmoNormImpData		Values for each sample are normalized by sample osmolality.
			Each biochemical in OrigScale is then rescaled to set the median equal to 1.
			Lastly, missing values are imputed with the minimum.
	Biochemical Name*		Indicates a compound that has not been confirmed based on a standard, but we are confident in its identity.
	Biochemical Name**		Indicates a compound for which a standard is not available, but we are reasonably confident in its identity or the information provided.
	Biochemical Name (#) or [#]		Indicates a compound that is a structural isomer of another compound in the Metabolon spectral library.
			For example, a steroid that may be sulfated at one of several positions that are indistinguishable by the mass spectrometry data or a diacylglycerol for which more than one stereospecific molecule exists.

## Sheet: OrigScale (plasma)
PATHWAY_SORTORDER	BIOCHEMICAL	SUPER_PATHWAY	SUB_PATHWAY	COMP_ID	PLATFORM	CHEMICAL_ID	RI	MASS	CAS	PUBCHEM	CHEMSPIDER	KEGG	SAMPLE_ID HMDB_ID	KEGG	Group HMDB_ID	L001	L009	L012	L014	L022	L029	L032	L038	L046	L050	L064	L084	L086	L092	L101	L105	L108	L113	L115	L118	L128	L132	L137	L148	L153	L162	L165	L168	L170	L171	L186	L189	L190	L193
1527	(14 or 15)-methylpalmitate (a17:0 or i17:0)	Lipid	Fatty Acid, Branched	38768	LC/MS Neg	100002945	5695	269.249								19982470	16121384	9757499	4640534	4906664	10894477	24273112	28379308	5223983	10707600	7120614	13578380	8511936	10895714	10677509	22240872	13446055	5277486	12779522	5233517	6555712	10827445	12252343	4000811	6050726	2546138	18977868	10390520	3746871	19407714	5657712	5292213	15913213	9298581
1532	(16 or 17)-methylstearate (a19:0 or i19:0)	Lipid	Fatty Acid, Branched	38296	LC/MS Neg	100002356	5993	297.28	2724-59-6	3083779	2340933		HMDB37397		HMDB37397	1038511	1034047	786609	305567	395839	710383	1170457	977867	429704	727543	612528	1023244	560086	620142	712297	1119565	995032	332837	856132	487790	500517	825277	786560	378117	517211	254683	932091	767001	335440	1044669	463195	337053	1209589	666856
1394	(2 or 3)-decenoate (10:1n7 or n8)	Lipid	Medium Chain Fatty Acid	63436	LC/MS Neg	100021502	4990	169.123								408203	860964	167570	218581	267206	385586	338525	506582	178799	77178	325519	549512	166952	500823	227064	718363	233678	324834	178551	115215	156458	265177	306611	105583	138517	102905	173443	221809	228397	227382	196740	282308	197830	325545
1761	(R)-3-hydroxybutyrylcarnitine	Lipid	Fatty Acid Metabolism (Acyl Carnitine, Hydroxy)	43264	LC/MS Pos Early	100003926	2400	248.149		53481617			HMDB13127		HMDB13127	3714325	810076	1086195	2607175		8277687	8695536	22758896	2340118	205504	1230302	3676361	2091104	2786971	1452318	3561853	536249	2038516	1065722	513888	2575074	425224	1154935	1530771			3078076	548785	1762318	4402163	1369695	9538956		1208137
1762	(S)-3-hydroxybutyrylcarnitine	Lipid	Fatty Acid Metabolism (Acyl Carnitine, Hydroxy)	52984	LC/MS Pos Early	100009271	2340	248.149								1589566	944865	906495	2000041	672872	2215112	2188728	5121718	1186871	471641	1220513	1541374	1091651	1883235	1041697	4606430	848529	2114593	1110576	797097	1377423	1047084	1184262	2067721	698850	889368	1322373	755253	916802	1813662	1035368	11254085	626379	1296851
5664	1,2,3-benzenetriol sulfate (2)	Xenobiotics	Chemical	48762	LC/MS Neg	100006374	1709	204.981															26173
2173	1,2-dilinoleoyl-GPC (18:2/18:2)	Lipid	Phosphatidylcholine (PC)	52603	LC/MS Pos Late	100008903	2006	782.569	998-06-1	5288075	4450312		HMDB08138		HMDB08138	137766640	212093568	108689880	155530448	166939056	103760896	109072416	88576040	175165792	164523104	205901360	160327200	152136704	171523936	88448192	102436736	180027520	130349776	155262976	81725056	171548576	213066880	168560000	137708064	79172952	187723904	228813344	154572928	183525312	97160816	225360912	124451880	167554960	264323920
2255	1,2-dilinoleoyl-GPE (18:2/18:2)*	Lipid	Phosphatidylethanolamine (PE)	53174	LC/MS Pos Late	100009217	2083	740.522		9546812	7825762		HMDB09093		HMDB09093	128240				239620	320628		234998		253384	185131	278160		440460			452716		281998	226678	274842		436033	406675		229887	593266	156583	690909	258525	366233	256841	659738	465534
2095	1,2-dipalmitoyl-GPC (16:0/16:0)	Lipid	Phosphatidylcholine (PC)	19130	LC/MS Pos Late	100000657	2365	734.569	63-89-8	452110	398235		HMDB00564		HMDB00564	99998800	79234264	69179632	68497904	68338512	77257640	66026388	73126352	73421224	70807592	65633796	70669304	69885512	49612664	56300596	73484288	81243096	58143652	65998560	59880304	55845244	81165104	82605400	56382564	92361816	84398368	98040192	59698172	56153176	51831776	81011808	69869032	78013440	84273552
1128	1,5-anhydroglucitol (1,5-AG)	Carbohydrate	Glycolysis, Gluconeogenesis, and Pyruvate Metabolism	20675	LC/MS Neg	100000580	802	163.061	154-58-5	64960		C07326	HMDB02712	C07326	HMDB02712	62806740	77763840	73493584	60062112	49980532	58374448	104917680	42739596	49260060	75105744	73490496	54050400	80724192	50532004	52049112	50503652	68182864	67694872	42307380	68394488	49889408	49002884	60078268	53031340	64488456	58237428	58050484	82930048	27960994	44172444	33447852	43507768	67910640	47022724
2617	1-(1-enyl-oleoyl)-GPE (P-18:1)*	Lipid	Lysoplasmalogen	44621	LC/MS Neg	100005372	6250	462.299								1246786	400373	880571	402104	808686	1063005	321910	383919	324682	543910	859301	831566	888676	308022	693624	310423	844704	409639	522626	570598	630521	1061312	1264176	371046	941687	475724	1952796	746489	1151965	327118	1163895	686212	925328	891286
2594	1-(1-enyl-palmitoyl)-2-arachidonoyl-GPC (P-16:0/20:4)*	Lipid	Plasmalogen	52689	LC/MS Pos Late	100009014	2154	766.575			24767495		HMDB11220		HMDB11220	79221752	98596808	52679592	63107988	53263860	95214776	79396896	41738436	107515704	40076732	47738184	86946416	106968624	35327620	115814720	44854832	51318644	50130608	39932300	64583780	43703444	43038744	57911288	28420590	106228504	55138228	64861840	65190864	59744936	24916944	49246180	42876088	50617648	62047804
2586	1-(1-enyl-palmitoyl)-2-arachidonoyl-GPE (P-16:0/20:4)*	Lipid	Plasmalogen	52673	LC/MS Pos Late	100009002	2270	724.528			24769238		HMDB11352		HMDB11352	72392792	57721320	32703978	31506928	41313768	95817776	40877000	34076052	60774848	29164068	36999724	49283292	89673776	20120156	92600504	23584242	45896884	22620150	21944958	24531660	41155284	47502508	55786572	28314424	71115160	36046204	51459396	38621008	31943060	18155044	52582128	44280600	36410540	51915868
2595	1-(1-enyl-palmitoyl)-2-linoleoyl-GPC (P-16:0/18:2)*	Lipid	Plasmalogen	52682	LC/MS Pos Late	100009009	2226	742.575			24767486		HMDB11211		HMDB11211	93018544	130506208	73392656	87513552	70568208	75946240	103695504	53478048	95497816	77644168	78994928	95937280	120638712	58851136	92878720	71092024	80367128	60652296	73923496	47390572	57489756	67672736	88439480	50015728	83967456	70149112	120813192	75873880	66007908	39716332	78397640	51122752	73429392	95827320
2583	1-(1-enyl-palmitoyl)-2-linoleoyl-GPE (P-16:0/18:2)*	Lipid	Plasmalogen	52677	LC/MS Pos Late	100009069	2351	700.528			24769229		HMDB11343		HMDB11343	6850793	12106287	3889565	6162888	5608871	8353164	8336408	6573727	9965851	4945597	7104492	7860875	15369766	4464526	13760955	5287144	6748367	5314551	6474113	4474430	7137287	6232281	6779255	3983559	8947408	7230009	10658672	7151904	5433212	3050779	6273184	6447052	4828218	7912564
2588	1-(1-enyl-palmitoyl)-2-oleoyl-GPC (P-16:0/18:1)*	Lipid	Plasmalogen	52478	LC/MS Pos Late	100009007	2443	744.59								38765088	39673940	35864884	32973974	30244732	24105326	37690444	25830794	31066500	27158566	32907738	32583278	34599128	22546482	24669160	29477800	30225784	22311086	26473724	21826092	23493182	24576408	37745096	17254846	42888716	32617572	40114964	26053394	27087742	15290256	28047002	23912258	35219816	35386972
2582	1-(1-enyl-palmitoyl)-2-oleoyl-GPE (P-16:0/18:1)*	Lipid	Plasmalogen	52477	LC/MS Pos Late	100009005	2600	702.543			24769228		HMDB11342		HMDB11342	11746806	13419705	6894078	7523469	7538293	10349178	8096096	9393585	9609319	6712965	8924588	8457473	13511314	5622923	13679886	6359013	8506005	4775867	8058307	4509106	7716694	8588296	9799114	4848449	14426549	10404781	11290516	8146469	7238672	4304972	8694587	8753631	7435531	9634241
2585	1-(1-enyl-palmitoyl)-2-palmitoleoyl-GPC (P-16:0/16:1)*	Lipid	Plasmalogen	52713	LC/MS Pos Late	100009160	2218	716.559			24767482		HMDB11207		HMDB11207	2890226	3225568	2479933	2126325	2695983	2392296	3517485	2020035	2740300	1861374	2388159	3052293	3038941	1880404	2159932	2573399	2438972	2230281	1829305	2053100	2408221	1897023	2625847	523353	3296348	2158950	2259957	2562155	2131102	1322946	2334633	1775433	2946669	2879894
2584	1-(1-enyl-palmitoyl)-2-palmitoyl-GPC (P-16:0/16:0)*	Lipid	Plasmalogen	52716	LC/MS Pos Late	100009162	2454	718.575		11146967	9322076		HMDB11206		HMDB11206	26191864	26215064	17823110	18165072	20516090	15504004	22016208	19778724	25893160	16416537	20483812	20380536	26800748	14621392	17754340	19886890	21478014	18950666	17090734	14502509	14389437	17217526	24086326	9243136	28995964	22746088	25404056	19053242	14090304	9005515	18769272	18480354	20334024	23601624
2614	1-(1-enyl-palmitoyl)-GPC (P-16:0)*	Lipid	Lysoplasmalogen	52474	LC/MS Pos Late	100002875	1547	480.345		10917802	9093054		HMDB10407		HMDB10407	3177310	4274962	3720445	3767196	4488337	3513732	2001349	975023	4296989	3414804	3338859	4009178	4593733	2459407	3050511	2377965	3726505	4025372	2595278	3837365	2410377	3484289	4460041	2491859	3946625	4773688	3892027	4468499	3330024	1376796	3603421	1941063	4069765	4180705
2615	1-(1-enyl-palmitoyl)-GPE (P-16:0)*	Lipid	Lysoplasmalogen	39270	LC/MS Pos Late	100003000	1558	438.298			10471193					2186552	1031701	1382775	832800	1597304	2153346	553995	826068	1294389	1101731	1218493	1124003	1774854	612085	1360711	636462	1439976	990366	717107	842139	952266	1956184	2547962	882798	1373623	1697234	1468891	1218720	1071693	529009	2008384	1398952	1501960	1897475
2599	1-(1-enyl-stearoyl)-2-arachidonoyl-GPE (P-18:0/20:4)*	Lipid	Plasmalogen	52475	LC/MS Pos Late	100008999	2511	752.559		9547058	7826008		HMDB05779		HMDB05779	154139344	146284768	82156224	93376528	113620144	166562832	87580368	88425992	150017088	64047680	95114368	123845224	168941808	42872280	153585632	68820576	110873632	57235568	58214412	61429032	91963984	102673400	138233968	84157072	149794032	93667368	141782288	87378632	103235064	36686320	134693136	118981376	82028896	121288984
2591	1-(1-enyl-stearoyl)-2-linoleoyl-GPE (P-18:0/18:2)*	Lipid	Plasmalogen	52748	LC/MS Pos Late	100009225	2633	728.559			24769261		HMDB11376		HMDB11376	28114998	59158192	20116378	30353986	30874980	21765862	32941036	36595316	46675348	22722584	38892164	35414904	51258892	23167084	37756752	29921940	29900974	25487954	35284636	15371831	28619936	29023434	30106402	26020832	30585446	35399476	56343348	30843224	35512256	13761531	37155616	33678608	22607936	39500516
2590	1-(1-enyl-stearoyl)-2-oleoyl-GPE (P-18:0/18:1)	Lipid	Plasmalogen	52614	LC/MS Pos Late	100008919	2950	730.575	144371-68-6		24769260		HMDB11375		HMDB11375	9775303	16113587	7296898	9188911	8256673	7931962	7671590	11367543	9670259	7047823	9771844	8113859	14155350	5678845	11510191	7158252	8522897	5507789	9090516	4290388	7137869	8062228	9146590	5612162	13445881	10061852	13439440	7852124	8961731	3453079	10291487	9325417	7552708	9763039
2619	1-(1-enyl-stearoyl)-GPE (P-18:0)*	Lipid	Lysoplasmalogen	39271	LC/MS Pos Late	100003001	1649	466.329								2370131	1582487	1720994	1329714	2324210	2178900	613182	1027021	1718888	1322263	1558130	1463117	2003343	765374	1305724	1004895	1723683	1458955	1123254	1157066	1312091	2070358	3034993	1429324	1561008	2045638	2522864	1576014	1718556	663054	2631879	1925713	1756098	2305806
2428	1-arachidonoyl-GPC (20:4n6)*	Lipid	Lysophospholipid	33228	LC/MS Pos Late	100001551	1460	544.34			21403155	C05208	HMDB10395	C05208	HMDB10395	34899756	35880808	42191672	45448024	48935792	43102888	20127530	15749967	46971684	36562264	36730168	55272764	37835940	23432376	29926746	37367240	30229130	38056992	34605980	55788120	41931124	37952424	43848504	42232032	41904532	50448436	46731972	45103280	47029636	19486582	46324964	29976094	38469592	43370408
2473	1-arachidonoyl-GPE (20:4n6)*	Lipid	Lysophospholipid	35186	LC/MS Pos Late	100001571	1470	502.293		42607465	21403171		HMDB11517		HMDB11517	8108631	9229723	8557194	7312056	9434450	10593451	4714918	5583201	10078962	9196101	6366487	11374294	7539968	6679723	7530799	6284416	9126823	6440545	6316010	10469248	7571928	7742686	10793211	9686428	7919235	9008954	11804801	9583507	7238975	4912295	11057315	9812908	9507769	11377085
2513	1-arachidonoyl-GPI (20:4)*	Lipid	Lysophospholipid	34214	LC/MS Neg	100001654	5482	619.289					HMDB61690		HMDB61690	4429555	2943240	6116721	4151319	5320963	5368277	4522983	4315928	4743444	5275568	7042922	6035529	4627724	6109273	3973490	5933412	4511646	3821917	5939864	6993762	5494900	4976966	7754299	4260211	7261983	6250880	12351631	7307654	8173294	5763972	5901204	5380095	5950371	6320117
2643	1-arachidonylglycerol (20:4)	Lipid	Monoacylglycerol	34397	LC/MS Neg	100001433	6250	303.233	35474-99-8	5282281	4445452	C13857	HMDB11549	C13857	HMDB11549	67080		87943	59649	56531				43896	48301	116154	179755	44750	75932		92308		41322	61651	95822	83664	141440	124869	50745	123202	94005	222111	101595	93127	65808	132137		79923	82696
139	1-carboxyethylphenylalanine	Amino Acid	Phenylalanine Metabolism	62566	LC/MS Neg	100020419	2844	236.093			19276386					44232	60580	52257	62016	66325	39197	37399	54977	43913	83176	48771	40384	44595	68973	50441	43814	140449	46400	45653	49634	36306	56199	44862	50471	53858	97425	56414	44410	34436	48723	52059	52577	136236	54726
373	1-carboxyethylvaline	Amino Acid	Leucine, Isoleucine and Valine Metabolism	62562	LC/MS Neg	100020423	2008	188.093										61258		82254		25938			45897		42822		60301	38714		132124	44146	34499		41003				47178	59358	56149	37769			55827	47445	118662	52315
2642	1-dihomo-linolenylglycerol (20:3)	Lipid	Monoacylglycerol	48341	LC/MS Neg	100006121	6400	305.249										111246	28805						52476	108711	63832		57745		43490			64862	101568	116537	192578	116050		35891	44149	79268	96076	48737	70648	48583	44402	29179	43918
2440	1-lignoceroyl-GPC (24:0)	Lipid	Lysophospholipid	49617	LC/MS Pos Late	100002873	1907	608.465	325171-59-3		24766539		HMDB10405		HMDB10405	571940	603945	732242	537549	800112	232132	365319	472016	625964	620390	790459	632930	604362	368072	427049	583961	353177	527915	500809	570323	446898	675005	768449	473723	571385	833422	655866	759294	1022930	346780	511112	534052	569513	595337
2412	1-linolenoyl-GPC (18:3)*	Lipid	Lysophospholipid	45951	LC/MS Pos Late	100005350	1410	518.324					HMDB10388		HMDB10388	1506962	2404510	2000214	2624193	3809541	1386878	807557	704231	2899253	4324412	2125793	1945593	1162023	2172288	795454	2320890	1850504	2835842	4170143	1646466	2919833	4308731	3192708	1899474	1652954	3893957	5549790	3427375	2557315	1294322	2698672	1694558	2866002	3768901
2178	1-linoleoyl-2-arachidonoyl-GPC (18:2/20:4n6)*	Lipid	Phosphatidylcholine (PC)	52710	LC/MS Pos Late	100009131	1969	806.569			24766809		HMDB08147		HMDB08147	54284184	95876736	56675292	66911948	55781320	44328904	38499872	33812420	62475024	50370704	62796744	55184456	47764692	36637448	39521420	61440016	52420636	32089294	55780204	44261452	60297192	63601700	60581200	42934672	47921680	61321812	89136384	54468488	57043116	30410866	59057884	47701668	51054404	77008048
2174	1-linoleoyl-2-linolenoyl-GPC (18:2/18:3)*	Lipid	Phosphatidylcholine (PC)	53176	LC/MS Pos Late	100009343	1939	780.554			24766802		HMDB08141		HMDB08141	2029976	6751059	2353482	5509455	6803292	2615172	1645767	1435886	6535953	5272371	4667296	3689224	2648221	5566343	1404230	3563926	4210600	4814262	6208450	2415545	7561243	4551532	5087301	2486825	1542848	4359803	7410970		6036365	2125937	4097442	3480449	3052294	8113695
2385	1-linoleoyl-GPA (18:2)*	Lipid	Lysophospholipid	52690	LC/MS Polar	100009082	1441	433.236			24766514		HMDB07856		HMDB07856		208469		220001				72897	103970										304184		84172	136207	199624	244269		128219	264035	268343	289683		120171		119801
2410	1-linoleoyl-GPC (18:2)	Lipid	Lysophospholipid	34419	LC/MS Pos Late	100001395	1465	520.34		11988421	10160888	C04100	HMDB10386	C04100	HMDB10386	163650672	171324608	163634640	199090592	243939008	217495728	90925336	78652856	213672384	216079744	200032400	285543488	192941040	158673184	115339296	120410792	172984688	220096240	205591600	160518192	235780272	232271264	277237152	203789968	102008808	194844096	301279392	249374160	256542720	105606824	321749888	151363824	168212224	272538016
2461	1-linoleoyl-GPE (18:2)*	Lipid	Lysophospholipid	36600	LC/MS Pos Late	100001570	1482	478.293		52925130	21403170		HMDB11507		HMDB11507	7422947	9327661	8016714	7172346	9851556	8544681	4386128	5503808	10636261	15196367	7756284	12722001	8022283	10285007	5166246	5018490	14919401	7597778	8271817	8366503	8357779	10440205	13375430	10040958	4194411	10403083	17461536	14260177	9573308	6741459	14576084	9092648	15179748	13977435
2500	1-linoleoyl-GPG (18:2)*	Lipid	Lysophospholipid	54885	LC/MS Neg	100009227	5516	507.273									177249	124053	113574	148715	204275	165003	234449	146228	156459	196940	178104	176070	250136	142811	168210	239363	132514	133268	167978	152292	155290	148323	188071	135704	112904	160114	170704	147275	120570	185477	145397	239343	231217
2508	1-linoleoyl-GPI (18:2)*	Lipid	Lysophospholipid	36594	LC/MS Neg	100001778	5494	595.289								1352741	1223164	2092924	1467055	1812736	1728753	1670313	1958404	1816520	1694936	2782335	3311012	1730301	2947317	1439423	2205944	1603004	2123756	2271890	2511317	2228747	2248364	2297549	1824102	1831009	2524380	4756611	3911216	3390966	2224325	2539226	1412044	2638443	3452125
2637	1-linoleoylglycerol (18:2)	Lipid	Monoacylglycerol	27447	LC/MS Neg	100001040	6477	279.233	2277-28-3	5283469	4446589					357870	179673	548159	312270	528711	239496	330030	155806	384256	379649	902292	738042	530844	791258	308101	532015	475342	335831	529615	1067655	456229	860668	921836	455349	425234	392813	1348475	541760	765362	542393	578103	281825	804995	910704
86	1-methyl-4-imidazoleacetate	Amino Acid	Histidine Metabolism	32350	LC/MS Pos Early	100001208	2064	141.066	2625-49-2	75810	68319	C05828	HMDB02820	C05828	HMDB02820	1657167	1208065		1495669	1615337	2012879	1357508	1029314	1810087	580826	1193586	1989410	1267501	1885665	1728831	982138	1203414	998931	1402082	1184787	2237441	1494281	902080	1858264	1271716	1489636	1045093	1207683	920518	2118817	635733	1465208	1907348	1487607
87	1-methyl-5-imidazoleacetate	Amino Acid	Histidine Metabolism	62946	LC/MS Pos Early	100002910	1989	141.066	4200-48-0	6451814	4954265		HMDB04988		HMDB04988	6283911	7134807	12951888	7402910	1123765	10749068	7391202		12536436	6436229	2449951	22539708	11458710	474468	14509795		2211321		571966	16400260	6082840	2686059	3500576	618056	23002318	587243	14511813	12423301		993081	574873		5493418	3702564
68	1-methylhistidine	Amino Acid	Histidine Metabolism	30460	LC/MS Neg	100001051	1227	168.078	332-80-9	92105	83153	C01152	HMDB00001	C01152	HMDB00001	65956	69108	155885	108573		199081	80838	34769	190258	59031	60756	102840	77831	59281	141309	45625	73252		39187	81801	101433		79883	51841	74627	31515	119887	86674	53273	50521	74910	97259	42566	92300
4045	1-methylnicotinamide	Cofactors and Vitamins	Nicotinate and Nicotinamide Metabolism	27665	LC/MS Pos Early	55	1940	137.071	1005-24-9	457	8305504	C02918	HMDB00699	C02918	HMDB00699	3191043	2749497	3827892	4545799	2783642	4097597	9802564	8106219	7486435	2082639	6018881	8226293	3143598	8462207	6464957	5959677	1725301	4158122	3859799	5736267	8523257	2461605	3586277	6443853	8577848	3097471	9823001	3658114	2870961	3976185	2472453	3785221	2000160	5258064
2083	1-myristoyl-2-arachidonoyl-GPC (14:0/20:4)*	Lipid	Phosphatidylcholine (PC)	53195	LC/MS Pos Late	100009139	1914	754.538			24766559		HMDB07883		HMDB07883	6522340	12651423	7129495	6152430	6755330	3766879	3995110	3805826	11314964	11709590	9806717	4647857	4571512	2928445	3836003	10994734	7279726	3029064	7043284	8340844	8271458	10769736	5558868	4046464	9395214	14173879	13433718	8553171	2744561	3364655	5664721	7073813	9036916	8847833
2079	1-myristoyl-2-palmitoyl-GPC (14:0/16:0)	Lipid	Phosphatidylcholine (PC)	19258	LC/MS Pos Late	100000672	2147	706.538	69525-80-0	129657	114798		HMDB07869		HMDB07869	15260584	25360166	17496872	11616482	8874844	6032362	10193660	11522672	15403009	27778646	14810800	4245778	7945294	4760004	6014854	20764072	20877446	5494640	20247186	13856964	13061422	16829428	15736079	7188102	21266706	27060146	42675964	17411992	3562738	9822399	9957025	12042945	25227836	14215548
2172	1-oleoyl-2-docosahexaenoyl-GPC (18:1/22:6)*	Lipid	Phosphatidylcholine (PC)	52697	LC/MS Pos Late	100009130	2011	832.585			24766785		HMDB08123		HMDB08123	27456052	31328410	34081268	26482260	19145990	12112159	17444024	14602546	21021368	21018150	19562446	33763152	19772206	18225696	11611101	29954044	20517190	16324368	16261797	37673272	14983304	29755850	20412746	15329646	22450542	18899080	15451309	24580422	29334998	21410700	26034146	20548502	21020146	23423768
2248	1-oleoyl-2-linoleoyl-GPE (18:1/18:2)*	Lipid	Phosphatidylethanolamine (PE)	52687	LC/MS Pos Late	100009078	2270	742.538		9546753	7825703		HMDB05349		HMDB05349	4106899	2683307	4108243	2490978	4646996	4476190	1985544	4052707	3097307	5506083	3641058	4428275	1553584	5508226	1427667		6883222	2017411	3164996	5301713	3495172	6076120	6302421	7180354	1782408	2826458	9163080	4970208	8350964	4605229	7226506	5330438	10300994	6892170
2407	1-oleoyl-GPC (18:1)	Lipid	Lysophospholipid	48258	LC/MS Pos Late	100001272	1540	522.355	19420-56-5	16081932	17240641		HMDB02815		HMDB02815	112930728	111176576	157652384	124663872	145781520	97528288	53907108	39827100	108161984	168554368	107952336	159447712	122459048	90527608	63217676	83278872	104194752	117988120	127512000	123789776	95088848	113522352	165844320	118686176	94072304	156393328	179373504	164857456	152759664	75039256	170097616	93305328	169242896	142228480
2459	1-oleoyl-GPE (18:1)	Lipid	Lysophospholipid	35628	LC/MS Pos Late	100001569	1554	480.308	89576-29-4	9547071	7826021		HMDB11506		HMDB11506	5260510	3390631	4629820	4196371	5041484	5697954	2050466	2261266	3225949	7562205	3729168	8181919	4975867	3785891	2231796	1646206	6527100	3437043	4214021	5045121	3276303	4108142	7284406	5202867	2752886	4895074	7307505	6015430	6852718	2581732	10339659	3188084	9506434	7181653
2498	1-oleoyl-GPG (18:1)*	Lipid	Lysophospholipid	45968	LC/MS Neg	100005716	5610	509.288			34999689						291134	296947	253542	502875	696784			185184	465327	632627	439240	395111				741460	318076	432246	428090	310570			629708	460129	330354	626839	405833	446113	320657	548223		939374	442034
2506	1-oleoyl-GPI (18:1)	Lipid	Lysophospholipid	36602	LC/MS Neg	100001777	5599	597.305								1297544	831975	2495651	1490976	2087648	1471824	974510	825240	845907	2285583	2627931	1824847	1568977	1201414	906828	1233674	1247569	1738399	2578035	1921245	1621041	1428125	2776736	1633236	2689063	3196012	7722383	3881185	3711208	1695064	3076456	750276	3852348	2285493
2489	1-oleoyl-GPS (18:1)	Lipid	Lysophospholipid	19260	LC/MS Neg	100000630	5607	522.284	326589-90-6	9547099	7826049		HMDB61694		HMDB61694	568017		735864		293717	488490		110003	67598	216563	357646	224055	184426		81189		337055	58636		93579	298575	713698	1139200	162594	366828	428474	1815166	579603	626680	246944	859694	352676	877272	660274
2636	1-oleoylglycerol (18:1)	Lipid	Monoacylglycerol	21184	LC/MS Pos Late	100000924	1695	379.282	111-03-5	5283468	4446588		HMDB11567		HMDB11567	389030	178539	381645	426847	306292	464652	481551	600217	480213	389710	346086	522819	470558	511447	466399	212203	551472	499518	388058	356820	524234	443598	340131	485481	525626	513254	408157	603042	439368	519374	624485	558659	403980	554360
2126	1-palmitoleoyl-2-linolenoyl-GPC (16:1/18:3)*	Lipid	Phosphatidylcholine (PC)	53180	LC/MS Pos Late	100009345	1850	754.538			24766677		HMDB08008		HMDB08008	795560	1867384	939436	864339	1381030	347754	466886		1395640	1214945	1009186	963595	497767	1215142	422208	1669382	1086398	541183	980157	1226960	1026426		837253	511202			1344875	1047269	852108	898577	635204	937684	866221	1911834
2398	1-palmitoleoyl-GPC (16:1)*	Lipid	Lysophospholipid	33230	LC/MS Pos Late	100001511	1450	494.324		24779461	21403152		HMDB10383		HMDB10383	9223762	9933262	10940646	7892396	11932951	7827458	5363657	2531138	10222138	15808561	9901961	10635564	7001489	8525997	6199236	9406025	9452092	6098279	9993238	13401928	9810690	9555149	11135691	8013900	7929343	13791505	11007874	15508010	8385952	10943075	10847583	7329805	13809394	12495285
2113	1-palmitoyl-2-arachidonoyl-GPC (16:0/20:4n6)	Lipid	Phosphatidylcholine (PC)	52462	LC/MS Pos Late	100008914	2091	782.569	35418-58-7	10747814	8923140		HMDB07982		HMDB07982	873950528	910973632	813035328	894748288	852904640	911367616	784000384	727337856	1022491264	688540480	808451776	930909440	785480384	641620096	747975360	959519296	774960384	616492416	700270976	854299200	844859968	712482048	809785664	849720960	1035985408	895797184	879565248	780706496	765610496	600053184	811823360	834458560	747671872	880293824
2225	1-palmitoyl-2-arachidonoyl-GPE (16:0/20:4)*	Lipid	Phosphatidylethanolamine (PE)	52464	LC/MS Pos Late	100008990	2198	740.522		9546800	7825750		HMDB05323		HMDB05323	14485880	8962327	14498378	9195509	14570153	21897562	7340503	14910233	13179449	12298586	11047460	11193291	6595954	11039107	5846839	9645600	17087102	6544334	8773613	17641510	10792193	13175264	23455932	24916192	13113499	12610812	23905948	14663652	14754980	10977682	19077940	20270104	21828746	16381922
2340	1-palmitoyl-2-arachidonoyl-GPI (16:0/20:4)*	Lipid	Phosphatidylinositol (PI)	52467	LC/MS Pos Late	100008993	2567	876.56			24767674		HMDB09789		HMDB09789	1683796	2751155	3609202	1782363	1954210	1372486	1355849	1746320	2664309	3906287	2060765	1686821	1859504	1230562	1614716	1918536	3308600	607639	1954855	2786303	1195708	1945294	3381557	1604234	1803620	2480793	3274916	5514363	1431268	1751841	1660876	2770635	3183335	2304122
2109	1-palmitoyl-2-dihomo-linolenoyl-GPC (16:0/20:3n3 or 6)*	Lipid	Phosphatidylcholine (PC)	52454	LC/MS Pos Late	100008985	2199	784.585								607891264	623379456	675308928	563754368	585486976	378809312	539495104	541766912	624144320	628713856	647993728	392322528	522693728	545481344	513056416	652194944	522923360	402052448	607424704	586386880	583976512	698876544	618994560	543142336	633892480	742011968	644390208	647341568	531003552	680508736	613562112	681365184	640108352	652930176
2119	1-palmitoyl-2-docosahexaenoyl-GPC (16:0/22:6)	Lipid	Phosphatidylcholine (PC)	52610	LC/MS Pos Late	100008915	2023	806.569	59403-54-2	6441886	4946007		HMDB07991		HMDB07991	319798112	367519520	383784960	425798208	265530432	264169072	290375488	300455488	363943840	224957936	350547104	347449664	286326016	332860384	170601360	499750592	338261792	367417120	258792288	395961888	260198352	345457504	264391264	303115904	330107488	274061920	222283744	251969616	327322784	256213920	358083648	398980352	230540976	348290912
2227	1-palmitoyl-2-docosahexaenoyl-GPE (16:0/22:6)*	Lipid	Phosphatidylethanolamine (PE)	52465	LC/MS Pos Late	100008991	2119	764.522		9546799	7825749		HMDB05324		HMDB05324	2978150	3787748	4951091	5280994	4613188	4650474	3655228	4457369	5662757	3075447	4344105	4812757	2240476	6598432	1513926	6775404	5572172	5307041	2956227	9682839	3641003	4793262	3004208	11040467	4098892	3721110	4219613	3895876	6663749	5247814	7292635	6819304	7725109	7336081
2102	1-palmitoyl-2-linoleoyl-GPC (16:0/18:2)	Lipid	Phosphatidylcholine (PC)	42446	LC/MS Pos Late	1537	2160	758.569	40811-94-7	5287971	4450224		HMDB07973		HMDB07973	1555623808	1588227712	1330456192	1398067200	1544573568	1422148736	1498055680	1536487936	1692116224	1467470208	1580412416	1559706240	1451245440	1637334400	1268168704	1546366208	1617809024	1374065152	1452640256	1236215296	1520860672	1557885696	1603929600	1621710592	1275247744	1516545152	1698322816	1455830400	1440005632	1371314816	1653743872	1604315392	1487280768	1826753408
2222	1-palmitoyl-2-linoleoyl-GPE (16:0/18:2)	Lipid	Phosphatidylethanolamine (PE)	42449	LC/MS Pos Late	100001870	2275	716.522		9546747	7825697		HMDB05322		HMDB05322	4148768	3660289	4965422	3475171	5157400	5224833	3503888	6750155	6101914	8289163	4790038	4227547	2172059	8992986	2052848	3836558	11211606	3258591	4493290	7487175	4336343	6358451	7498973	11141080	2944775	5163233	10751059	7153171	6373245	7090312	7706407	8787538	16076976	7864024
2338	1-palmitoyl-2-linoleoyl-GPI (16:0/18:2)	Lipid	Phosphatidylinositol (PI)	52450	LC/MS Polar	1528	910	833.518			21403024		HMDB09784		HMDB09784	1004072	949296	852080	557458	623811	937719	1024766	1218179	1095313	1048234	839715	1248847	960967	1066945	1199398	943870	1150852	887345	667943	970469	570332	879834	1216714	1398560	815217	1766914	859886	1894303	573081	1361018	1115638	692256	1615579	2047008
2099	1-palmitoyl-2-oleoyl-GPC (16:0/18:1)	Lipid	Phosphatidylcholine (PC)	52461	LC/MS Pos Late	1539	2358	760.585	26853-31-6;26853-31-6	6436017	4940699		HMDB07972		HMDB07972	1250693248	1038726208	1337696512	1048864128	1063469952	935139200	1044223168	1101803136	1060164160	1229220096	1110908032	1060425664	993433216	1099942144	830330240	1225757952	1134384384	821703040	1127108864	971290368	859277824	955374400	1325882496	1105268224	1306038144	1331806720	1287237120	1145226496	913673600	1064777792	1189484416	1236674816	1339283584	1224902912
2220	1-palmitoyl-2-oleoyl-GPE (16:0/18:1)	Lipid	Phosphatidylethanolamine (PE)	19263	LC/MS Pos Late	1526	2509	718.538	26662-94-2	5283496	4446615		HMDB05320		HMDB05320	11356556	3554865	7874844	3621189	5350486	9741361	3693673	8368781	4688108	8985741	5816460	6256434	2720394	7017296	2620700	3041189	13534776	2062626	4188510	10092397	4280843	8650663	9980049	10095326	5262907	7485196	10748344	7963547	8430143	6409250	12239708	9897013	19119570	9794889
2336	1-palmitoyl-2-oleoyl-GPI (16:0/18:1)*	Lipid	Phosphatidylinositol (PI)	52669	LC/MS Polar	100009066	893	835.534			24767668		HMDB09783		HMDB09783	1127134	887360	934874	731665	541626	868279	993593	1074630	678018	1100651	846657	856161	775729	854720	1067142	870172	1282778	945079	982756	748174	539926	702421	1415072	1239299	1038436	2178493	1468124	1488728	516125	1372729	1376285	507678	2000695	1632752
2096	1-palmitoyl-2-palmitoleoyl-GPC (16:0/16:1)*	Lipid	Phosphatidylcholine (PC)	52470	LC/MS Pos Late	100008984	2160	732.554								73415928	70240832	83068328	50360412	59071160	41630560	61464880	58501728	62960416	129162264	77527184	43307324	37933056	55658632	36190288	95665536	80618488	29758682	75392448	75126040	58397652	64595308	72344184	50059536	82116632	106428928	92061024	98093352	31783020	80360672	60639896	68080440	109453024	85602424
2097	1-palmitoyl-2-stearoyl-GPC (16:0/18:0)	Lipid	Phosphatidylcholine (PC)	52616	LC/MS Pos Late	100008921	2653	762.601	59403-51-9		24766643		HMDB07970		HMDB07970	49923740	41640840	30445854	25820156	31763796	35827196	19695948	29171088	31605242	32517090	29718052	28248796	28923202	19764116	21288634	29550096	40813424	18455970	30381834	20938160	21935922	42541804	49398592	29301434	33699360	36605400	58850196	29831664	26391572	19880758	47066304	42733656	39062964	38142220
2396	1-palmitoyl-GPC (16:0)	Lipid	Lysophospholipid	33955	LC/MS Pos Late	100001263	1525	496.34	17364-16-8	86554	78064		HMDB10382		HMDB10382	346217792	425939008	480519456	442033568	534232800	380214080	199004240	137261568	501508800	499674720	434581664	470609408	392919008	367704288	274152288	319482240	462026240	421621472	380058720	459665216	390921024	470535328	533704256	470088448	350036672	604969728	487025120	551880384	444365120	292779456	485412992	388207712	487920640	503574720
2450	1-palmitoyl-GPE (16:0)	Lipid	Lysophospholipid	35631	LC/MS Pos Late	100001567	1544	454.293	53862-35-4	9547069	7826019		HMDB11503		HMDB11503	3823204	3466946	4945407	4591997	4934273	4129644	1566350	1462331	4332167	5835611	3239788	3925648	2926482	2749439	1783703	2216592	5213484	4321302	3497737	5306415	2777296	4597171	5487189	3951822	2986141	5464073	4585095	5309471	4061464	2732310	5881296	3802881	7730122	5080314
2494	1-palmitoyl-GPG (16:0)*	Lipid	Lysophospholipid	45970	LC/MS Neg	100005717	5570	483.273		3300276	2548639					101581	151619	132142	87504	157960	186248	133102	125964	94628	171388	176409	153723	145431	158021	87968	160200	256497	87669	181032	156545	113407	111011	167312	170509	182085	151637	300780	174471	102839	138887	137757	86630	407701	181147
2501	1-palmitoyl-GPI (16:0)	Lipid	Lysophospholipid	35305	LC/MS Neg	100001655	5564	571.289					HMDB61695		HMDB61695	600949	306369	1560817	707849	1033715	453537	418357	407281	605396	1613397	1525818	1039490	849866	811926	688416	806275	812957	912375	1414222	1835640	924292	1117557	1482676	760201	1730080	2248941	5310795	3439367	1448337	1848592	1379627	546077	2699177	1726499
2632	1-palmitoylglycerol (16:0)	Lipid	Monoacylglycerol	21127	LC/MS Neg	100000827	6550	255.233	542-44-9	14900	14201		HMDB31074		HMDB31074			1306634						306251		1587752	684877	318654			3578460	1282380	424337	1042939	1811825	1063583	1384131	1707015	432391	652614	464427	2781680	1117407	1581000		663667	1069308	536575	484455
90	1-ribosyl-imidazoleacetate*	Amino Acid	Histidine Metabolism	61868	LC/MS Pos Early	100001668	2006	259.092	29605-99-0	5117448	4292299	C05131	HMDB02331	C05131	HMDB02331	754530	987345	1101644	932072	823005	1025462	758368	597200	841201	864031	975642	974347	1044567	956962	1017454	807312	822323	1289011	939632	1080164	1308849	885988	447500	916253	1104964	904853	654528	714089	831151	871578	827938	800535	999803	984600
2147	1-stearoyl-2-arachidonoyl-GPC (18:0/20:4)	Lipid	Phosphatidylcholine (PC)	42450	LC/MS Pos Late	100001869	2300	810.601	35418-59-8	16219824	17347139		HMDB08048		HMDB08048	727158912	870458432	708562816	724241536	778165184	644310016	637466688	594423168	865556736	569451520	603440320	840444544	683356352	546539328	635923648	881655040	652821056	484709664	576638528	736403264	646280832	594997952	668722624	649826944	772742528	727179968	710215040	706632704	671834624	402941856	642693888	729962560	608880064	671202112
2242	1-stearoyl-2-arachidonoyl-GPE (18:0/20:4)	Lipid	Phosphatidylethanolamine (PE)	52447	LC/MS Pos Late	100008977	2424	768.554		5289133	4451158		HMDB09003		HMDB09003	91081256	38863560	68104744	32100914	75598040	119099960	29734172	76364048	58935932	47565300	53360040	57049160	36319792	45274496	33294962	37618180	75832624	23172976	29283368	55092580	52852640	78289968	124286000	90023968	50627296	59417688	117589960	62948628	66753196	41217220	99759368	104066416	78511896	86613856
2355	1-stearoyl-2-arachidonoyl-GPI (18:0/20:4)	Lipid	Phosphatidylinositol (PI)	52449	LC/MS Pos Late	100000616	3000	904.591	383907-33-3		21403055		HMDB09815		HMDB09815	42768860	46142068	37476320	25975224	38402952	39956968	25894234	30288700	43262708	34651492	34330372	39083528	32283252	28782312	25627186	40530680	42558852	18683798	24772864	34219820	30287336	35788944	55024908	30351238	30250324	34244888	42850736	29744158	36422484	23195934	37394088	51402876	25255198	36931472
2153	1-stearoyl-2-docosahexaenoyl-GPC (18:0/22:6)	Lipid	Phosphatidylcholine (PC)	52611	LC/MS Pos Late	100008916	2197	834.601	59403-52-0				HMDB08057		HMDB08057	114169096	156665648	148400400	144745200	100834576	73150368	87533072	105864880	121729336	105556392	108865112	106393432	89743784	121879632	62438024	212202784	139075584	135746928	92618608	167360720	69919608	133041840	101788176	90154144	105786880	98646064	69015816	114709240	123071504	80638368	108511480	127669032	98086328	100857400
2246	1-stearoyl-2-docosahexaenoyl-GPE (18:0/22:6)*	Lipid	Phosphatidylethanolamine (PE)	52466	LC/MS Pos Late	100008992	2317	792.554		9546798	7825748		HMDB05334		HMDB05334	4920167	4462564	5605562	4614842	6273799	6712260	4763912	3581494	5217748		4710982			7090596		5916647	5698631	6917123		7619257	4603653	4933209	4694201	7363517	2310399	5469715	4514649	5087122	6706542	6554935	6460284	5048047	5515200	6159434
2139	1-stearoyl-2-linoleoyl-GPC (18:0/18:2)*	Lipid	Phosphatidylcholine (PC)	52452	LC/MS Pos Late	100008980	2380	786.601								1310844288	1559830528	1164791680	1136137600	1331906560	994788224	1167240064	1191337472	1485849344	1245357184	1274005120	1440177280	1289482112	1389815296	1082527360	1370848384	1403406336	1085072512	1275601920	1006077376	1187247488	1350220800	1367354368	1282775936	1030834304	1304705280	1455751936	1263083008	1297646848	996977984	1415608960	1244591744	1245721984	1418396416
2237	1-stearoyl-2-linoleoyl-GPE (18:0/18:2)*	Lipid	Phosphatidylethanolamine (PE)	52446	LC/MS Pos Late	100008976	2522	744.554		9546749	7825699		HMDB08994		HMDB08994	27834528	19376130	26153878	16193188	30391246	29933744	14108747	29227488	26199832	30798532	26237496	26111622	14295076	39511888	10902857	16463887	50620144	14103186	19751438	28572456	21254356	35704004	37378732	48672908	13063822	26832096	52928108	31011522	39466464	21958344	42881224	39323316	56065968	41366008
2344	1-stearoyl-2-linoleoyl-GPI (18:0/18:2)	Lipid	Phosphatidylinositol (PI)	52468	LC/MS Polar	100008994	910	861.55			24767694		HMDB09809		HMDB09809	2248129	2545526	2011396	1823607	1970715	2494688	2232205	2031210	2004771	2026805	2298261	3852930	2211803	3105827	2743414	2343432	2767376	3160417	2138357	1929555	1768293	2394257	2564695	3131271	1566053	3476950	1996075	2712789	2226222	2786943	3299019	1570688	2420679	3991188
2136	1-stearoyl-2-oleoyl-GPC (18:0/18:1)	Lipid	Phosphatidylcholine (PC)	52438	LC/MS Pos Late	100008904	2644	788.616	56421-10-4		24766704		HMDB08038		HMDB08038	482624896	509923680	521621600	344476096	389204544	297044736	298829600	393581600	402021568	612268096	376395392	355247744	359946304	368144448	256860224	463249536	474392128	232507952	487609792	279299872	276923712	364612320	523655456	354952992	437784032	540202176	697820736	531466496	349432704	280635104	468936160	437663840	661028096	425654336
2234	1-stearoyl-2-oleoyl-GPE (18:0/18:1)	Lipid	Phosphatidylethanolamine (PE)	42448	LC/MS Pos Late	100001856	2858	746.569					HMDB08993		HMDB08993	10953137	3676182	7593899	4686498	7598819	9998934	3393276	8668818	4668544	8408079	6814656	7287048	4218165	7369088	3047946	2642836	14675992	2811713	5479495	7095397	5398321	10119358	10447846	10730858	4707663	6956430	15125705	8096137	12714189	4067661	15232644	11444898	15896431	10996772
2343	1-stearoyl-2-oleoyl-GPI (18:0/18:1)*	Lipid	Phosphatidylinositol (PI)	52726	LC/MS Pos Late	100009181	3711	882.607								759402	1853847	2027667	1482525	1506065			1015833		1603185	1902209	1305755			648929	860640	1114473		1185263	942096	795258	1021449	1900562	1561557	1244516	2334558	3059842	1992429	2280258		1908758	777639	2368164
2308	1-stearoyl-2-oleoyl-GPS (18:0/18:1)	Lipid	Phosphatidylserine (PS)	19265	LC/MS Pos Late	100000639	3000	790.559		9547087	7826037		HMDB10163		HMDB10163	47914108	814925	24887306	1257152	19006648	46339344	4448866	23335820	6322877	15769830	15336844	12168292	12186044	3916697	6660129	1435973	26927664	3244269	1922239	4630387	13386645	35669420	46644960	12593022	11777830	16458488	24377460	9885450	13776610	7656641	37883624	41188072	25645896	34958912
2405	1-stearoyl-GPC (18:0)	Lipid	Lysophospholipid	33961	LC/MS Pos Late	100001271	1606	524.371	19420-57-6	497299	435389		HMDB10384		HMDB10384	111837456	201642496	156063104	139831520	190095920	89003688	66004292	48121848	184726320	171065616	137223712	161282800	130053240	133392320	91666176	133850360	159168624	128249176	134908752	141141616	109755328	177808032	185428992	144142320	96438688	212568976	174707792	218311344	159242384	78492968	158778992	130187712	153381152	159404080
2457	1-stearoyl-GPE (18:0)	Lipid	Lysophospholipid	42398	LC/MS Pos Late	100001461	1626	482.324	69747-55-3	9547068	7826018		HMDB11130		HMDB11130	5816316	5450666	6591729	5218655	7746298	6597979	2226321	2669076	6418321	6333108	4729274	5798843	4852187	4143842	2969525	3331984	7464485	5146010	4181625	5241096	4005440	6736030	10003096	6370538	3954888	7490736	8103267	7597351	5789926	3109824	7934135	6427091	8921968	7633401
2496	1-stearoyl-GPG (18:0)	Lipid	Lysophospholipid	34437	LC/MS Neg	100001462	5816	511.304			21403138						65091			58454		42022	45302		63905	74023		56087			73774	123594	37646	104507			42510		75646	68707	57647	168028	67710	62094		90395		143882
2504	1-stearoyl-GPI (18:0)	Lipid	Lysophospholipid	19324	LC/MS Neg	100000656	5794	599.32	796963-93-4		21403067		HMDB61696		HMDB61696	3591744	1646708	6180502	3112679	5957276	2954831	2206608	1759382	2849040	4312354	6808759	5224129	3784053	4608822	3296547	4223169	3782452	4684034	5069573	7554609	4779351	5727855	7152035	3579792	7477395	7500484	14374131	7406249	9941716	6836720	6548485	3301164	6577500	6196550
2488	1-stearoyl-GPS (18:0)*	Lipid	Lysophospholipid	45966	LC/MS Neg	100004327	5800	524.299		9547101	7826051					1773479		974655		907886	1928639	141211	487135	185009	509182	663935	416220	447099		255367		784893	96922	55884	116914	510152	1410446	2699935	336214	676664	719286	2937606	685576	796417	512378	1711750	843792	1282844	1298029
1419	10-heptadecenoate (17:1n7)	Lipid	Long Chain Monounsaturated Fatty Acid	33971	LC/MS Neg	100001278	5555	267.233	29743-97-3	5312435	4471860		HMDB60038		HMDB60038	22172352	10158309	7707301	5839986	4669240	12349840	29901290	38383160	4507646	5917031	7719852	17135088	7818328	15429882	8875858	24063620	8965823	5475504	9616522	4093656	6449183	8585065	11643488	3803121	4978745	1954205	8677328	6702178	3646688	19314054	5765531	8190588	9914778	9952957
1427	10-nonadecenoate (19:1n9)	Lipid	Long Chain Monounsaturated Fatty Acid	33972	LC/MS Neg	100001277	5780	295.264	73033-09-7	5312513	4471938		HMDB13622		HMDB13622	10687755	7586691	3408588	2508929	2522645	5394246	12390500	15129596	2188142	3447764	4116825	6687017	4602334	5336170	3555185	9146043	5455491	2187226	6503863	2343263	3047106	4783673	6188326	2109879	2388623	1356071	4588543	3395458	1974696	8585119	2507655	4018000	6120214	3959404
1396	10-undecenoate (11:1n1)	Lipid	Medium Chain Fatty Acid	32497	LC/MS Neg	100001197	5085.8	183.139	1333-28-4	14891	10771160	C13910	HMDB33724	C13910	HMDB33724	2220186	3617543	2741246	2170135	1432906	2104771	2266062	2938229	2483546	1168668	1504144	1891739	1699008	2343555	2782773	4686537	2976210	2476247	2557306	1263053	2491223	1938188	2531248	1901195	2445659	2281071	3729558	3211421	988700	4136804	1600563	1869591	1863490	2617114
3154	11beta-hydroxyandrosterone glucuronide	Lipid	Androgenic Steroids	63251	LC/MS Neg	100020541	4209	481.244								172376	164521	141494	172450	300782	182422	261235	153145	189995	95575	285451	220972	171087	218741	128297	138931	312124	115913	119089	266954	169527	155593	307275	183068	123483	106558	76561	129396	175239	79506	178566	231794	231739	172126
1864	12,13-DiHOME	Lipid	Fatty Acid, Dihydroxy	38395	LC/MS Neg	62	5137	313.238	263399-35-5	10236635	8412123	C14829	HMDB04705	C14829	HMDB04705	103011	123706	78395	114609	102289	128622	132240	197936	35311	54323	91068	174512	183482	76326	141813	220256	66282	128940	73933	73328	141260	143223	76653	112682	55725	111199	45797	102042	59938	145144	83704	83691	44608	140181
1848	13-HODE + 9-HODE	Lipid	Fatty Acid, Monohydroxy	37752	LC/MS Neg	100002196	5275	295.228								1553470	989337	485115	856825	990528	874269	2163747	831483	969889	566720	511512	1803072	1109709	1195999	1239326	1339444	807152	736616	658287	540745	249656	1017464	1011574	585833	538875	809499	1107132	382472	217447	1428351	389777	1127401	991136	1084352
1844	16-hydroxypalmitate	Lipid	Fatty Acid, Monohydroxy	39609	LC/MS Neg	100002953	5236.2	271.228	506-13-8	10466	10034	C18218	HMDB06294	C18218	HMDB06294	423314	364301	319720	274169	425716	450373	710777	2822145	313179	423772	342751	375651	467295	495935	433501	1002954	258912	429296	350819	301176	368208	405030	481190	178869	417682	409215	855313	438490	263748	537339	309986	695179	420107	425784
3096	16a-hydroxy DHEA 3-sulfate	Lipid	Androgenic Steroids	38168	LC/MS Neg	100002126	4240	383.153								889903	1875195	1131251	670343	452428	1320671	1238356	129747	540079	824489	742517	155951	1395201	1853173	295377	1643364	2122355	1665164	691610	852784	1066644	556256	452621	953134	151652	366236	1142538	145590	1062792	366491	301223	614314	692102	854300
3012	17alpha-hydroxypregnenolone 3-sulfate	Lipid	Pregnenolone Steroids	37482	LC/MS Neg	100002128	4800	411.185	28901-70-4	152971	134824		HMDB00416		HMDB00416	61838	104670	29456	59392	45844	70632	36592	36282	46561		39386	103835	114343	270334	58388	95252	229268	91866		73850	46279	68263	59457	110359			63078		51401	31962	22863	46858	101000	51794
4944	1H-indole-7-acetic acid	Xenobiotics	Bacterial/Fungal	57783	LC/MS Neg	100004601	2862	174.056	39689-63-9		13535457						101128				117013	53437	50221	64387			54466	146551		177975		67288		86011	75412			38925		168564	54128	116318	59205
3970	2'-deoxyuridine	Nucleotide	Pyrimidine Metabolism, Uracil containing	1412	LC/MS Polar	536	1100	273.073	951-78-0	13712	13118	C00526	HMDB00012	C00526	HMDB00012	270817	716106	389992	691034	512836	232805	843766	283687	562210	370876	532699	512961	560844	636605	449147	749565	492066	537476	468506	519585	595975	426538	178471	428902	415318	362857	262037	544129	415193	357691	259422	249801	531592	643085
3996	2'-O-methylcytidine	Nucleotide	Pyrimidine Metabolism, Cytidine containing	57554	LC/MS Pos Early	100010895	2411	258.108	2140-72-9	150971	133067					1306884	2396211	1858412	2483465	2298861	2528981	2118128	2511585	1676323	1809027	2625050	2226732	1766227	1814211	1916291	2597808	1257191	2163901	1565350	1954555	3043469	1770196	2351977	2908729	1461073	3327640	2251025	2545259	2303479	2206431	2604308	2147276	1432681	2145401
3958	2'-O-methyluridine	Nucleotide	Pyrimidine Metabolism, Uracil containing	57655	LC/MS Neg	100010896	1831	257.078	2140-76-3	102212	92343					25026	41642	33957	42135	38741	44319		40295	24738	20885	23864	34403	34862	27543	31449	38662	26385	34074	29823		53284	36079	27579	46380	45408	66229	31939	30923	21656	30425	38056	33157	28153	24655
381	2,3-dihydroxy-2-methylbutyrate	Amino Acid	Leucine, Isoleucine and Valine Metabolism	57547	LC/MS Polar	100010869	1318	133.051	14868-24-7	301941	266858		HMDB29576		HMDB29576			160811	249086	402041	143630	223233			264288	219284	152739	157028	166377		274643	270396	376676			192811	198398		195731	201172	325672		231622	195011		157653	231104	407942
400	2,3-dihydroxy-5-methylthio-4-pentenoate (DMTPA)*	Amino Acid	Methionine, Cysteine, SAM and Taurine Metabolism	62805	LC/MS Neg	100020893	1156	177.023								486301	563392	671199	771257	647930	684680	563026	586491	576847	535282	551964	556493	604945	733811	631218	509710	645717	613073	479528	576273	618684	444465	622080	670422	535305	565775	642227	557244	474596	586202	512384	585991	655344	663563
4435	2,3-dihydroxyisovalerate	Xenobiotics	Food Component/Plant	38276	LC/MS Polar	100002417	1050	133.051	1756-18-9	677	657	C04039	HMDB12141	C04039	HMDB12141	201224		424023	641061	295118	201861		1097711	207672		809140	222724	220213	501916	174776	628598		1365005	274052		631530	736883		1284873		830674	220098		550376	607195	465585	361820	623916	521383
5624	2,4-di-tert-butylphenol	Xenobiotics	Chemical	64328	LC/MS Neg	100021918	5749	205.16	96-76-4							12626967	11108160	14464282	6956776	9713506	10738417	10275067	6713812	8087417	12159430	15910112	11304696	9998209	8659378	6060364	11230820	11671296	4326995	9530076	8954348	9614277	10380281	10804922	6047100	8603308	5249908	18656022	9970473	12205716	7272398	10129726	7953925	14127099	13460341
5458	2,6-dihydroxybenzoic acid	Xenobiotics	Drug - Topical Agents	63042	LC/MS Neg	100020837	2575	153.019	303-07-1	9338	8974		HMDB13676		HMDB13676	704137	1019214	1324113	822625	1190488	1003331	882490	2406577	235095	521551	2750325	333221	1494378	1214733	1011977	3304747	901889	2850071	488348	614249	1383293	806399	699908	680290	440190	1337862	614836	688864	1348893	923925	644572	1298924	971990	1583633
4902	2-acetamidophenol sulfate	Xenobiotics	Food Component/Plant	48580	LC/MS Neg	100006190	2251	230.013	40712-60-5	181671	158023								68044	208816			251155			328001			28287		20047		117032	44807		39389	121124		62052		131805				21796	93042			56864
116	2-aminoadipate	Amino Acid	Lysine Metabolism	6146	LC/MS Pos Early	381	1912	162.076	542-32-5;1118-90-7	469	456	C00956	HMDB00510	C00956	HMDB00510	759711	852866	1024005	977045	851685	960988	763891	2469421	914011	566353	1208501	871185	979305	491562	1640454	692998	868012	715886	651845	1024730	1376930	1111931	851507	747545	803859	789576	1211889	976189	808921	1132131	819755	1338007	428417	681044
525	2-aminobutyrate	Amino Acid	Glutathione Metabolism	42374	LC/MS Pos Early	1128	2059	104.071	1492-24-6	439691	388757	C02261	HMDB00650	C02261	HMDB00650	167121600	124246296	127943568	168965168	103195680	247143568	171534288	166010272	247494160	94074264	117761912	218290112	144399248	191622368	176404464	109652808	141914464	104523096	159525504	115840368	198590800	136929248	133034768	116155272	118967560	83362120	166467808	154566944	158388048	151416368	153251104	223245280	72864528	144246208
1634	2-aminoheptanoate	Lipid	Fatty Acid, Amino	43761	LC/MS Pos Early	100004542	3160	146.118	1115-90-8	227939	198338					2101931	3342683	1381471	1192013	1359964	2176627	3792928	1446751	2027682	2714628	1499737	3079471	3550894	1420268	1195065	360165	4783178	2457089	622743	1846586	994057	1606969	3247827	2513116	1373239	1464058	2187178	2362632	1230528	837205	1248313	810448	4239836	1673405
1639	2-aminooctanoate	Lipid	Fatty Acid, Amino	43343	LC/MS Neg	100004227	3385	158.119	644-90-6	69522	62727		HMDB00991		HMDB00991	69224	59496	38548	82341		59982	80944	50422	61673	51325	42516	105517	91825	53915	42624	77606	55906	70592	31916		49184	48911			23395	29851	65486	87281	65346	42545	161604	51897	105564	93033
4903	2-aminophenol sulfate	Xenobiotics	Food Component/Plant	43266	LC/MS Neg	100004322	1677	188.002		181670	158022		HMDB61116		HMDB61116		20812	18146	524440	1103010	24530		532681		20868	1697113	22231		518221	16329	256286		949935	270126	20651	503713	745539	28344	460266	26785	861200	23596		190747	167232	458631	178049	19887	723025
2653	2-arachidonoylglycerol (20:4)	Lipid	Monoacylglycerol	19266	LC/MS Neg	100000584	6170	303.233	53847-30-6	5282280	4445451	C13856	HMDB04666	C13856	HMDB04666	33027		104279	69031	64244				33247	77849	142084	87761	68296				89387	56389	76985	206934	92745	69671	110587	46522	137695	76392	140105	199105	50269	42869	45063		77693	79511
352	2-hydroxy-3-methylvalerate	Amino Acid	Leucine, Isoleucine and Valine Metabolism	36746	LC/MS Neg	100001541	1800	131.071	488-15-3	164623	144317		HMDB00317		HMDB00317	307300	267629	278967	257687	240230	590834	380019	323308	785405	207293	274045	351352	334704	228802	240732	138635	521084	300270	148261	257085	185097	186114	440137	272040	255074	241875	463798	425888	187171	217635	220964	549958	320160	207636
401	2-hydroxy-4-(methylthio)butanoic acid	Amino Acid	Methionine, Cysteine, SAM and Taurine Metabolism	63739	LC/MS Polar	100021372	1065	149.028	583-91-5							1024970	1113175	1307461	1272458	1191752	1919441	1487520	1006557	2101524	1461738	1202606	1100527	1397727	855859	1214389	538115	1667662	1493873	962576	1546384	922335	743582	1241740	1508741	1189147	1663990	1679714	1769894	1085682	970931	946633	1762632	1670098	922909
1807	2-hydroxyarachidate*	Lipid	Fatty Acid, Monohydroxy	61700	LC/MS Neg	100019892	5990	327.29		5225199	4395406							48634	40754	57449	71344	54584	47929		60549		39614	55375			43588	54184	40066	66244	37054	80267	96624	66693	76181	43154		135718		110218			37598	101255
1808	2-hydroxybehenate	Lipid	Fatty Acid, Monohydroxy	57663	LC/MS Neg	100015637	6384	355.322		193484	167899					84191	73987	67260	55353	93100	87399	80916	124609	89505	123732	103477	89051	99219	85868	67554	77380	74101	44871	133778	78851	107235	118231	112341	107718	76219		149975	103175	136471	64854	114848	120544	72674	104400
527	2-hydroxybutyrate/2-hydroxyisobutyrate	Amino Acid	Glutathione Metabolism	52281	LC/MS Polar	100008928	1258	103.04								143164080	115801976	52607624	89271264	76287560	198939440	202090224	348786368	142640240	67994400	74672184	173879152	115199376	118891880	162777616	139497504	74890992	79892408	129364096	68606376	80906840	85323128	80155304	81865832	90382248	69408808	122798416	87229056	97140024	123397024	84334128	149581968	44601424	101319960
1800	2-hydroxydecanoate	Lipid	Fatty Acid, Monohydroxy	42489	LC/MS Neg	100004089	4840	187.134	5393-81-7	21488	20195					593004	545140	554225	491540	517324	2059576	647712	684750	279168	479151	526412	1206154	674665	321241	763413	681481	525872	409886	503109	286598	512145	610869	490012	355737	388147	445222	771610	786320	387082	476617	723400	413108	504638	583262
1547	2-hydroxyglutarate	Lipid	Fatty Acid, Dicarboxylate	37253	LC/MS Pos Early	100002070	958	131.034	40951-21-1	43	42	C02630	HMDB0059655	C02630	HMDB0059655	1191722	510711	1151528	721637	717816	2743078	1026455	784276	980282	815873	894557	671873	971054	918654	911247	511038	1040710	665979	830429	287150	1237481	1059528	1629601	834580	784792	826933	1610514	1222782	476975	590580	1181212	1244900	810215	924012
4184	2-hydroxyhippurate (salicylurate)	Xenobiotics	Benzoate Metabolism	18281	LC/MS Polar	1869	1123.9	194.046	487-54-7	10253	9835	C07588	HMDB00840	C07588	HMDB00840	1612276	1391675	2431255	3534806	2919925	3366691	1444352	515056	1084566	3692698	1261864	668303	5020010	578340	2319904	429890	2835755	485913	961913	3263712	1155251	436922	3096479	493312	2585910	622450	3025791	1633925	645812	1508834	861513	1154672	2349489	465720
1810	2-hydroxynervonate*	Lipid	Fatty Acid, Monohydroxy	61698	LC/MS Neg	100015638	6345	381.337		5312783	4472208					343756	226468	381560	256753	281401	260302	277738	437579	221644	362125	440204	315869	412650	264600	280435	281641	318391	198526	427532	483534	455167	456472	447473	356596	328325	142649	378801	342013	484362	248278	286977	324038	277815	312011
1798	2-hydroxyoctanoate	Lipid	Fatty Acid, Monohydroxy	22036	LC/MS Neg	100000743	3736.8	159.103	617-73-2	94180	84994		HMDB02264		HMDB02264	108406	140119	105681	214988	132802	263390	137962	114593	133159	107087	108643	177881	177507	106934	109193	164734	135169	161414	81789	79603	173226	102894	122517	118653	79002	104907	213590	261131	133854	95545	207892	132417	244947	204771
1803	2-hydroxypalmitate	Lipid	Fatty Acid, Monohydroxy	35675	LC/MS Neg	100001579	5511.2	271.228	764-67-0	92836	83805		HMDB31057		HMDB31057	7296872	4426276	7515458	4872818	5580607	7487533	8051189	8571563	4284019	7155861	9783931	7901034	7049896	7806548	5626714	7917000	7763137	5124055	8239924	7679051	6628431	6951660	8787091	5178120	7783130	4989861	10803059	7664647	6794689	8082833	6724963	5163355	7648727	7912744
1538	2-hydroxyphytanate*	Lipid	Fatty Acid, Branched	61702	LC/MS Neg	100004414	5751	327.29	14721-68-7	189026	164249					1713280	4135032	2373668	616039	1003734	2120076	2059617	1908977	1261338	2977421	1575615	595876	1578861	598969	1965157	1943529	4483908	767751	2157615	2071020	2039585	1811414	2288886	842048	2657078	1061047	9362491	2039977	1079325	2360008	991208	576349	4601160	1732768
1593	2-hydroxysebacate	Lipid	Fatty Acid, Dicarboxylate	63357	LC/MS Neg	100020378	1324	217.108	103963-71-9	128458	113866		HMDB00424		HMDB00424	32077	69193	38836	53218	35913	142669	51986	152441		27240	22715	79729	40121	31912	45848	59827		29402	42283	28787	35284	29564	36234	29885	21759		44653	33776		35984	21622	38215	26705	30168
1805	2-hydroxystearate	Lipid	Fatty Acid, Monohydroxy	17945	LC/MS Neg	1239	5695	299.259	629-22-1	69417	62625	C03045		C03045		1960105	2039014	3191460	1771821	1672125	2237379	1833142	2498174	1957844	3123669	3781000	2849329	2687919	2400707	2081118	2889673	2652525	1912077	2844426	2948409	2232082	3503601	3114556	1980122	3010866	2247501	5613342	3953815	2625834	2110253	2358378	1830616	2732045	2653521
4784	2-keto-3-deoxy-gluconate	Xenobiotics	Food Component/Plant	48141	LC/MS Polar	100005946	1900	177.04	17510-99-5	161227	141630	C00204	HMDB01353	C00204	HMDB01353	3407836	6023227	6903753	6569585	5838286	3996730	4751848	3531403	3068312	4146106	3402497	4649038	3270781	6069874	3156715	4632224	2748822	2765032	4015333	4065375	2615953	2802476	4766790	6186321	3804789	5361042	2425427	3728707	5336931	3136614	3512482	3713434	7246123	7051010
309	2-ketocaprylate	Amino Acid	Leucine, Isoleucine and Valine Metabolism	63120	LC/MS Neg	100020833	3951	157.087	328-51-8	67600	60921		HMDB13211		HMDB13211	230499	354020	206044	499346	464643	297032	284330	284327	293175	197533	250148	418406	301554	237366	248058	360067	257484	324392	205515	215261	295795	282924	175779	268437	136163	186398	489021	563929	276884	173037	541514	201347	541928	603842
2652	2-linoleoylglycerol (18:2)	Lipid	Monoacylglycerol	32506	LC/MS Neg	100000987	6250	279.233	3443-82-1	5365676	4517636		HMDB11538		HMDB11538			344642		152246				129092	214537	680414		130173	190733			202028	305388	240574	541281	274841	486086	421140		191090	287760	542951	833113	137780	221195			444831
4289	2-methoxyhydroquinone sulfate (1)	Xenobiotics	Benzoate Metabolism	64049	LC/MS Neg	100021839	1505	218.997								32686		26933	314666	66484	27722		47265		16347	139469			99055			35841	90789			85666	265510	21169	52233		539252	19618		43793		31213		25833	241853
1659	2-methylmalonylcarnitine (C4-DC)	Lipid	Fatty Acid Metabolism (also BCAA Metabolism)	35482	LC/MS Pos Early	100001596	2440	262.129	149181-64-6	53481628	21403178		HMDB13133		HMDB13133		249276	363385	403636		310373	369373				472868	192901	243520	339210		251336	274888	343660	265954	242843		247175			301639	250923		259812		210480	252941	217813		358443
15	2-methylserine	Amino Acid	Glycine, Serine and Threonine Metabolism	53229	LC/MS Pos Early	100009246	1652	120.066		94309	85112	C02115		C02115		2133897	2603171	2446025	4402041	6788786	3768841	3533225	3928962	2625698	1946849	2611104	3791129	3244741	4536823	1730659	4697664	3017195	3410719	3415156	2060887	3365708	1966070	1524907	3576243	1172043	2633907	1869926	2026191	5843076	6604030	10739605	3429207	1678329	5551984
5623	2-naphthol sulfate	Xenobiotics	Chemical	62520	LC/MS Neg	100020515	3658	223.007		74428	67020					42062		60853	43844	68182	50318		51904	34085		53358		75918		62615		65973	220482	80288	30967	53546	57470	52619	23660	130601	470696		26474		70059	25190	78025	47101	139713
4077	2-O-methylascorbic acid	Cofactors and Vitamins	Ascorbate and Aldarate Metabolism	63990	LC/MS Neg	100003258	778	189.04	17860-87-6	99779	90149					870307	871902	1032947	1033190	1132923	634364	698089	908764	767318	716658	1014898	905165	740089	788524	868975	1034564	571815	1189848	901624	812289	1119185	931354	795975	933714	571920	952213	722643	548150	894104	1130798	964843	1065071	709295	976555
2651	2-oleoylglycerol (18:1)	Lipid	Monoacylglycerol	21232	LC/MS Neg	100000943	6500	281.249	3443-84-3	5319879	4478086		HMDB11537		HMDB11537			961355								920450									1112342		692934					741380	1126537					131184	73527
439	2-oxoarginine*	Amino Acid	Urea cycle; Arginine and Proline Metabolism	55072	LC/MS Pos Early	100002784	1760	174.087	663193	558	542	C03771	HMDB04225	C03771	HMDB04225	885981	1227506	1073003	842709	1152937	1548529	1136885	1402285	1501514	1423158	2318777	1569290	1341524	1454454	2124402	765568	1734834	916672	1132450	985026	1660220	1508947	995283	1457321	1125406	1501732	1306672	1931950	1040140	1026403	1631152	1361419	1152767	1481483
2399	2-palmitoleoyl-GPC (16:1)*	Lipid	Lysophospholipid	47118	LC/MS Neg	100001561	5720	568.326			21403164		HMDB10383		HMDB10383	182435	150638	237672	128601	219371	175807	154419	51025	171664	277928	227992	236124	149600	210100	129641	158917	211117	87402	184308	255676	151920	194061	206534	143893	204553	187908	274831	297759	123652	254121	210804	131847	292221	262345
2397	2-palmitoyl-GPC (16:0)*	Lipid	Lysophospholipid	35253	LC/MS Neg	100001562	6215	570.341		15061532	21403165		HMDB61702		HMDB61702	8495021	7249291	11245405	6804567	10745841	9774793	5912427	3041912	7363317	9699394	10718561	9788049	8547971	8640330	6483700	6959289	11093035	6812371	8165510	9790839	8152660	10423776	11377025	8413251	9117935	8356329	13347647	11355121	9709035	7470134	10609432	6501144	12780036	9735120
4326	2-piperidinone	Xenobiotics	Food Component/Plant	43400	LC/MS Pos Early	100004295	1675	100.076	675-20-7	12665	12144		HMDB11749		HMDB11749	3334366	7817532	118986736	43714224	25454130	14507216	9827568	29988844	108173880	9461518	20305480	8047817	8795342	31975282	15810365	19554758	4150836	4379370	6439107	13376968	41853076	11320907	19654534	33437758	14460907	96394440	4588616	19831594	15592863	43698540	44116208	32408238	19687916	21014548
2458	2-stearoyl-GPE (18:0)*	Lipid	Lysophospholipid	41220	LC/MS Neg	100003901	6350	480.31			24769218		HMDB11129		HMDB11129	702845	589378	837424	253036	761432	905594	280901	238211	414433	694872	639147	617938	468333	436399	452462	340077	1006975	256321	424054	659656	539555	869047	1230674	603107	406141	396998	1209608	842431	685557	376209	916710	581044	1149152	652775
3018	21-hydroxypregnenolone disulfate	Lipid	Pregnenolone Steroids	46115	LC/MS Neg	100001999	3935	245.067	1164-98-3	134595	118625					306679	461271	286174	311845	266732	234946	220705	104522	180025	131489	164222	200649	365685	533278	162750	289761	868968	401756	105664	577235	182139	155612	394734	631867	135742	157360	650757	88772	693823	114272	143724	151700	322171	224000
3015	21-hydroxypregnenolone monosulfate (1)	Lipid	Pregnenolone Steroids	37174	LC/MS Neg	100002003	4624	411.185	88378-34-1	174681	152343					40287	56154	32018	26861	26420	28971			17108			24550	52508	67761		35989	58858	30167		75204		27927	41683	35598			45205		53923					22506
1868	2R,3R-dihydroxybutyrate	Lipid	Fatty Acid, Dihydroxy	63109	LC/MS Polar	100002367	1543	119.035	759-06-8	13120901	17215960		HMDB00498		HMDB00498	34119824	20468472	19090860	17226130	50646028	46522620	39981368	12243300	39164960	45587172	21728476	46314828	27157034	41372752	38970284	28816780	29240208	18778280	24369708	21718118	22058606	15075350	30640948	43607136	26451826	24796626	25766982	33276934	14538634	30400706	50666496	16262263	32491558	35075056
1867	2S,3R-dihydroxybutyrate	Lipid	Fatty Acid, Dihydroxy	62950	LC/MS Polar	100002284	1660	119.035	5057-93-2	10964471	9139682		HMDB02453		HMDB02453	50897632	26624960	32632902	49708824	32415888	55500108	61662864	51536508	70314664	14410940	26063420	54415976	35113060	41809688	46014480	41624060	30804396	29669634	28292816	19465556	46153092	21316330	34717680	38792020	25659674	15100672	40076828	29469392	39778052	56099684	30792986	53744456	14190986	31068796
1871	3,4-dihydroxybutyrate	Lipid	Fatty Acid, Dihydroxy	62952	LC/MS Polar	100001730	2204	119.035	51267-44-8							6818064	4779702	6586298	7739264	7710269	8249928	7697888	8632407	6002046	6171501	7751456	7192752	6885943	10569506	7520258	7988647	6422077	7920333	7265148	5602355	7825852	6075531	6655085	11290107	6570042	7180256	8710600	5982856	6681922	7553610	7406270	7674177	6599084	6702622
4806	3,4-methyleneheptanoate	Xenobiotics	Food Component/Plant	53026	LC/MS Neg	100006651	3807	141.092									33953		34275	109911			53006			44422	15034		117341		124797	22042	43386	21709			12653							79291	14315				82798
5702	3,5-dichloro-2,6-dihydroxybenzoic acid	Xenobiotics	Chemical	63589	LC/MS Polar	100021324	693	220.941			24339141					1611096	1091694	1077876	1131558	1951586	2021066	955244	1270062	2195388	1591513	1084995	1228358	1060255	1766485	848156	1463432	1482919	1046836	1670198	923325	1864631	1747847	1591939	1764494	1421018	1716732	1497141	947782	1153562	921228	1258402	2146795	1323199	1340452
3978	3-(3-amino-3-carboxypropyl)uridine*	Nucleotide	Pyrimidine Metabolism, Uracil containing	62924	LC/MS Neg	100001426	1369	344.11	52745-94-5	171198	149669					22015	31341	37864	45182	38900	30833	33517	36715	29086	36445	33436	34964	34748	36946	31406	30122	38987	39298	27303	37450	33856	23086	32684	33263	26686	46681	27224	35250	30063	30539	29993	34044	35833	40016
4280	3-(3-hydroxyphenyl)propionate	Xenobiotics	Benzoate Metabolism	35635	LC/MS Neg	100001624	1980	165.056	621-54-5	91	89	C11457	HMDB00375	C11457	HMDB00375	915543	766613	758438	405511	179782	129076	64825	220377	71704	81693	706101	43453		103913	255984	965429	633905	344396	163900	92952	290933	394390	99087	81875		209706	61127	60401	114559	773760	265437	263298	118004	112808
4277	3-(3-hydroxyphenyl)propionate sulfate	Xenobiotics	Benzoate Metabolism	45415	LC/MS Neg	100005391	1294	245.013	86321-32-6	187488	162993					92792	199559	120717	75048		16367		30339			81495				38009	274811	75477	98419	37143		50845	35154				23298				122109	36943		24779	25510
171	3-(4-hydroxyphenyl)lactate	Amino Acid	Tyrosine Metabolism	32197	LC/MS Neg	240	1379	181.051	6482-98-0	9378	9010	C03672	HMDB00755	C03672	HMDB00755	3022253	4812202	2895487	3053005	4505647	6313221	3376102	4415959	3638600	2714841	3346819	2189488	4392302	3546164	2973572	3070796	4298703	4215984	2239975	2658624	3687578	2822841	3657175	3095763	3473666	5958521	3264210	3399977	2063297	2872906	2184472	3629859	5020418	3833642
437	3-amino-2-piperidone	Amino Acid	Urea cycle; Arginine and Proline Metabolism	62853	LC/MS Pos Early	100020361	2065	115.087	1892-22-4	5200225	4371576		HMDB00323		HMDB00323	695541	791491	943290	940248	865505	966320	714012	791688	766215	1232061	763137	849470	801631	1101108	819341	667026	1117033	849006	1049395	1165310	890172	701032	992389	949067	633685	960286	1431838	1135646	862619	892099	872643	749109	1122995	934361
4012	3-aminoisobutyrate	Nucleotide	Pyrimidine Metabolism, Thymine containing	1566	LC/MS Pos Early	1114	2190	104.071	10569-72-9;214139-20-5	64956	58481	C05145	HMDB03911	C05145	HMDB03911	9748083	18735176	23510416	25494880	8167146	16328672	15665609	28114088	15315969	6807098	16201602	14273859	16909186	11036112	20538198	19365418	5828415	14762131	12571329	9832464	16589112	7896954	11148522	9388480	9241259	5924193	15797807	21622888	9148926	18697704	10671710	18190130	4519214	12863236
5703	3-bromo-5-chloro-2,6-dihydroxybenzoic acid*	Xenobiotics	Chemical	63681	LC/MS Neg	100021707	4505	264.891								113633	92837	70683	75549	108378	118853	81084	89841	89731	109912	81869	65472	61445	127267	55830	108377	128129	61947	114105	80602	124023	121406	119820	66928	114935	104596	83014	70762	75046	70597	64135	115966	58800	59112
1591	3-carboxy-4-methyl-5-pentyl-2-furanpropionate (3-CMPFP)**	Lipid	Fatty Acid, Dicarboxylate	61871	LC/MS Neg	100020004	4000	267.124		194501	168762					3409935	14922873	10467453	6815078	2842215	4232465	4278366	4839948	9065746	4896638	5185077	2662769	3797163	3621244	6865231	3788490	7955529	4608460	5289076	4817056	3738539	3912689	7004639	5207429	4772341	4519238	14489411	4061953	2206075	4796269	2763704	4026853	4077984	4797597
1589	3-carboxy-4-methyl-5-propyl-2-furanpropanoate (CMPF)	Lipid	Fatty Acid, Dicarboxylate	31787	LC/MS Neg	100001178	2800	239.092	86879-39-2	123979	110498		HMDB61112		HMDB61112	1541831	2888868	9818037	7700464	288175	696480	770074	3106052	1316793	472258	1838643	921267	3162853	816456	1356153	4532859	1378898	20516134	888748	1443088	657172	5744180	556089	641207	1220942	916235	1901193	1833227	2169888	962006	3638590	718976	2317742	2649492
1726	3-decenoylcarnitine	Lipid	Fatty Acid Metabolism (Acyl Carnitine, Monounsaturated)	63361	LC/MS Pos Late	100021136	1045	314.233									2576685	4213167	4921599	1879301	2480955	2376166	2849092		777446	3903189			4061832	3467742	4536980	1881857	3509870	1761459	2411304	4850324	2379916	2992750	3593965	2682264	1601031	2911999		4041607	3103248	4181527		1993749	4200306
4448	3-formylindole	Xenobiotics	Food Component/Plant	62863	LC/MS Pos Early	100020219	2736	146.06	487-89-8	10256	9838	C08493	HMDB29737	C08493	HMDB29737	2930103	2982536	4519734	3832429	4188296	3564096	3542274	2989372	4875137	3463020	5450700	3324452	3371270	3013931	3703859	2186616	3742422	3174067	3781546	3099739	4335054	4579381	3996826	3377733	2250766	3341746	3552043	3514546	2706681	3457334	2966550	4969810	4191747	3850992
360	3-hydroxy-2-ethylpropionate	Amino Acid	Leucine, Isoleucine and Valine Metabolism	32397	LC/MS Neg	100001170	975	117.056	4374-62-3	188979	164207		HMDB00396		HMDB00396	211521	322068	290024	320136	150105	298939	437646	516953	306235	146581	192917	285660	245163	188006	353911	354098	201731	227492	298511	287819	274852	233878	217878	251828	230299	143864	539526	233187	156338	282209	256186	251598	164694	212102
2945	3-hydroxy-3-methylglutarate	Lipid	Mevalonate Metabolism	531	LC/MS Polar	112	2850	161.046	503-49-1	1662	4573695	C03761	HMDB00355	C03761	HMDB00355	13657259	8391923	11679498	10159534	10811507	14138087	9034625	13668832	9100321	8438115	9725592	12396349	9957343	8959539	13854581	11855411	8272345	12548649	8100181	8848446	11531255	11779900	10423346	11286605	9858970	12420931	11112583	9891029	9042539	13558090	13263203	14276820	10149527	13962583
1552	3-hydroxyadipate*	Lipid	Fatty Acid, Dicarboxylate	62069	LC/MS Polar	100004396	3131	161.046		151913	133894		HMDB00345		HMDB00345	2154303	593246	1114840	1202742		3242993	3698391	5854697	817739	557675	611257	2171411	1028151	1449605	1161532	1902291	1072105	907367	898768	637888	992108	504472	1245072	1640421	913812		2186454	927356	842448	1355075	683632	1133878	433509
1777	3-hydroxybutyrate (BHBA)	Lipid	Ketone Bodies	542	LC/MS Polar	254	1480	103.04	625-72-9	441	428	C01089	HMDB00357	C01089	HMDB00357	123672744	32552882	13251294	43972988	17533940	193254096	406675552	1623655552	59874208	11199191	14204629	174266704	65922072	73542184	66000604	246856608	17531222	78521704	42753132	18435378	48345064	36905200	30781370	36071008	31982968	11014020	95509968	24787152	31984052	261704128	32903596	403771936	7802740	38480012
1691	3-hydroxybutyroylglycine**	Lipid	Fatty Acid Metabolism (Acyl Glycine)	62064	LC/MS Pos Early	100020211	978	162.076								1247767	650620	1280593	2428828	546479	3801479	2701082	1872432	1024806	751152	733785	1570466	1127415	1110633	1736059	1544814	568700	1506992	1189946	940123	1851506	776970	1192260	1930606	676418	637148	1647355	516255	1163072	2477583	620820	1946480	693835	1224998
1816	3-hydroxydecanoate	Lipid	Fatty Acid, Monohydroxy	22053	LC/MS Neg	100000997	4634.7	187.134	5561-87-5	26612	24790		HMDB02203		HMDB02203	435956	825983	262991	399921	276227	431070	657430	1400748	275906	164601	326245	822603	391643	1019825	338205	1370690	389892	550890	336831	143822	218228	276039	418058	258751	274431	191496	372170	272517	164073	475901	375566	527079	397106	589106
1767	3-hydroxydecanoylcarnitine	Lipid	Fatty Acid Metabolism (Acyl Carnitine, Hydroxy)	63358	LC/MS Pos Late	100021141	961	332.243			59664325		HMDB61636		HMDB61636	2823657	2787343	2347863	3944278	896564	1939500	1651679	2732446	1888845	696307	1773464	4307947	1759707	3081050	1843360	3980620	1069356	3320329	2029038	1119678	2991434	1702249	2116192	1860100	1480083	718027	2168602	1938310	1848673	2443800	2458357	3135791	1531767	3289634
1571	3-hydroxydodecanedioate*	Lipid	Fatty Acid, Dicarboxylate	62915	LC/MS Neg	100001454	2252	245.139	34574-69-1	16663321	13628081		HMDB00413		HMDB00413	45037	51591	35078	57544	33983	97071	138384	2700538	44406			162612	53802	83153	58738	545167	19760	42364		33074	26634	26337	49469	35036	40747		34711	27425		147914	26042	296257	27627	58046
1813	3-hydroxyhexanoate	Lipid	Fatty Acid, Monohydroxy	53230	LC/MS Neg	100006367	1725	131.071	10191-24-9	151492	133518					175638	141014	134893	218755	83061	253658	199985	355766	116612	58939	98661	343451	97239	286687	159848	277972	118204	166677	155836	74072	132827	108186	163278	167049	95343	71215	221205	105180	90270	180595	241462	340245	87058	168983
4186	3-hydroxyhippurate	Xenobiotics	Benzoate Metabolism	39600	LC/MS Polar	100002122	1385	194.046	1637-75-8	450268	396603		HMDB06116		HMDB06116	22449156	28687242	24843638	11326067	6206946	3395523	1629137	2634879	2516296	2439334	23850220	1118399	836430	2915584	9614903	33360710	14887193	16365822	6123114	3543892	18494170	10980948	2225441	2571016	494677	10896348	1535812	1334914	5232274	33879768	8480757	4766643	4186334	5114125
4187	3-hydroxyhippurate sulfate	Xenobiotics	Benzoate Metabolism	62530	LC/MS Neg	100020410	1047	274.003		186339	161984					131168	180702	154896	54464							114651				44598	204676	40034	160525	44929		102597	74155				50666				94235			29585	33616
380	3-hydroxyisobutyrate	Amino Acid	Leucine, Isoleucine and Valine Metabolism	1549	LC/MS Polar	111	1619	103.04	2068-83-9	87	10140307	C06001	HMDB00336	C06001	HMDB00336	11343852	8273883	6417840	15162707	9206013	14844359			15230976	6139228	8456165	52733076	12432796	14561919	26388172	32053270	8275835	12220887	25727050	6113081	12791173	10514831	14456696	13652385	9766427	11521864	7526719	12236450	13644776	37110516	16627205		6238089	10351882
1819	3-hydroxylaurate	Lipid	Fatty Acid, Monohydroxy	32457	LC/MS Neg	100001112	5175	215.165	53941-38-1	94216	85026		HMDB00387		HMDB00387	806096	1541081	305919	496033	300100	583517	920353	1200688	475779	208621	451246	1058152	464809	1621283	575085	1680708	565957	744154	701112	123470	240578	377631	558975	320275	453779	374419	722070	314510	177287	711307	545390	533711	701859	780638
1820	3-hydroxymyristate	Lipid	Fatty Acid, Monohydroxy	21158	LC/MS Neg	100000882	5335	243.197	3422-31-9	16064	15252					917939	1922282	683680	588117	614382	890334	1008156	1712066	587531	544864	677135	1312076	522767	1922499	608952	1968404	1145769	875794	929082	285853	538004	696834	879528	345526	548960	499867	956932	668505	423596	973420	607647	855141	1000724	997868
1814	3-hydroxyoctanoate	Lipid	Fatty Acid, Monohydroxy	22001	LC/MS Neg	100000773	3446	159.103	88930-08-9	26613	24791		HMDB01954		HMDB01954	172226	250562	163234	236959	125030	218643	226082	742886	140811	73888	151081	348329	166968	369745	193598	530211	160857	215483	167456	78300	161378	134784	220818	203398	111671	69543	238533	132654	98187	199845	202141	404927	150754	271232
1824	3-hydroxyoleate*	Lipid	Fatty Acid, Monohydroxy	61843	LC/MS Neg	100019966	5508	297.244								6534140	4531454	2755517	3016930	3126594	5447090	9704964	6044607	1817871	2100412		7499143	2894896	7364830	2586840	6267608	5203519	2312383	2904375	984092	3688022	2951648	3637148	2619051	3265159	1913314	3343347	2782026	2356878	3998813	3397389	3347256	3387007	3507191
1769	3-hydroxyoleoylcarnitine	Lipid	Fatty Acid Metabolism (Acyl Carnitine, Hydroxy)	61840	LC/MS Pos Late	100019801	1406	442.353			48061587					333430	51624	171660	142031	61867	211549	308393	918189	158142			305290	113427	206436	108884	324889	113824	85649	49524	103522	123843	112587	192761	95918	100549		97841	85122	111252	254073	112032	494806		177685
5667	3-hydroxypyridine sulfate	Xenobiotics	Chemical	48448	LC/MS Neg	100006098	1595.5	173.987	1955-23-3		16232314					266115	273419	377294	107254	24569	689187	42150	51016	24814	120957	95991	178199	231003	90830			157106	153443	81669	100780	142469	78567	78482	100518		80739	474600	109920	105025	36113	113090		143078	72135
1818	3-hydroxysebacate	Lipid	Fatty Acid, Monohydroxy	31943	LC/MS Polar	100001145	2411	217.108	73141-46-5	3017884	2285525		HMDB00350		HMDB00350	559652	252785	331254	353223	219910	703872	1301842	7763669	245462	114373		893072	302879	423758	396005	2178039		241078	148436	217867	211984	136631	387543	422170	209305		440786	213500	112325	808532	238219	1176758		282288
4723	3-hydroxystachydrine*	Xenobiotics	Food Component/Plant	62062	LC/MS Pos Early	100020203	1049	160.097		442640	391002						313418	297599	6487500		173834		1473594			20119406	407305		651094		18555184	236229		701965	98238	486039	987527		807397	323540	4389153	419561	338340	12665908	2598651	3325932	4861638		1232068
4866	3-indoleglyoxylic acid	Xenobiotics	Food Component/Plant	63583	LC/MS Neg	100020372	2140	188.035	1477-49-2	73863	66497					23200	30693	52054	50361	52848	40425	39894	50662	52438	45580	91184	49757	42239	27823	52953	31940	51406	36730	62056	42659	65854	60451	59635	47877	43474	59959	34823	84412	35546	49412	54164	61251	52174	61400
290	3-indoxyl sulfate	Amino Acid	Tryptophan Metabolism	27672	LC/MS Neg	100000467	2222.2	212.002	2642-37-7	10258	9840		HMDB00682		HMDB00682	17080276	19209446	11989990	7784613	8448951	15040848	9851037	9966441	16352132	14561889	6227563	12346481	17167902	6278901	26649968	5380858	10725601	5264365	10030525	14693997	5598223	16214218	13560332	21621508	27270060	16085341	19298412	18713478	3888406	13091535	13878925	11129587	11369009	8192817
4250	3-methoxycatechol sulfate (1)	Xenobiotics	Benzoate Metabolism	48763	LC/MS Neg	100006375	2163	218.997										148153	193098	1127807	47807	90534	113984	69405		675874		38147	40904	111732			440503	146556		1162003	919607		112771		487768		22426	31451	399794	131150	98633	84805	364871
4251	3-methoxycatechol sulfate (2)	Xenobiotics	Benzoate Metabolism	48752	LC/MS Neg	100006376	2200	218.997								50640	63214	276955	40378	90597	243714	91289	49415	29988	167485	125167		67294				204422	103345		77053	59379	107500	232586	47149	81771	79632	453748	43005	25468		48481		149833	96428
194	3-methoxytyrosine	Amino Acid	Tyrosine Metabolism	12017	LC/MS Pos Early	1342	2555	212.092	300-48-1	1670	8948		HMDB01434		HMDB01434	1229108	1679027	1249138	1564751	2152701	1222616	1562911	838463	1201401	1418423	1437160	1554613	1021275	1882304	1203651	1669478	1374286	1439885	1313135	2032992	1349571	1144352	1938446	1401137	2445844	2146984	1511609	922264	1390175	1572087	1783038	1775474	1368196	1866143
4218	3-methyl catechol sulfate (1)	Xenobiotics	Benzoate Metabolism	46165	LC/MS Neg	100004112	2790	203.002										42292	60130		51110		31180		27673	135477	49244		36361				60276	363548		2091139	38245		39600		68727		29926	23004	56382	362760	35422	112591	263096
375	3-methyl-2-oxobutyrate	Amino Acid	Leucine, Isoleucine and Valine Metabolism	44526	LC/MS Neg	100000936	1465	115.04	3715-29-5	49	48	C00141	HMDB00019	C00141	HMDB00019	4336089	4096475	3060034	3816268	5367948	5023221	4815138	4052503	4432167	2985413	3767487	4710830	4526438	4967239	4229525	3131435	5615123	4806919	3210922	3806215	3704883	3875927	3837789	3478029	2923748	3005886	7606198	3966897	3962075	3578936	3947750	4930683	3882021	4390354
351	3-methyl-2-oxovalerate	Amino Acid	Leucine, Isoleucine and Valine Metabolism	15676	LC/MS Neg	100000036	2064.2	129.056	1460-34-0;51829-07-3	47	46	C00671	HMDB03736	C00671	HMDB03736	15619687	12415871	11566217	14983361	18031228	19920818	17934192	19709526	19094356	10067668	14728908	16699226	19081038	18601778	16394503	9966102	24169746	18259062	12426333	13885575	12410646	13374599	15856746	15148301	12602725	11496181	32769600	13904643	14677340	12452763	14663458	17768324	16402272	16873884
3987	3-methylcytidine	Nucleotide	Pyrimidine Metabolism, Cytidine containing	35132	LC/MS Pos Early	100001466	2176	258.108	21028-20-6	159649	9164190					374858	375781	388814	318692	442976	332621	446613	429721	339759	394976	338570	301895	631640	653593	443619	446497	590082	469515	325900	464281	448159	382186	385730	419965	358165	421152	355882	365932	416421	364965	331082	392210	351583	376659
327	3-methylglutaconate	Amino Acid	Leucine, Isoleucine and Valine Metabolism	57747	LC/MS Polar	100002458	2700	99.0452	5746-90-7	1551553	1267861		HMDB00522		HMDB00522	1293686	1165759	3060177	3608248	1521444	2763287	1291340	2226441	2414249	868133	1355749	2215433	1847488	1243773	2111390	1160670	830512	1548920	1200734	1155734	2481680	1338405	1195321	2230033	1910097	1827170	2764659	3406431	1822680	1821598	1718035	1751247	1798310	2885707
335	3-methylglutarylcarnitine (2)	Amino Acid	Leucine, Isoleucine and Valine Metabolism	46548	LC/MS Pos Early	100005850	2687	290.16		128145	113619		HMDB00552		HMDB00552		281872	1978878	676127	363945	371143	448475	749361	452838	359161	247068	509826	319055	408436	442861		278400	392635	523114	1049650	546759	505115	197167	618195	749275	440366	758247	1823303	315346	361221		237680	728512	840228
69	3-methylhistidine	Amino Acid	Histidine Metabolism	15677	LC/MS Neg	100000042	906.3	168.078	368-16-1	64969	58494	C01152	HMDB00479	C01152	HMDB00479	5359870	2717954	8743278	8091216	846926	11008185	9765438	67900	11219885	4694497	2289011	15584700	6008529	352052	10028996	121901	2906639	280855	156977	8411656	5359224	1460108	3848613	372644	12648522	142434	14060850	8452803	251303	674589	242154	287650	1789351	4303699
4303	3-methylxanthine	Xenobiotics	Xanthine Metabolism	32445	LC/MS Neg	100001108	1700	165.042	1076-22-8	70639	63805	C16357	HMDB01886	C16357	HMDB01886				394791	744539			177999			629021			1488657		395204		908518	2317448		313117	241447		1161345		304010					381970	592403		1149185
4282	3-phenylpropionate (hydrocinnamate)	Xenobiotics	Benzoate Metabolism	15749	LC/MS Neg	100000010	2860	149.061	501-52-0	107	10181339	C05629	HMDB00764	C05629	HMDB00764	71283	51254	51214	70769	149266	356351	182949	430271	328854	627009	526186	383683	715293	22583	279248	55976	492675	473051	812830	896443	290989	75731	427936	633504	234270	288295	555906	407211	450400	276580	503279	241541	211743	124854
1145	3-phosphoglycerate	Carbohydrate	Glycolysis, Gluconeogenesis, and Pyruvate Metabolism	1414	LC/MS Pos Early	132	590	187	80731-10-8	724	10669764	C00597	HMDB00807	C00597	HMDB00807	3831576	181412	1713550	127528	2124230	4122403	238489	1991139	668775	864300	681687	1143773	721945	173218	622281	68421	1926015	192982	102281	248619	912370	2812827	4869977	602082	897782	1685833	1842156	911402	920603	636462	3554093	3309198	1875786	2210859
3973	3-ureidopropionate	Nucleotide	Pyrimidine Metabolism, Uracil containing	3155	LC/MS Pos Early	1053	875	133.061	462-88-4	111	109	C02642	HMDB00026	C02642	HMDB00026	433029	197304	304496	411137	516579	373383	430604	892929	451973	335342	423232	567871	515579	297200	732487	596359	273504	605838	681921	505878	488762	561198	364373	681808	313385	503681	382517	357603	594570	645820	774969	607039	473793	566284
3278	3b-hydroxy-5-cholenoic acid	Lipid	Secondary Bile Acid Metabolism	43507	LC/MS Neg	100004182	5205	373.275	5255-17-4	92997	83950		HMDB00308		HMDB00308	64138	48522	61606	63019	85673	64370				93760	45026	43376	54409	29819	142928		37270	42735	39519	114378	37413	48823	39395	57258	266144	68747	28393	66548	64464		44189		46445	61609
2974	3beta,7alpha-dihydroxy-5-cholestenoate	Lipid	Sterol	36803	LC/MS Neg	100001611	5275	431.317	115538-84-6	3081084	2338764	C17335		C17335		861958	942321	1172108	1220178	783595	990974	1211502	959644	1236644	847320	1067186	1125085	969963	1040981	939041	1053746	988640	829893	836352	1103339	892609	694446	920973	1345385	1097729	1057139	1017601	854171	952399	1038310	990003	1243057	1412893	1651988
2975	3beta-hydroxy-5-cholestenoate	Lipid	Sterol	54805	LC/MS Neg	100006370	5398	415.322	6561-58-6	165511		C17333		C17333		844231	729390	837942	721197	661900	599719	1423593	861142	571746	517740	1083431	841230	626634	738222	576644	989091	646977	596015	511299	832863	602094	619429	618740	811829	508966	421500	653303	548163	694293	656358	726757	614609	832551	974824
505	4-acetamidobutanoate	Amino Acid	Polyamine Metabolism	1558	LC/MS Pos Early	1113	1350	146.081	3025-96-5	18189	17180	C02946	HMDB03681	C02946	HMDB03681	4138672	5171087	5332637	5276071	6917598	5785297	4113353	4881343	4227347	6232250	4798340	6467326	5718011	5823552	7185618	10089603	5984818	6695013	6968896	4727327	6246846	6058062	6645846	5211778	4353071	6096976	6734399	4829004	3876054	7322082	5061377	6016586	5161751	5571200
4475	4-acetylcatechol sulfate (1)	Xenobiotics	Food Component/Plant	62798	LC/MS Neg	100020853	1774	230.997								19413		53770	49456	35199			21907			56217		30300					51073	76326		105084	30343				45080					34771		29778	56765
4231	4-acetylphenol sulfate	Xenobiotics	Benzoate Metabolism	44620	LC/MS Neg	100000711	2375	215.002		4684006	3872009					52717		65597	27619		56378					47898		18020				53960			20331		56932				22943	20518						46112
4222	4-allylcatechol sulfate	Xenobiotics	Benzoate Metabolism	63597	LC/MS Neg	100020578	3571	229.018								219399	541858	140180	1968330	204378				347683	54227	541632	622701	78468	237335	71512	437386	229753	756296	345288		930275	1980937	54471	653964		419795			390923	2704505	232259	600660		584934
4747	4-allylphenol sulfate	Xenobiotics	Food Component/Plant	37181	LC/MS Neg	100001868	3805	213.023								39469	146228	40018	254696	498379			408390	191543		745010	31027		304084	33394	7222792		1128991	226691		2533677	1329096		2703397		445578			2371254	5355300	3294196	680290		3645406
5709	4-chlorobenzoic acid	Xenobiotics	Chemical	63988	LC/MS Neg	100021784	3015	154.991	74-11-3								42571	36877	33938			33204	36161	40517	38714		38719	27901		37635		30650		36249	36597	27854	31101	34662	37034	33694		28905	30925		28161		50152
2985	4-cholesten-3-one	Lipid	Sterol	38125	LC/MS Pos Late	100002227	2520	385.346	601-57-0	91477	427	C00599	HMDB00921	C00599	HMDB00921	355030	356134	351217	295640	533676			279289	310370	207228	304592	272624	289242	205082	201084	539057	386863	165325	304552	197589	270886	396642	208190	211363		443717	384649	283681	212859		271118	370685	380511	320799
4220	4-ethylcatechol sulfate	Xenobiotics	Benzoate Metabolism	63072	LC/MS Neg	100020536	3379	217.018									25048	284214			260843	57187	128852		212907	310157	228688	222755		106125		167701		197372	371833	217676	40175	52979		116484	58043	181140	58158	80230		216789
4235	4-ethylphenylsulfate	Xenobiotics	Benzoate Metabolism	36099	LC/MS Neg	100001756	3580	201.023	123-07-9	20822574		C13637	HMDB62551	C13637	HMDB62551	110508	79727	79249	60219	293444	99118	24601	361543	34280	134064	197610	51971	96433	35643	55627	147081	106185	198685	455111	215281	272278	388337	60223	72421	122488	155695	119920	58759	427241	114134	204671	783291	69262	83844
508	4-guanidinobutanoate	Amino Acid	Guanidino and Acetamido Metabolism	15681	LC/MS Pos Early	100000096	2320	146.092	463-003;463-00-3	500	486	C01035	HMDB03464	C01035	HMDB03464	310949	535793	228279	509472	204890	1698614	450908	439895	747273	770273	729604	644476	1547328	1261204	749704	417927	1277592	1407040	255801	530981	1013676	392449	454575	460817	3053745	1323110	947803	863629	292867	148303	410435	465838	671225	565076
1548	4-hydroxy-2-oxoglutaric acid	Lipid	Fatty Acid, Dicarboxylate	40062	LC/MS Polar	100002537	3073	161.009	1187-99-1	599	579	C01127	HMDB02070	C01127	HMDB02070	4125675	5148858	2261924	3118091	7623123	2044211	3173897	1935832	4382758	4615919	5245369	3560945	5162867	4254820	1723796	2921641	6632637	6503556	4063727	2919116	2512464	3293057	2360468	5174702	2852420	6547236	6809679	3617693	6013274	4317792	6179080	4068928	7180409	3891942
5659	4-hydroxychlorothalonil	Xenobiotics	Chemical	48441	LC/MS Neg	100006082	4427	244.908	28343-61-5	34217	31530					543317	633695	367009	441642	571093	514355	431950	755757	421916	1131314	570083	507009	422278	458396	286436	953055	399279	517342	1168733	742023	575681	557844	586582	566437	645077	635018	450798	481063	877657	330425	620578	555834	441049	486461
5214	4-hydroxycoumarin	Xenobiotics	Drug - Cardiovascular	37445	LC/MS Neg	100002049	2470	161.024	1076-38-6	54682930	10254753	C20414		C20414								60311	88499	22226	29224		49428	151692				49171			73012				38947	170634	124488					40575		22506	45966
48	4-hydroxyglutamate	Amino Acid	Glutamate Metabolism	40499	LC/MS Pos Early	100002544	1141	164.055	2485-33-8	439902	388936	C03079	HMDB01344	C03079	HMDB01344	104354	113995	183347	164136	295706	389645	196616	318291	183744	140112	213931	284992	262117	159793	319836	143161	233449	259312	194801	87810	336575	159013	255381	249421	127288	431901	157949	202753	216154	234314	455690	434402	203915	235359
4188	4-hydroxyhippurate	Xenobiotics	Benzoate Metabolism	35527	LC/MS Neg	100001423	1475	194.046	2482-25-9	151012	133104		HMDB13678		HMDB13678	1243242	2374466	548992	921002	323213	379755	135705	158802	152859	217824	845294	191564	155117	243726	234725	967006	1214969	449155	156683	196148	268257	799313	156471	198146	255081	320566	215467	322509	142684	378311	335196	165497	530527	162796
152	4-hydroxyphenylacetate	Amino Acid	Phenylalanine Metabolism	541	LC/MS Neg	144	1361	151.04	156-38-7	127	3881560	C00642	HMDB00020	C00642	HMDB00020	74517	52615	93823		46910	71171	80758	64245	52433	49014	50045	66964	75948	43495	106040		61597	57116		67469		74229		71379	66489	87787	65000	69655	34988	39777	93712	75970	83919	51289
170	4-hydroxyphenylacetatoylcarnitine	Amino Acid	Tyrosine Metabolism	52932	LC/MS Pos Early	100006619	2730	296.149								69961	61547	257085	139950	115138	254506	119325	82211	160807		205490	259858	147944	238048	201837	118417	212024	146060	106439	192718	181109	94616	114413	262763	211842	217421	107098	111922	83897	145761	262014	150028	142895	105515
1098	4-hydroxyphenylacetylglutamine	Peptide	Acetylated Peptides	55017	LC/MS Neg	100010850	1650	279.099										42594			27956							29538		30359					30886					53789	33873		39177		25088	30739		42687
166	4-hydroxyphenylpyruvate	Amino Acid	Tyrosine Metabolism	1669	LC/MS Neg	1141	1690	179.035	156-39-8	979	954	C01179	HMDB00707	C01179	HMDB00707	54382	92466		54041	62609	118529	54925	220341	72490	47028	45026	36306	67731	62197	40470	51026	76181	51084	49720	39789	60570	48511	36178	89294	63176	57696	68140	50895	49432	61097	66753	46206	73930	52105
91	4-imidazoleacetate	Amino Acid	Histidine Metabolism	32349	LC/MS Polar	100001207	2236	125.036	645-65-8	96215	86856	C02835	HMDB02024	C02835	HMDB02024	69971	113544	147585		100618					75178	122501	111252	118769					87993	76089		87829	114216									138169
183	4-methoxyphenol sulfate	Amino Acid	Tyrosine Metabolism	48457	LC/MS Neg	100006262	2412	203.002	3233-60-1							259104	922036	1234819	48591	80778	808271	542588	51727	127275	1653655	134651	59975	1128976	33969	37191		873573	111959	24220	627604	54852	123400	915555	53155	564539	86280	2368528	302882			46589		412136	71561
304	4-methyl-2-oxopentanoate	Amino Acid	Leucine, Isoleucine and Valine Metabolism	22116	LC/MS Neg	100000551	2170	129.056	816-66-0	70	69	C00233	HMDB00695	C00233	HMDB00695	24145718	21319330	19361774	23788248	32175378	32848884	29406656	31709102	32087138	14833711	25458652	26820612	35248400	30640776	27770962	16899720	37477032	33233824	18442614	22005598	22285890	22546090	27095840	22281826	21512652	19035622	46883652	22640764	24609902	21020230	22637390	34893172	25642938	26904042
4221	4-methylcatechol sulfate	Xenobiotics	Benzoate Metabolism	46146	LC/MS Neg	100004111	2665	203.002								2550607	2062139	3211311	276758	782268	4873126	1837213	1320916	4717281	3070301	1524469	3031984	4094231	1738745	5172986	661817	2330101	873676	3591457	3810509	2229454	2041652	2037812	3123061	10545815	3065424	3234088	2539126	1099576	1315072	2058010	6437310	1281410	1245924
4216	4-methylguaiacol sulfate	Xenobiotics	Benzoate Metabolism	48418	LC/MS Neg	100006105	2978	217.018	756760-43-7							50900		38119			61861	20951		87606	39291		43014	30956		117592				47577	79239	32384	19691	23584	38760	142915	26214	63249	32455				98954
4237	4-vinylphenol sulfate	Xenobiotics	Benzoate Metabolism	36098	LC/MS Neg	100001755	3320	199.007	2628-17-3	6426766	4932200	C05627	HMDB62775	C05627	HMDB62775	18793928	17968946	20334784	305424	749274	16315324	973000	2121718	1003569	4026201	8932990	2250184	6990838	723887	1353062	706709	19873162	6398107	297593	4771887	2010267	978580	5589196	190103	3116593	336969	17326144	5670239	5936750	127285	393920	133199	13712614	400828
4010	5,6-dihydrothymine	Nucleotide	Pyrimidine Metabolism, Thymine containing	1418	LC/MS Neg	158	1637.8	127.051	696-04-8	93556	84456	C00906	HMDB00079	C00906	HMDB00079	64463	68699	68007	112307	41743	87024	82605	63289	50573	65375	71636	53896	72470	86821	69088	72012	70128	87263	67870	61979	58261	51671	53911	60780	50862	72392	55408	95311	60281	61875	51063	82990	51548	84803
3957	5,6-dihydrouridine	Nucleotide	Pyrimidine Metabolism, Uracil containing	61833	LC/MS Neg	100001425	1119	245.078	1361384	94312	85115					1642074	1539679	1634148	1560483	1548491	1550234	1333568	1627427	1382811	951228	1245404	1263541	1288628	1573749	1404257	1698036	1504351	1348358	1019566	1293843	1677952	1431833	1509337	1570606	1433345	1611513	1235515	1380654	1067472	1639472	1332417	1766932	1691576	1581117
113	5-(galactosylhydroxy)-L-lysine	Amino Acid	Lysine Metabolism	43582	LC/MS Pos Early	100002462	2755	325.161	32448-36-5	123986						385605	279726	418106	304146	326290	639695	620909	113792	470657	237976	314613	342344	278899	227068	187302	320875	396662	246999	155762	268972	313173	183928	282794	273275	538648	238508	240025	215760	127321	280634	313779	390793	516392	427396
4305	5-acetylamino-6-amino-3-methyluracil	Xenobiotics	Xanthine Metabolism	34424	LC/MS Polar	100001403	1710	197.068	1196153-01-1	88299	79659	C16366	HMDB04400	C16366	HMDB04400				1127282	1638287			269744			883723			1201406		305750		681654	4703972		404867	126970		1355965		327481					1003053	4240554		5034521
4306	5-acetylamino-6-formylamino-3-methyluracil	Xenobiotics	Xanthine Metabolism	34401	LC/MS Polar	100001402	1424	225.063	85438-96-6	108214	97287	C16365	HMDB11105	C16365	HMDB11105											417554					457166			2126927					476754								1024037	248320	905995
1398	5-dodecenoate (12:1n7)	Lipid	Medium Chain Fatty Acid	33968	LC/MS Neg	100001232	5224	197.155	2430-94-6	5312378	4471803		HMDB00529		HMDB00529	4956458	5623715	1452302	2100040	1766621	3824136	6635368	8375147	1775731	1598327	2331582	5337156	1879761	3820255	2559653	8800810	1736579	2665464	1891948	587764	1706938	2289083	3341344	877007	1675813	1496239	2004209	1996134	642065	4606694	1479802	2777380	2683636	2937540
1729	5-dodecenoylcarnitine (C12:1)	Lipid	Fatty Acid Metabolism (Acyl Carnitine, Monounsaturated)	61769	LC/MS Pos Late	100016069	1135	342.264					HMDB13326		HMDB13326	5419196	4249202	14988760	5954465	1657468	4524215	10805151	28590138	13158841	858088	3228426	12211471	2530491	5019612	4828403	16898428	2184952	5428085	2076142	3413500	6182619	2668225	5192345		4521365	1892757	3324124	10008360	1991396	11649049	4054201	19263386	2555647	5977101
112	5-hydroxylysine	Amino Acid	Lysine Metabolism	15685	LC/MS Pos Early	100000054	2790	163.108	13204-98-3	1029	1002	C16741	HMDB00450	C16741	HMDB00450	2071633	2333504	2520952	2600642	3515722	2915836	3474549	1663448	2862364	3019680	4010001	1804663	2997389	3614020	2420366	2082632	3236284	2765757	2516872	3200293	2909293	2399670	3105776	1804634	2762573	3476800	1847864	3380610	2905007	2732316	2561320	3667660	2293242	3000371
501	5-methylthioadenosine (MTA)	Amino Acid	Polyamine Metabolism	1419	LC/MS Pos Early	212	2752	298.097	2457-80-9	439176	388321	C00170	HMDB01173	C00170	HMDB01173	528269	691869	929574	606073	976993	1032359	751408	653622	749191	698280	803392	808738	869777	1151755	746824	724601	908405	662831	489734	767387	1018182	472427	929081	908248	641554	799789	806638	705202	628464	777002	800470	1095402	913591	921148
3959	5-methyluridine (ribothymidine)	Nucleotide	Pyrimidine Metabolism, Uracil containing	35136	LC/MS Neg	100001446	1778.1	257.078	1463-10-1	445408	393058		HMDB00884		HMDB00884	653246	623088	619610	749910	656538	719487	717322	598649	588967	570601	642954	616137	639953	707561	620259	568577	715067	683673	581320	667109	759747	697061	541711	398823	675645	586870	544298	576654	608455	651641	570967	607344	881027	710798
524	5-oxoproline	Amino Acid	Glutathione Metabolism	1494	LC/MS Neg	1021	738.5	128.035	98-79-3	7405	7127	C01879	HMDB00267	C01879	HMDB00267	7201732	7981161	9889771	9670668	9224986	8954929	9736182	7222358	9861758	6541257	10253430	8813912	8835566	10480639	9738147	8261025	9544180	10778070	7076664	9448988	8345778	7527054	9207475	9452275	11247541	10325991	9787137	10082528	8680515	9031048	9199799	8234166	11432580	10444216
3131	5alpha-androstan-3alpha,17beta-diol monosulfate (1)	Lipid	Androgenic Steroids	37186	LC/MS Neg	100002018	4925	371.19								99979	75797	88442	69428	55925	112417	201004	33343	106346	85673	99416	72915	90224	260288	101941	54093	277339	69711	19221	91492	79463	31133	81127	67126	45704		121135	89480	58866	42260	38398	116749	63808	50154
3142	5alpha-androstan-3beta,17alpha-diol disulfate	Lipid	Androgenic Steroids	37187	LC/MS Neg	100002021	4215	225.07											14222		134208	42365		45447		12893	43552		45369			42747	35710		166270	32907			38667			33132	22810	67942		45491	30104
3139	5alpha-androstan-3beta,17beta-diol disulfate	Lipid	Androgenic Steroids	37190	LC/MS Neg	100001987	3880	225.07	571-20-0	242332		C12525	HMDB00493	C12525	HMDB00493	214489	125461	142917	232770	143717	433959	277053	78262	324272	79292	286268	145982	98177	803581	146767	135216	470915	218368	76014	125491	210911	141122	78928	481877	20572	55805	314329	93767	200055	136865	145144	403077	333827	165066
3045	5alpha-pregnan-3beta,20alpha-diol disulfate	Lipid	Progestin Steroids	37198	LC/MS Neg	100001988	3962	239.085								268138	549170	355436	404128	280637	449161	221872	294268	668126	293880	181238	303020	546515	1546355	372191	524454	1818806	592635	232628	1727148	226968	142042	228732	1199461	505925	391855	607133	290275	903490	228173	278679	398799	363453	222698
3039	5alpha-pregnan-3beta,20alpha-diol monosulfate (2)	Lipid	Progestin Steroids	37200	LC/MS Neg	100002014	5060	399.221								166902	280820	228432	280541	85557	168447	66113	81835	196842	91939	91978	110244	251943	311287	152006	241507	332187	179060	82306	834942	141735	102413	98796	255139	228159	119381	136409	135861	403769	90634	69652	87266	71242	82338
3036	5alpha-pregnan-3beta,20beta-diol monosulfate (1)	Lipid	Progestin Steroids	37196	LC/MS Neg	100002009	5180	399.221								52261	86381	102563	63575	82988	88700	55420		125215	52264	58450	41657	102182	371193	57300	110657	364330	61314	37522	369800	90126	31436	72994	93341	50935	22793	70809	43810	110303	47559	71553	83198
3046	5alpha-pregnan-diol disulfate	Lipid	Progestin Steroids	46172	LC/MS Neg	100002015	4310	239.085		5127902	4302261						34688	24501		50625	32150	21312	21040	74060	23334	16389	23053	21160	382044		60396	317920	30382		135431	22506		35408	37849			23540		35121		37674	66156
294	6-bromotryptophan	Amino Acid	Tryptophan Metabolism	62503	LC/MS Neg	100020414	3565	280.993								349771	317797	472346	425636	482672	326742	214589	166371	528379	493702	508013	336624	279799	554052	406870	364276	688573	366278	487098	508811	395983	460615	459947	254551	413346	497784	451138	324348	417737	384462	524323	509232	525324	500101
5678	6-hydroxyindole sulfate	Xenobiotics	Chemical	48698	LC/MS Neg	100006260	2498	212.002		122198196						710116	895595	463578	287332	253294	593364	407569	510618	676813	598533	193039	651155	659615	225617	1318890	200323	420174	188462	409121	618364	193580	601408	440583	1067432	1520678	663291	795489	941911	144306	614497	546988	362286	432423	299824
126	6-oxopiperidine-2-carboxylate	Amino Acid	Lysine Metabolism	43231	LC/MS Neg	100004499	965	142.051	34622-39-4	3014237	2282737		HMDB61705		HMDB61705	246908	101311	99415	152210	92317	205194	161844	293684	244280	117026	104476	133672	150095	104510	230627	127667	65896	77858	190462	100496	186028	345627	95087	101123	158142	114136	136868	113849	79956	166854	128417	156385		124500
2972	7-alpha-hydroxy-3-oxo-4-cholestenoate (7-Hoca)	Lipid	Sterol	36776	LC/MS Neg	100001609	5288.1	429.301	115538-85-7	3081085	2338765	C17337	HMDB12458	C17337	HMDB12458	1169790	1642977	1448377	1601277	1709186	1513082	1115589	1261802	1279879	1009114	1857917	1280226	1314441	1682784	1013578	1787167	1421794	1583614	1067420	1609978	1670530	1597758	1627335	1655265	1224402	1554471	1240838	1063204	1642577	1230402	1416350	1516284	2044190	1980179
289	7-hydroxyindole sulfate	Amino Acid	Tryptophan Metabolism	52915	LC/MS Neg	100009043	1765	212.002								83699	24464		20036			38582	42864	39302	42025			58904		67753				29350	34837		31301	18119	58203	104676	31087	51238	59901		53671	31315	23947	27195
3276	7-ketodeoxycholate	Lipid	Secondary Bile Acid Metabolism	31904	LC/MS Neg	100001063	4821	405.265	911-40-0	188292	163659		HMDB00391		HMDB00391		21954	20059	44886		181427	34814	26506	94880	32327	27781		51107		36104		48835	41001			27056	87837		46862	19852	65365	39851	21205	24083		66830	49721	174229	68140
3922	7-methylguanine	Nucleotide	Purine Metabolism, Guanine containing	35114	LC/MS Pos Early	100001456	2175	166.072	578-76-7	11361	10883	C02242	HMDB00897	C02242	HMDB00897	3689236	4946140	5173629	4865137	4376351	5740505	4737030	5265710	3804173	4351017	5688259	4174671	4521361	5563289	4877145	4432417	5453180	4767104	4015489	4453039	5465653	3718285	4674039	4852752	3943146	4118192	5316796	4989032	3638773	4351114	4474386	4976498	4509881	4598582
4304	7-methylxanthine	Xenobiotics	Xanthine Metabolism	34390	LC/MS Pos Early	100001396	1350	167.056	552-62-5	68374	61660	C16353	HMDB01991	C16353	HMDB01991				723382	1613881			447073			2391971			3010906		625790		2020093	5962892		936653	738221		3714365		1010759					734878	918281		3265482
260	8-methoxykynurenate	Amino Acid	Tryptophan Metabolism	62955	LC/MS Pos Early	100020360	2574	220.06	2929-14-8	76230	68710	C05830	HMDB60426	C05830	HMDB60426			61490		70391	251201	712931	478518	133957		337723	87444	163999		217686	138990				123300	116175	46493	69363	109126	69939	102003	102005	63277	69314	221270		227918	124786	300699
1865	9,10-DiHOME	Lipid	Fatty Acid, Dihydroxy	38399	LC/MS Neg	179	5180	313.238	263399-34-4	9966640	8142232	C14828	HMDB04704	C14828	HMDB04704	123058	192115	125175	141841	108844	124140	178133	310013	40910	116215	79169	180556	239726	115381	221998	260308	65206	118559	99679	101801	113547	256046	131255	113133	62323	88157	146229	157362	66248	174055	93113	104621	51556	95094
1836	9-hydroxystearate	Lipid	Fatty Acid, Monohydroxy	47120	LC/MS Neg	100005834	5384	299.259	25498-28-6	9570127	7844595		HMDB61661		HMDB61661	1118752	1022399	548876	505164	652465	599875	1579769	1508648	313085	580269	558497	1317252	656945	730204	1407060	1221031	433320	785362	580828	218471	511446	665202	753128	413874	472227	638747	893650	206079	296558	1263785	496617	413602	594079	640924
4702	acesulfame	Xenobiotics	Food Component/Plant	48569	LC/MS Polar	100006203	756	161.987	55589-62-3	36573	33607		HMDB33585		HMDB33585																			77789		5592559			15357733		9084589					11334478	20061748
1775	acetoacetate	Lipid	Ketone Bodies	33963	LC/MS Pos Early	1218	1062	103.039	578486	96	94	C00164	HMDB00060	C00164	HMDB00060	1198478			560861		1062439	3243136	20406226	501339	422009		3005037	892768	528053	860320	2558183		1051872	1198270	334192	2372025	462829	1032991	479687	1983700	258624	1007203	379014	592434	2392866	795781	4202463		432869
1698	acetylcarnitine (C2)	Lipid	Fatty Acid Metabolism (Acyl Carnitine, Short Chain)	32198	LC/MS Pos Early	100000802	2282	204.123	5080-50-2	1	5406074	C02571	HMDB00201	C02571	HMDB00201	657411072	710424832	636431040	720426432	474196128	936952192	1127400320	1160759680	814525696	396315744	509687296	995545344	605905856	822775680	689127488	953916928	541170240	615148160	557296000	465583392	647102720	493527072	639375232	523588128	424126560	432771424	711764480	476077664	553316928	769329600	517609056	1209000064	359172224	535465856
497	acisoga	Amino Acid	Polyamine Metabolism	43258	LC/MS Neg	100004541	2297	183.114	106692-36-8	129397	114601						98489	68905	52514	37004	49937	73205	53554	75323	54071	57428	61310	38675	42538		37090	65817	37675	27941	111291	54157		65015	21053	46908		40639	83635	53277	36773	31439	73567	52886	66888
1343	aconitate [cis or trans]	Energy	TCA Cycle	46173	LC/MS Neg	100001359	580	173.009								19202094	9470522	11681174	14099196	12611214	23294100	15490908	17147422	11737543	10811825	12145533	13107829	15195787	13542515	14253813	11979989	14718220	12181818	11795960	10510933	13256514	12908789	16100876	11317146	11904261	12035369	16770374	11459271	13604886	14556702	14719981	17033722	13399116	15153754
3874	adenosine 5'-diphosphate (ADP)	Nucleotide	Purine Metabolism, Adenine containing	3108	LC/MS Pos Early	208	607	428.037	20398-34-9	6022	5800	C00008	HMDB01341	C00008	HMDB01341	2559259		933571		587859	2266560		1215184	132454	470583	140186	268105	175772				846574				222831	1185283	2502715	161212	366536	523210	1012583	182987	386207		1778004	1546251	847952	1008664
4054	adenosine 5'-diphosphoribose (ADP-ribose)	Cofactors and Vitamins	Nicotinate and Nicotinamide Metabolism	558	LC/MS Neg	215	920	558.064	68414-18-6	192	3674071	C00301	HMDB01178	C00301	HMDB01178	132407		59233		40637	139059		70745		26493	28503		21637				41813				22817	70105	159827	29126		35407					97763	86369	56950	58659
3875	adenosine 5'-monophosphate (AMP)	Nucleotide	Purine Metabolism, Adenine containing	32342	LC/MS Pos Early	209	1013	348.07	149022-20-8	6083	10239183	C00020	HMDB00045	C00020	HMDB00045	13371356	486790	6034496	680239	6174917	13006008	794002	8547549	1663866	4112428	1926288	2928909	5030150	791352	2320007	332094	5627024	1090975	483646	813925	3687194	7724465	14949661	2114470	3354526	3863833	7905758	4575957	2510134	2811956	11907184	8010817	9891391	10379389
1751	adipoylcarnitine (C6-DC)	Lipid	Fatty Acid Metabolism (Acyl Carnitine, Dicarboxylate)	52988	LC/MS Pos Early	100006614	2570	290.16		71296139	28540385		HMDB61677		HMDB61677	1720433	637970	2574489	1861532	299400	1682717	1999245	4130494	424317	550546	407458	646224	736416	632185	564638	1059762	825525	598903	351949	914664	1261510	352619	1385193	830415	619980	340833	2055385	847073	601753	607848	362101	1633640	888631	585276
1462	adrenate (22:4n6)	Lipid	Long Chain Polyunsaturated Fatty Acid (n3 and n6)	32980	LC/MS Neg	100001193	5678	331.264	2091-25-0	5497181	4445971	C16527	HMDB02226	C16527	HMDB02226	9903668	8257636	5853957	4338102	6120934	13410991	13202999	13599817	5305256	4874340	6837073	8744352	6248566	9019920	9587823	10359184	8372430	4293268	4157604	5116967	3543458	8632484	8176559	3657961	6230252	3392094	7205696	6066682	4192844	4265108	5476746	6402649	6806138	7391251
28	alanine	Amino Acid	Alanine and Aspartate Metabolism	1126	LC/MS Pos Early	811	1700	90.055	56-41-7	5950	5735	C00041	HMDB00161	C00041	HMDB00161	526067392	793216064	623160128	595709888	899674496	589390976	442623168	420217216	627679552	926481344	700074432	559294464	652602368	905774400	567536704	457855072	1250714112	585969152	534307104	643852032	617318912	613833408	611077312	643818112	571249664	794891584	700533888	623882752	650028224	568187776	877502208	653710528	1027773760	570782720
3869	allantoin	Nucleotide	Purine Metabolism, (Hypo)Xanthine/Inosine containing	1107	LC/MS Polar	1002	1672	157.037	97-59-6	204	199	C02350	HMDB00462	C02350	HMDB00462	17913210	14219812	19278590	17014044	17791656	14210705	14194990	13742958	16829514	11538224	18887274	15270290	13222526	18896214	14737561	18887392	14482490	18949826	15076854	14765974	21458868	17833096	15060233	18361306	12637005	15450508	14560142	11680917	18429588	19455284	19020498	18877150	14872026	19736130
4084	alpha-CMBHC glucuronide	Cofactors and Vitamins	Tocopherol Metabolism	63926	LC/MS Neg	100005977	3664	495.224									32630						235388		73365	37120	148903	100751	24613	69639	51286		101953	40171	115018			32332	59493		47172	36963	131258	33457	86158	40806	80063		37651
1796	alpha-hydroxycaproate	Lipid	Fatty Acid, Monohydroxy	37073	LC/MS Neg	100001723	1920	131.071	6064-63-7	99824	90191		HMDB01624		HMDB01624	58518	69636	37389		56449	87439	96513			186017	57672		90846				132535			49707		25584	113492	70619	33935		62034	148912				50821	252528	51298
308	alpha-hydroxyisocaproate	Amino Acid	Leucine, Isoleucine and Valine Metabolism	22132	LC/MS Neg	100000706	1840	131.071	10303-64-7	83697	75520	C03264	HMDB00746	C03264	HMDB00746	224864	250117	241108	241082	263574	677001	327762	342499	297139	136507	194573	231706	309364	305206	226376	180806	417967	283576	155058	352701	202229	197905	403476	286724	240097	213791	402900	423116	208270	217077	174754	328800	276708	278812
376	alpha-hydroxyisovalerate	Amino Acid	Leucine, Isoleucine and Valine Metabolism	46537	LC/MS Polar	100001300	1052	117.056	600-37-3	99823	90190		HMDB00407		HMDB00407	138825616	123938768	118247872	92094688	110599632	196494432	180297920	88015984	308051936	116206040	92606328	120278808	139013760	79990960	83388728	59970052	232543968	103427208	55668460	121284560	76738616	80955680	178676864	75185736	110177040	72738648	142620112	206987328	94319392	73373616	71584520	235512176	115786168	68325272
406	alpha-ketobutyrate	Amino Acid	Methionine, Cysteine, SAM and Taurine Metabolism	4968	LC/MS Polar	796	940	101.024	600-18-0	58	2829426	C00109	HMDB00005	C00109	HMDB00005	5374318	3487942	1804288	4160464	3151341	4434060	8587515	10556414	6809913	2649292	3473783	7475602	4489806	4262702	5994981	3884252	2262061	3151841	5988338	3064211	2946681	3064691	2266977	3672515	3742664	2651988	5178570	3221252	4040691	4829050	4268229	7274160	1234123	2965574
44	alpha-ketoglutaramate*	Amino Acid	Glutamate Metabolism	62101	LC/MS Polar	100002397	1916	144.03	18465-19-5	48						12521131	13303894	17031964	14443955	21238284	12265217	13605102	5825071	10520790	10365363	11892007	11945178	12267528	12471997	13199923	11811144	15074108	11488834	8442719	13875808	12390537	10681969	22445760	11840425	13142389	12004095	11712968	12603641	11576125	11922579	10500177	9716720	17970978	14267997
1347	alpha-ketoglutarate	Energy	TCA Cycle	528	LC/MS Polar	93	2700	145.014	305-72-6;328-50-7;22202-68-2	51	50	C00026	HMDB00208	C00026	HMDB00208	108761840	117571552	74487104	125379464	103886592	112006088	97722648	73720040	88292840	83379904	88240824	117381048	123993256	116499800	84764608	102624928	115480840	92960880	98161056	71408432	97684928	76536392	84019480	95962688	82696760	98292864	140217408	104792976	106401184	120056776	72209400	94453224	113108592	100735400
4085	alpha-tocopherol	Cofactors and Vitamins	Tocopherol Metabolism	1561	LC/MS Pos Late	1105	2522	430.378	59-02-9;10191-41-0	14985	14265	C02477	HMDB01893	C02477	HMDB01893	439032192	570160384	516667200	502497184	489494752	318369888	343102336	498093792	527829536	483413600	528574592	434710912	362567648	476564960	343057312	626053184	491776064	387219552	469160288	366352288	431465280	559516928	506207808	484862528	479734912	547810176	518858144	455077696	420747488	380537696	456114240	637191872	417052704	554970624
3146	andro steroid monosulfate C19H28O6S (1)*	Lipid	Androgenic Steroids	32827	LC/MS Neg	100002152	3871	383.153								84337	97472	76304	57756	23458	56589	63790		36213	43893	35329		61641	95275		126557	91320	101858	31422	54978	48670	47887	25193	51906		21077	53985		73146	30807		59105	56371	50730
3120	androstenediol (3alpha, 17alpha) monosulfate (2)	Lipid	Androgenic Steroids	37207	LC/MS Neg	100002026	4712	369.174								50144	70565	52743	78727	67742	52877	51301	17160	50762	28403	48022	30980	103369	220503	36188	70625	157548	88151	29583	115136	49948	45377	68421	22809	22726	26805	25967		88056		27258	58726	46313	40897
3121	androstenediol (3alpha, 17alpha) monosulfate (3)	Lipid	Androgenic Steroids	37209	LC/MS Neg	100002027	5180	369.174								198287	389106	377958	287918	485271	414638	893659	175382	399576	111876	701071	198257	366798	1082481	241613	456112	1280070	464840	136354	512462	315377	132264	457063	888679	94614	68104	530510	163563	363096	194974	205342	313874	212208	178301
3116	androstenediol (3beta,17beta) disulfate (1)	Lipid	Androgenic Steroids	37202	LC/MS Neg	100001992	3740	224.062		87120982		C04295	HMDB03818	C04295	HMDB03818	1781691	3857040	2764670	2992515	1998022	4655551	3318916	725820	2738934	1402939	4036352	988748	2143577	8684254	1263480	3670231	7921624	3046394	1594220	2271250	3939625	1473005	1622683	6449637	259183	403819	6493862	553319	2407811	1529968	1117299	3432564	3299596	2501858
3117	androstenediol (3beta,17beta) disulfate (2)	Lipid	Androgenic Steroids	37203	LC/MS Neg	100001994	4065	224.062								557057	1685613	1259503	1181950	841617	999570	1348913	408841	1004724	356617	994400	463607	1183955	2390221	405848	1539044	2867575	1428820	428629	1794369	1128081	432013	917632	1169092	200834	289012	1684436	294676	1710452	468068	520815	1209003	779055	862968
3113	androstenediol (3beta,17beta) monosulfate (1)	Lipid	Androgenic Steroids	37211	LC/MS Neg	100002028	4535	369.174	521-17-5	13847309			HMDB03818		HMDB03818	293189	535081	351172	368051	268600	561711	742866	146810	352867	164970	586904	92042	377715	1668466	162867	634901	1473051	437047	184807	549249	684893	255765	279890	996098	42536	60670	750525	82558	605910	198254	81084	361136	306145	302745
3114	androstenediol (3beta,17beta) monosulfate (2)	Lipid	Androgenic Steroids	37210	LC/MS Neg	100002029	4500	369.174								51216	75238	170447	147923	43438	125315	69801		97122	27957	103062	23282	50243	207984	25772	70448	215807	63814	30833	74967	101158	54159	44418	93584			103497		72141	26222	22783	78801	56990	40304
3097	androsterone glucuronide	Lipid	Androgenic Steroids	61846	LC/MS Neg	100002761	4953	465.249	1852-43-3	114833	102793	C11135	HMDB02829	C11135	HMDB02829	101438	121020	180101	237385	335736	108310	67991	131752	134400	33837	82496	35637	149356	297132	39018	129628	283524	130631	30215	286740	133809	96994	302653	143049	31973	30433	170239	208401	254156		28421	116209	76256	90185
3107	androsterone sulfate	Lipid	Androgenic Steroids	31591	LC/MS Neg	100001073	5022	369.174	2479-86-9	159663	19988780		HMDB02759		HMDB02759	3122799	2806298	3618340	4619877	2791823	3829760	6453415	1371666	3930475	407977	5031222	1511291	2848362	8601818	1267189	3444901	8323690	4245871	482487	3290261	3511381	2607884	2319344	3152232	308549	253189	2873857	1408654	3544276	1780061	1732089	4667038	1875679	1578513
256	anthranilate	Amino Acid	Tryptophan Metabolism	57746	LC/MS Pos Early	1258	2606	120.044	118-92-3	227	222	C00108	HMDB01123	C00108	HMDB01123	324633	275449	322376	296747		462925	148022	429352		436294	219332	338703	408928	213926	540948	351869	263937		444979	512770	260135	413207	405660	389054	772207	485117	276503	366216	192713	370738	327213	363467	305889	221321
1185	arabitol/xylitol	Carbohydrate	Pentose Metabolism	48885	LC/MS Polar	100006430	1932.4	151.061								2810335	2729077	3533802	3786332	4336488	3056729	2876696	2807610	2957183	3148048	4225176	3011721	3152577	3360211	2744562	3690527	3074640	4865745	3182101	2634017	3592860	2891679	2959392	3558157	2895530	4444226	3049637	2913474	3320142	4006771	3421127	3464698	3768242	4675251
1191	arabonate/xylonate	Carbohydrate	Pentose Metabolism	48255	LC/MS Polar	100006115	2700	165.04								19505992	15247180	20330320	29507732	27946320	17717560	12835283	15995241	14053957	15501455	19581084	20490968	20804018	24522546	11450604	28011518	15672908	28407792	16068484	10226188	26568624	20490056	15334851	23477930	16270670	32955012	18146704	20555680	17498716	19480384	18771646	13912353	21863254	26942156
1407	arachidate (20:0)	Lipid	Long Chain Saturated Fatty Acid	1118	LC/MS Neg	893	6240	311.296	506-30-9	10467	10035	C06425	HMDB02212	C06425	HMDB02212	8580202	3220447	4821121	2825616	4365323	5074525	8741304	7279346	3441330	3742467	5974181	6871684	6409642	5297337	3820170	6409438	4378228	3746242	5748013	3844635	4373668	6393300	6693980	4138940	4707388	2469975	7675885	5173675	5270995	6469146	5532874	5958880	5026354	5698619
1460	arachidonate (20:4n6)	Lipid	Long Chain Polyunsaturated Fatty Acid (n3 and n6)	1110	LC/MS Neg	229	5535	303.233	506-32-1	444899	392692	C00219	HMDB01043	C00219	HMDB01043	72522608	49540728	43108108	38679924	35744992	53480240	69246576	66694296	34813488	26533010	53034220	76616768	39253576	59331340	36361048	85219288	47785392	35649616	42571440	42864700	38196648	51288400	56992972	22758372	47144428	28446544	89552696	47164688	47948060	40934116	37606800	43319348	63500100	56713956
1987	arachidonoyl ethanolamide	Lipid	Endocannabinoid	32463	LC/MS Pos Late	1488	1560	348.29	94421-68-8	5281969	4445241	C11695	HMDB04080	C11695	HMDB04080	60143	97763		65769		67277	83110	77206		54790				51894	53563	95387	73725			46863	57039			87174	52288		95512					81231	116317	90856
1741	arachidonoylcarnitine (C20:4)	Lipid	Fatty Acid Metabolism (Acyl Carnitine, Polyunsaturated)	57518	LC/MS Pos Late	100015837	1353	448.342								403756	343037	519766	585530	381575	504809	332332	142355	441344	148657	430988	787795	317763	433612	527410	451281	429310	268760	240126	542300	404527	358274	351622	366003	348234	417044	309280	252274	399431	419143	505947	428691	350098	521833
1790	arachidonoylcholine	Lipid	Fatty Acid Metabolism (Acyl Choline)	53261	LC/MS Pos Late	100009332	1390	390.337								1409651	179807	5321547	3745121	2805457	437944	326597	810613	1737165	2369272	6216832	3201129	1694827	1155905	1976498	4211387	506177	3704465	3321695	8125226	5558104	5594235	4128127	3919937	4323688	5824323	2254744	4710321	4795730	2247895	3862071	1297755	1490373	2696672
1717	arachidoylcarnitine (C20)*	Lipid	Fatty Acid Metabolism (Acyl Carnitine, Long Chain Saturated)	57513	LC/MS Pos Late	100015833	1512	456.405			28639199		HMDB06460		HMDB06460	301055	326814	407294	419361	411856	328263	149896	106012	307561		260844	316160	350242	235026	196046	224524	283368	322743	303220	162883	156264	221465	595828	420514	210882	335317	594723	268655	343118	138051	502979		268251	342456
469	argininate*	Amino Acid	Urea cycle; Arginine and Proline Metabolism	57461	LC/MS Pos Early	100002769	2150	176.103	157-07-3	160437	140984		HMDB03148		HMDB03148	750752	892886	1332578	1157429	1471051	1987269	1480980	874079	2873415	1597927	3326237	3390017	1740660	1354924	3378610	822955	1375421	1347258	1202406	1362402	2488295	2305844	759507	1181159	1424835	1345173	1156096	2790634	1211150	1007576	1992050	1334094	892514	1957436
431	arginine	Amino Acid	Urea cycle; Arginine and Proline Metabolism	1638	LC/MS Pos Early	231	2825	175.119	1119-34-2	232	227	C00062	HMDB00517	C00062	HMDB00517	1015456000	1230784000	1128920192	862032640	1066561536	1139524480	1329245440	700974528	1424701696	1420679808	1496968576	986928768	1312015232	1385816576	929862976	849812800	1704465408	1118131584	845639616	1382167424	1152552192	1020222272	1325542144	1239791616	1211019648	1224850688	1344731264	1381836160	1215579904	956252928	1042078080	1333926144	1057258432	1050997888
4074	ascorbic acid 2-sulfate	Cofactors and Vitamins	Ascorbate and Aldarate Metabolism	63590	LC/MS Polar	100009329	3042	254.982		86484	77998					30810016	7552133	22115116	21622622	19442388	17731438	8670838	15614304	10360369	10210588	18191282	17595852	9780788	14260601	10497125	10477730	12015059	13342244	12536204	7771573	17342538	17771342	20050918	14416663	9874179	17045014	17789970	11976596	14994370	17021514	22100982	13587702	16763433	22957170
4075	ascorbic acid 3-sulfate*	Cofactors and Vitamins	Ascorbate and Aldarate Metabolism	63687	LC/MS Polar	100020409	2025	254.981		11425365	9600241					6516506	10741667	12349189	15665080	12462147	3611545	3378204	9922898	4275843	4565771	9448271	7055615	6126811	6057666	5468239	14323461	2736623	9578288	11818083	3477812	9990092	6338734	6242553	7333586	3922354	7550143	6060032	5428364	7217809	13140899	8256206	5839557	7545023	12433771
39	asparagine	Amino Acid	Alanine and Aspartate Metabolism	512	LC/MS Pos Early	917	1225	133.061	70-47-3	6267	6031	C00152	HMDB00168	C00152	HMDB00168	249417472	216327216	189738912	188798320	198442768	188764048	287565440	111665232	249813024	199751760	303129408	187358160	190280944	205760704	190094496	191034256	224382048	185862688	173096416	248880448	179180976	252051440	203951520	216164048	165633408	199299616	217287616	204205456	266597120	224468816	189577120	241268336	201878160	176401568
35	aspartate	Amino Acid	Alanine and Aspartate Metabolism	443	LC/MS Pos Early	234	1165	134.045	56-84-8	5960	5745	C00049	HMDB00191	C00049	HMDB00191	23553576	6502249	21058216	5462221	17728596	25905568	9208441	9371226	10960021	13886091	11102583	9230204	11567812	5387815	9249105	4713266	18995418	5873799	6521743	8428735	11616124	22532370	39424128	11882889	10137785	17977118	25238744	15083270	12812608	9472496	23151652	21047630	32380340	26709262
1563	azelate (C9-DC)	Lipid	Fatty Acid, Dicarboxylate	18362	LC/MS Neg	2029	1276	187.098	123-99-9	2266	2179	C08261	HMDB00784	C08261	HMDB00784	72493	180308	47371	119954	54321	231035	85163	394431	83435	68572	58869	125797	96083	125968	59593	118239	60289	74689	115540	93812	70605	66957	67480	70127	65921	45362	91725	65475	61054	81957	53896	117948	57652	64325
1409	behenate (22:0)*	Lipid	Long Chain Saturated Fatty Acid	12125	LC/MS Neg	314	6745	339.327	112-85-6	8215	7923	C08281	HMDB00944	C08281	HMDB00944	357429	989668	1452996	1576523	177035	334834	694568	2904969	244519	1223059	2051703	298312	336117	387325	364316	289724	1297933	129215	2274474	1336120	1367695	1971533	2580812	304668	182097	136059	3972449	1445465	2488729	156011	616333	3026999	139296	373163
2868	behenoyl dihydrosphingomyelin (d18:0/22:0)*	Lipid	Dihydrosphingomyelins	57331	LC/MS Pos Late	100009026	3150	789.684			24846880		HMDB12091		HMDB12091	12372910	11009154	6291573	6061447	11331954	7296127	6029967	14050398	12423208	6231200	8772442	5326569	7134373	12770877	10481089	7619722	12846733	7261113	9415770	3731040	5946551	12108548	13992568	15281006	10740639	15584701	33845048	8543295	8905620	6903903	9732106	14902484	4172657	9895337
2874	behenoyl sphingomyelin (d18:1/22:0)*	Lipid	Sphingomyelins	48492	LC/MS Pos Late	100006294	3083	787.669			24846873		HMDB12103		HMDB12103	406597504	452803968	433002304	409937152	467595552	279826592	289933856	499182464	359842400	325848672	421754016	308147904	304788192	442408704	318062208	398844416	422350080	294031520	398507264	214757984	360440608	476752096	592318016	369123616	385910304	477365728	667401536	357635008	346596960	280717344	427533440	498489984	271204192	485945216
1718	behenoylcarnitine (C22)*	Lipid	Fatty Acid Metabolism (Acyl Carnitine, Long Chain Saturated)	57514	LC/MS Pos Late	100015832	1561	484.436			28639204					102172	131254	173166	373033	218020	82200	71696	120095			181643		203993	152054	84901	131757	111932	256243	142868		100591	113407	211293	221803	65103		321335	107289	270577		358119	237117		187014
4194	benzoate	Xenobiotics	Benzoate Metabolism	15778	LC/MS Neg	100000008	1750	121.029	65-85-0	243	238	C00180	HMDB01870	C00180	HMDB01870	209056	310012	243682	224569	218091	225000	210195	258955	204906	175893	265598	284308	218381	257464	239036	294941	222904	496244	303536	223217	254226	222409	233530	231687	231265	244364	381714	255803	210854	602093	493078	196305	292903	548826
3974	beta-alanine	Nucleotide	Pyrimidine Metabolism, Uracil containing	55	LC/MS Pos Early	244	1905	90.055	56-41-7;107-95-9	239	234	C00099	HMDB00056	C00099	HMDB00056	15994166	12693754	18731530	13652124	10192893	16404624	12319974	12556836	12037234	16465215	12188492	15703682	10687873	15390375	11980753	8031387	14030263	8516004	9661215	14247054	13548264	11867491	15704261	12539859	20844612	11959349	29325858	19200406	14514529	11110978	15528098	15370204	12225115	15494872
54	beta-citrylglutamate	Amino Acid	Glutamate Metabolism	54923	LC/MS Neg	100003271	530	320.062	73590-26-8	72715786	19992713	C20775		C20775		385255	33184	206785	69203	143456	382027	95502	282515	103926	147213	132445	110590	144223	74495	113521	47418	231693	143050	63036	74258	136863	254524	222391	145001	101566	187463	200591	168519	173500	141975	313648	226928	228536	230180
4159	beta-cryptoxanthin	Cofactors and Vitamins	Vitamin A Metabolism	57591	LC/MS Pos Late	100001977	2560	552.433	472-70-8	6384256	4904571		HMDB33844		HMDB33844	7006058	12169891	3307752	11329019	10916716	3894823	7137196	16766281	6436324	4373821	16685154	7690247	1831137	7934212	1957836	30989570	4291801	4002794	13196922	11619236	10041787	12867303	4317531	11389690	9200064	15662530	5983680	7676782	36252336	8674716	18222046	17703720	3001462	10435576
324	beta-hydroxyisovalerate	Amino Acid	Leucine, Isoleucine and Valine Metabolism	12129	LC/MS Neg	1442	1027	117.056	625-08-1	69362	62571		HMDB00754		HMDB00754	477345	379828	453538	556105	477158	738805	545518	308695	489950	330309	462004	664669	582582	544749	771022	209319	429592	554049	739062	371794	646620	625985	581000	458978	371409	291752	350437	480131	316062	416036	491172	433232	318850	451126
325	beta-hydroxyisovaleroylcarnitine	Amino Acid	Leucine, Isoleucine and Valine Metabolism	35433	LC/MS Pos Early	100001594	2584	262.165	99159-87-2		21403176					2908864	2780663	1954678	2650996	3166761	3643526	3264427	1666277	3108785	1947077	2036577	3499457	2396825	1753165	2714454	2716359	2632781	2697438	2803507	2588852	3261209	2778326	2600537	1786313	4260002	3311596	2413969	2279074	2717633	2599592	2562413	1761351	2278032	1847544
6	betaine	Amino Acid	Glycine, Serine and Threonine Metabolism	3141	LC/MS Pos Early	799	1064	118.086	107-43-7	247	24219951173	C00719	HMDB00043	C00719	HMDB00043	1029050432	915486720	818874368	842360384	1104067840	1129202560	897429824	944024960	703696832	1153816320	1114536320	1477513216	989924352	1061426304	984683648	884557888	946423488	1316359808	831790272	1068425344	1193221888	974558656	869406144	1163909504	771020608	1174073984	838546240	707785728	1013978752	890324224	1221040640	914921920	894443584	855675584
4133	bilirubin (E,E)*	Cofactors and Vitamins	Hemoglobin and Porphyrin Metabolism	32586	LC/MS Pos Late	100001950	1045	585.271		5315454	4474753					3138291	1918001	1912825	1729198	3964544	2941879	4275674	2906337	4605947	1869877	1911625	2663073	1716389	3543073	3144253	3861996	2181180	1424985	2298777	3857583	2570230	1788306	4657974	1382934	1538845	1835411	1400512	1397424	3217711	5129038	1104563	7225992	3303237	5664216
4134	bilirubin (E,Z or Z,E)*	Cofactors and Vitamins	Hemoglobin and Porphyrin Metabolism	47886	LC/MS Pos Late	100001951	1265	585.271		5799469	4705847		HMDB00488		HMDB00488	277557	338830	359022	333541	728421	452010	308028	262700	658102	444769	423191	305444	272496	457366	490251	354517	361372	279121	459050	844280	612798	417881	787085	219506	278164	357851	312295	287961	652536	629268	244990	940654	488254	1005800
4132	bilirubin (Z,Z)	Cofactors and Vitamins	Hemoglobin and Porphyrin Metabolism	43807	LC/MS Pos Late	1090	1840	585.271	635-65-4	5280352	4444055	C00486	HMDB00054	C00486	HMDB00054	24559932	33494166	33496318	26802486	62564432	35817632	29759626	19128776	59322868	30751234	33807268	25615544	23249560	42981996	47998512	33672396	31281368	22562774	34611276	72837376	47612156	36407452	71591112	18493210	22338500	29006490	24942602	22960410	51981756	55732688	17750002	82561176	47271588	88793448
4135	biliverdin	Cofactors and Vitamins	Hemoglobin and Porphyrin Metabolism	2137	LC/MS Pos Late	250	1016	583.255	55482-27-4;55482-27-4	5353439	10628548	C00500	HMDB01008	C00500	HMDB01008	417068	550473	462446	322521	845022	537885	672443	457244	1289120	464508	418260	378116	330207	588662	703966	549628	469141	280394	462142	985314	538050	484953	1104029	193618	303914	287701	255626	289177	528264	849126	207123	1323308	725415	1066027
1577	branched chain 14:0 dicarboxylic acid**	Lipid	Fatty Acid, Dicarboxylate	63191	LC/MS Neg	100021374	3849	257.176								73101	45810	89278	252011	714870	46158	17471	604161	197999	56428	1365638	474796	95060	133352	32053	703947	50738	391421	380702	28862	861241	252631	62282	593493	75512	332082	387254	25899	921701	756792	1155787	453915	45711	1063739
5813	branched-chain, straight-chain, or cyclopropyl 10:1 fatty acid (1)*	Partially Characterized Molecules	Partially Characterized Molecules	63615	LC/MS Neg	100021666	4805	169.123								1015202	1126417	378408	422844	432311	675609	1181661	1477353	373522	824059	555023	540209	496491	396981	975030	1354078	354227	821946	548921	300028	341390	450500	687423	239261	504062	472232	879621	441290	141041	1655920	358190	329441	557206	731549
5814	branched-chain, straight-chain, or cyclopropyl 10:1 fatty acid (2)*	Partially Characterized Molecules	Partially Characterized Molecules	63616	LC/MS Neg	100021667	4853	169.123								107607	219571	259938	258473	228641	252949	142399	363744	221247	165799	255045	130318	94770	279212	110284	220306	237119	295117	277447	167858	327295	140021	223842	196410	210708	197364	231212	219928	122593	257690	170917	234791	96351	279014
5815	branched-chain, straight-chain, or cyclopropyl 10:1 fatty acid (3)*	Partially Characterized Molecules	Partially Characterized Molecules	63617	LC/MS Neg	100021668	4931	169.123								95987	195257	56007	78428		83688	131248	182591	91389	28693	93646		70658	131417		193673	70523	86389	94401	60444	54082	52259	115678	35305	57961		54797	56004	50840	39721	62246	98623	81297	119912
5816	branched-chain, straight-chain, or cyclopropyl 12:1 fatty acid*	Partially Characterized Molecules	Partially Characterized Molecules	63683	LC/MS Neg	100021709	5261	197.155								2863489	6587099	1203607	1269771	1365432	2024367	3302596	5420941	1290457	950470	1563995	3938024	1257392	4598906	1558748	6094167	2237471	2034262	1640492	505185	851696	1790599	2355001	664415	1419274	822931	2057927	1916102	923388	2045401	1297324	1997646	2287462	2431187
1385	butyrate/isobutyrate (4:0)	Lipid	Short Chain Fatty Acid	40605	LC/MS Neg	1143	1062	87.0452	109-92-6	264	259	C00246	HMDB00039	C00246	HMDB00039	145590	94613	150213	174061	214757	193301	141103	85647	191027	134057	134920	317727	105723	141168	255005	193008	175872	197196	126087	155365	162187	259000	118991	148758	110502	96333	95386	109000	181913	206167	214697	216692	232234	146890
1652	butyrylcarnitine (C4)	Lipid	Fatty Acid Metabolism (also BCAA Metabolism)	32412	LC/MS Pos Early	100001054	2860	232.154	25576-40-3	439829	184820	C02862	HMDB02013	C02862	HMDB02013	7803688	12511445	12213526	9891821	11201859	7286266	49203672	6559813	22460694	8688021	33781024	15991826	7661325	13612295	9456767	14473934	11370269	7658678	6281964	6209077	10352783	7006767	14808435	9067394	6493562	7948130	8551500	6984474	7089998	12940729	13372085	35646388	7167611	8829338
1653	butyrylglycine	Lipid	Fatty Acid Metabolism (also BCAA Metabolism)	31850	LC/MS Neg	100001151	1470	144.067	20208-73-5	88412	79766		HMDB00808		HMDB00808			32900	26753	39538	45591	56515	40115		22874	40119	45345	26367		23039		28898				36933	20496	44157	42042		35886	36455	32094	39834	31230	37854	54563	44613
245	C-glycosyltryptophan	Amino Acid	Tryptophan Metabolism	48782	LC/MS Neg	100006379	1777	365.135	180509-18-6	10981970	9157171					181052	188654	258417	256745	232863	287209	181077	252980	205064	187094	186089	183297	196385	213390	202339	163322	241648	239135	174733	209635	214085	190010	249154	211002	201041	240716	195315	194272	174891	227286	223850	248104	225870	233479
4856	caffeic acid sulfate	Xenobiotics	Food Component/Plant	53254	LC/MS Polar	100009337	1307	258.992			30777608		HMDB41708		HMDB41708	343190		140437	239971	348984	375236		160718			708209			120042			174857	294439	120918		716063	721362	238105	126723		387499	276708	289468		212267	161052		985076	191806
2989	campesterol	Lipid	Sterol	33997	LC/MS Pos Late	100001269	2873	383.367	474-62-4	173183	151215	C01789	HMDB02869	C01789	HMDB02869	267846	315893	631903	770713	527059			283558		278176	178060		269285			436709		400818	244798		141666	383245	454639	342886	182931	265236	362364				183708	294658	107661	390208
1391	caprate (10:0)	Lipid	Medium Chain Fatty Acid	1642	LC/MS Neg	888	5090.7	171.139	334-48-5	2969	2863	C01571	HMDB00511	C01571	HMDB00511	7344788	13166080	3336744	2867296	3509836	4472204	9662852	16115091	4755456	5484208	4399100	5266431	4844029	4092927	6465498	11779203	5233426	5774609	5924365	2175006	3003034	5119806	6227903	1911305	4745485	5146525	17144088	5382213	1538660	7252169	3490936	5583938	7120873	5481213
1387	caproate (6:0)	Lipid	Medium Chain Fatty Acid	32489	LC/MS Neg	926	2713.7	115.076	142-62-1	8892	8552	C01585	HMDB00535	C01585	HMDB00535	582774	551619	441612	416517	462209	438408	517446	596176	624670	524175	522828	555430	366351	425466	366636	470048	345814	423195	462027	368047	374520	742183	491214	383527	416743	384669	517298	398761	348330	428908	435496	537709	401595	312597
1389	caprylate (8:0)	Lipid	Medium Chain Fatty Acid	32492	LC/MS Neg	932	4362	143.108	124-07-2	379	370	C06423	HMDB00482	C06423	HMDB00482	1245500	1824251	895482	951032	950192	1140112	1519110	1735794	1791976	1432204	1249648	932491	1057110	965777	1185427	1397851	1026681	1059647	1086343	872792	724088	973654	1363164	717975	1038913	1094257	2163879	1414004	611379	1103719	956384	2246051	1045221	1034289
56	carboxyethyl-GABA	Amino Acid	Glutamate Metabolism	40007	LC/MS Pos Early	100003260	2085	176.092	908055	2572	2474		HMDB02201		HMDB02201	268284	312232	176932	365596	387357	303679	341425	452987	289349	474487	333249	337833	209525	416329	371543	396135	481895	419752	454412	491923	460984	408391	374666	361060	298192	512527	473084	406865	275587	465615	401393	500258	472245	531424
1771	carnitine	Lipid	Carnitine Metabolism	15500	LC/MS Pos Early	100000007	1978	162.112	461-05-2	10917	10455	C00318	HMDB00062	C00318	HMDB00062	1259589504	1680675840	1892186880	1797620224	1367099136	1343258496	1592167040	725453632	1700750592	1387552768	1818480896	1641497344	1430247552	2074179200	1288728832	1337291904	2011408896	1373369216	1555967232	1289569280	1737678080	1316523648	1506703488	1520049024	1448690816	1503008768	1263123200	1425826432	1472641280	1382670336	1529204480	1651914624	1060968832	1310622464
5811	carnitine of C10H14O2 (5)*	Partially Characterized Molecules	Partially Characterized Molecules	63650	LC/MS Neg	100021678	4521	370.187										34744	127550	135883	42243		55029			61975			166104		142369	41939	176139	32514		84784	32857		65874		51155			66387	33652		100122		104496
79	carnosine	Amino Acid	Histidine Metabolism	1768	LC/MS Pos Early	249	2942	227.114	305-84-0	439224	388363	C00386	HMDB00033	C00386	HMDB00033	188221		328212	42423	534398	216258		76040		283867	71107	222642					152581			138457		190553	2079076		2144129	660400	254247	285658	50482		318709	255895	375872	83415
4155	carotene diol (1)	Cofactors and Vitamins	Vitamin A Metabolism	57635	LC/MS Pos Late	100015966	1720	568.428								11403831	8546868	13386907	18708100	14799848	4815115	13638414	11040953	9273877	9054233	33106402	13657499	9245140	13149023	6688611	17536044	9543116	17907502	17530860	7483136	11295256	22572878	6549907	34030668	6403066	18998316	17369132	5187277	21052832	13611927	27172358	21044432	7458625	16094330
4156	carotene diol (2)	Cofactors and Vitamins	Vitamin A Metabolism	57636	LC/MS Pos Late	100015967	1904	568.428								2564596	1992212	2657716	3684063	2803225	1382736	3591526	2135510	2255778	2724655	7386538	3482319	2634796	2837274	1382612	3391635	2107377	4540304	4142707	1498388	2414531	4218428	1515691	4779073	1659756	3800921	3279906	1370667	5299614	3029762	5502469	3523702	1809008	3451297
4157	carotene diol (3)	Cofactors and Vitamins	Vitamin A Metabolism	57637	LC/MS Pos Late	100015968	1948	568.428								1120534	990364	757993	1816733	1593756	693404	983954	1015197	843839	696298	3306267	989008	578079	2542833	301126	3194531	1136893	1753782	1651517	756079	1736301	2674487	519471	7748389	1018348	3382006	2691226	510869	4020328	726773	4694316	2007582	535506	1418356
4214	catechol sulfate	Xenobiotics	Benzoate Metabolism	35320	LC/MS Neg	100001605	1906	188.986	4918-96-1	3083879	2341024		HMDB59724		HMDB59724	1303470	1106737	2037245	1539053	12504144	1078664	507730	2085853	1579245	1982048	7199447	2745283	2268690	1418158	746362	2344671	2228763	4078557	3987664	1874709	6675325	5590389	1519119	2532358	1119759	2703166	1154865	1064424	4097349	3402024	5272982	2722212	983607	1822727
2820	ceramide (d16:1/24:1, d18:1/22:1)*	Lipid	Ceramides	57437	LC/MS Pos Late	100015727	3850	620.598								1665381	1027573	1407812	1955802	1864550	1534277	735716	1814173	1169979	1298085	1365395	675944	853299	662043	841188	1549926	1250199	852838	1709842	1153828	1938581	2206208	974544	1171681	1289079	1722667	1094518	960284	581037	1248606	1537460	1905608	1785216	2115172
2816	ceramide (d18:1/14:0, d16:1/16:0)*	Lipid	Ceramides	57432	LC/MS Pos Late	100015735	2477	510.488								354271	683243	591157	511475	305472		239580	923759	111398	500717	524175	96785	245479		354783	327639	308145	314260	633428	474882	548175	951908	585159	215708	178196	205263	572097	442811	267740	463350		337042		435997
2819	ceramide (d18:1/20:0, d16:1/22:0, d20:1/18:0)*	Lipid	Ceramides	57440	LC/MS Pos Late	100015755	3920	594.582								6071606	4100247	5390125	3666871	4584010	5479597	2664550	6827309	3168646	3234414	4800914	3322292	4169340	3212429	2659722	3898764	5015997	3475707	3581380	2646720	5552994	7540461	6850657	4656691	3870286	5293421	6276305	4548949	3593943	3270747	5491622	6825245	6024998	6346601
2821	ceramide (d18:2/24:1, d18:1/24:2)*	Lipid	Ceramides	57443	LC/MS Pos Late	100015744	3858	646.613								5662641	5375351	6297452	7262811	7577016	5472794	4517961	5049635	4845214	4750273	6160251	5645974	5786960	4391628	3261514	7192134	6859664	5293748	4330529	6294002	5869663	7291515	5648726	6807426	5648435	6139736	3857954	5633714	3765163	4011665	4957306	5439862	9731537	8542373
1720	cerotoylcarnitine (C26)*	Lipid	Fatty Acid Metabolism (Acyl Carnitine, Long Chain Saturated)	57516	LC/MS Pos Late	100015835	1649	540.499			35015992		HMDB06347		HMDB06347	2155988	2295296	2591218	3148030	1880383	2044622	1535223	1794176	1802216	1266945	2062788	1674166	2017151	1358874	1692135	1339181	1810441	2043238	1587937	1288502	2127913	1432346	2462886	1707067	1774906	1961805	4471081	1164484	2136240	1362855	2449043	1507471	1197850	2064817
3196	cholate	Lipid	Primary Bile Acid Metabolism	22842	LC/MS Neg	136	5165	407.28	81-25-4	221493		C00695	HMDB00619	C00695	HMDB00619	751214	196611	444787	853469	199026	3720390	398690	387719	406148	506204	253086	367944	204201	513590	705419	194617	877963	277327	372964	260609	269766	1311541	823677	350449	227798	823325	556758	102730	1322626	307723	2065311	229994	7405295	1839286
2960	cholesterol	Lipid	Sterol	63	LC/MS Pos Late	266	2707	369.352	57-88-5	11025495	4937803	C00187	HMDB00067	C00187	HMDB00067	302470048	311770304	277265504	264823904	269885152	150945120	192617136	267936352	260485136	221840768	249568128	217560064	219515232	240566848	206361184	284484512	309884672	164542576	219453552	159478944	179735856	260201024	286679552	243951408	286520320	314958208	342294336	218449312	186279232	182794480	227327312	262522192	253130864	269657088
3214	cholic acid glucuronide	Lipid	Primary Bile Acid Metabolism	62571	LC/MS Neg	100020549	4512	583.312								77513				62063	184483	103509	21016	48852	130093	67004	48674	65016	47691	29168		304814	65495	64721		116659	106364	36336	98218	32188	194271	90911	39077	23395		877953	27714	963477	233892
2050	choline	Lipid	Phospholipid Metabolism	15506	LC/MS Pos Early	1256	1961	104.107	67-48-1	305	149278	C00114	HMDB00097	C00114	HMDB00097	236787184	193070864	245344784	268045584	223692896	244016016	199870176	260669680	218401872	243795664	273484320	195767184	320462112	236367104	225519152	223142400	158150752	281301696	206668416	247515600	300589600	257229136	250012224	242980112	206349120	279756000	220778224	213257984	181774080	235585856	220905216	251092016	209333936	214490352
2051	choline phosphate	Lipid	Phospholipid Metabolism	34396	LC/MS Pos Early	267	700	184.073	72556-74-2	1014	119298	C00588	HMDB01565	C00588	HMDB01565	22029424	3512406	9879394	4816715	8797018	14717297	3454553	10255732	5296125	8302790	5451847	6275918	5615332	3729862	4850562	3300171	10390478	3998962	3984320	5951720	7224111	17912466	13273341	6766929	6279231	8282694	14850878	7864082	8775851	5055394	10940018	9896337	10378862	8013375
4516	cinnamoylglycine	Xenobiotics	Food Component/Plant	38637	LC/MS Neg	100002253	3127	204.067	16534-24-0	709625	618829		HMDB11621		HMDB11621			20715	59595	98911	598915	233379	1315895	250138	460301	229335	807474	701900		315728	110958	345140	398900	634498	819440	291773	28429	335725	709597	515851	281091	435355	286538	390248	437838	359255	287183	329337	259947
1392	cis-4-decenoate (10:1n6)*	Lipid	Medium Chain Fatty Acid	62873	LC/MS Neg	100002796	4890	169.123	505-90-8	5312351	4471776					984645	1217079	467275	621222	841140	825843	1439534	1254904	1380848	301888	1075561	1981804	835974	1734134	873111	1754747	898936	1158587	510641	387073	444392	932630	907886	530147	515239	299630	421190	882615	505868	749586	848004	1459259	602114	1070872
1727	cis-4-decenoylcarnitine (C10:1)	Lipid	Fatty Acid Metabolism (Acyl Carnitine, Monounsaturated)	38178	LC/MS Pos Late	100002259	1057	314.233	98930-66-6		28639171					12638986	8939798	10900866	10064078	3713757	7232096	7451755	9930902	22310612	2733090	8001722	24847922	7920335	10341869	10952614	10393740	5301758	11950729	5010635	7264837	12088764	9543920	5897573	6424219	6774939	3678343	5299619	14624198	9254264	8514281	8622089	22374830	4292698	9993395
1362	citraconate/glutaconate	Energy	TCA Cycle	47076	LC/MS Polar	100006438	2600	129.019								1011794	721284	799200	1006010	1294470	2394412	3457835	1542998	1942192	453850	1031210	3348870	2538286	1195318	679313	507555		1390388	930015	1822891	1899942	388876	677225	1917729	1078850	1585519	1745338	3643868	2878258	967319	4314239	2413209	3162280	1717894
1341	citrate	Energy	TCA Cycle	1564	LC/MS Neg	1124	582	191.02	77-92-9	311	305	C00158	HMDB00094	C00158	HMDB00094	208986240	195597584	177557536	212137136	182342416	254361072	244992624	212122880	196997472	195509072	199391216	203132400	225030608	211140176	203556592	188583920	226567360	202515936	191007904	185422496	194267552	187566720	204825584	174237600	199440688	169139680	217581456	195313808	197724720	213971200	194234288	206842384	188878688	195754464
440	citrulline	Amino Acid	Urea cycle; Arginine and Proline Metabolism	2132	LC/MS Pos Early	391	1520	176.103	372-75-8	9750	810	C00327	HMDB00904	C00327	HMDB00904	332692160	277342304	382255328	372078240	333846816	371697024	402995680	229719952	421194400	337353888	425874336	374213120	328219072	372276480	398398240	272230880	411929408	344512320	332795808	327327072	410919296	325171552	350874848	296665280	341152064	436964992	443537856	468095552	325305408	367717152	303974528	441539904	369684576	398530496
3062	corticosterone	Lipid	Corticosteroids	5983	LC/MS Neg	272	5040	345.207	50-22-6	5753	5550	C02140	HMDB01547	C02140	HMDB01547	55110	268223	27758	52324	44694	115625	21742	85324	53608	117475	35459	59206	160030	818272	194646	189856	129988	315626	61202	48186	55619	53021	75302	36074	33468		42605	46028	20166	48825	46073	60255	40109	48760
3069	cortisol	Lipid	Corticosteroids	1712	LC/MS Neg	356	4710	361.202	50-23-7	5754		C00735	HMDB00063	C00735	HMDB00063	954964	1117383	787872	996932	889922	1326297	792253	1683392	698740	1149796	870641	1378873	1132107	1715394	1592249	1081660	1085448	1332100	1188212	777176	1062056	1001228	1151442	1047822	894362	697522	885409	871344	576140	908821	1225682	903579	1210520	986234
3073	cortisone	Lipid	Corticosteroids	1769	LC/MS Neg	273	4575	359.186	53-06-5	222786	361685	C00762	HMDB02802	C00762	HMDB02802	562715	430734	403351	522876	576281	503704	556658	389598	317441	442953	574565	529605	466542	453535	503575	443669	663214	482810	457885	539125	524600	528353	584117	436458	306108	273143	473101	414615	431241	430531	572345	537713	527579	532806
3079	cortolone glucuronide (1)	Lipid	Corticosteroids	57699	LC/MS Neg	100015971	4600	541.265								107598	162910	133815	130339	189204	131398	161195	124443	135662	38035	165792	92967	87972	160982	110236	186080	194827	87311	50391	124870	199263	100784	118598	46811	92435	152132	72889	110485	112858	95231	97867	149986	168693	262956
475	creatine	Amino Acid	Creatine Metabolism	27718	LC/MS Pos Early	1221	1947	132.077	57-00-1	586	566	C00300	HMDB00064	C00300	HMDB00064	856887680	1092536192	1271914112	1308729856	1036063232	1212476672	905373120	927698112	1355763712	1472664192	1189436928	1529230336	972509312	1087986816	1410634880	695343168	1119292544	499071776	1588977152	1073870720	1085225216	1170908160	1679420288	894158720	1119750272	1143647360	1198803712	1182157696	1168974336	1292784384	1130426624	1710076160	491796928	1106553088
476	creatinine	Amino Acid	Creatine Metabolism	513	LC/MS Pos Early	275	2055	114.066	60-27-5	588	568	C00791	HMDB00562	C00791	HMDB00562	460684576	584240960	786455808	750206400	490671424	634218816	507956320	526203808	454934496	467172320	484249664	539479232	555354560	666403648	595407296	488767200	701289408	544142528	435917184	568178688	700476288	465476512	609873984	599248256	607451264	526404928	587658560	566987968	482274560	522233824	489010368	491909120	567357632	578620288
523	cys-gly, oxidized	Amino Acid	Glutathione Metabolism	18368	LC/MS Pos Early	1224	2947	355.074	7729-20-6	333293	295316					1491116	2676112	3312743	3913359	1921236	2365287	1684926	3955803	1870175	1909068	2643357	1408222	2622706	2527710	1737017	2180364	2532775	2327508	1871432	3113174	3153962	2637389	2903125	1722392	2777428	1660495	3083286	3907761	2849671	2070318	1792188	3373674	2521560	2472850
405	cystathionine	Amino Acid	Methionine, Cysteine, SAM and Taurine Metabolism	15705	LC/MS Pos Early	310	2270	223.075	535-34-2	439258	811	C02291	HMDB00099	C02291	HMDB00099	204888	170156	351675	392905	332252	407107	241477	725287	163439	262400	1168768	193712	237997	160010	230379	99451	354197	179530	210704	335922	509499	357521	319707	301857	298824	377246	296452	693055	263337	127939	215886	146332	251978	248459
407	cysteine	Amino Acid	Methionine, Cysteine, SAM and Taurine Metabolism	1868	LC/MS Pos Early	800	1475	122.027	52-90-4;56-89-3	5862	5653	C00097	HMDB00574	C00097	HMDB00574	4338543	5131575	4765692	4369794	5117910	5331060	4596128	4646954	4400745	4842014	4607504	4341679	4250678	4516072	3355002	3162006	6081910	4270264	4653145	3886098	5507297	4051938	4247033	4600259	2932431	4356967	4872336	3666926	3979302	4021312	5589779	4521235	4387425	4023936
413	cysteine s-sulfate	Amino Acid	Methionine, Cysteine, SAM and Taurine Metabolism	22176	LC/MS Pos Early	100000808	565	201.984	1637-71-4	115015	102939	C05824	HMDB00731	C05824	HMDB00731	857659	2943613	404149	688991	419090	618385	415085	495127	359678	2057537	362897	463233	301287	845118	217308	946118	514762	170823	893366	792429	298142	667950	738514	483193	408151	435234	409670	581985	412030	340433	367955	433138	256360	260110
518	cysteine-glutathione disulfide	Amino Acid	Glutathione Metabolism	35159	LC/MS Pos Early	100001437	2465	427.095	13081-14-6	4247235	3455404		HMDB00656		HMDB00656	7838959	6146222	9517900	6881732	6713603	16257708	5051589	8668404	6209593	6265478	6347642	6266548	6556308	5574374	6634439	5141070	8644313	5733328	4469357	4787049	7168939	9116551	12651030	7182564	10141247	6312083	10292922	8083986	6251471	6240197	8255416	10891776	5845672	6666687
521	cysteinylglycine	Amino Acid	Glutathione Metabolism	35637	LC/MS Pos Early	278	2132	179.048	19246-18-5	439498	58762	C01419	HMDB00078	C01419	HMDB00078	1455642	2192510	1288065	2084590	1494136	1453232	1312684	2785588	1427721	1676808	1310955	1160914	2112727	1896439	1099598	1362483	2830356	1913866	1238666	1656332	1222821	1539632	1547894	1029938	1332254	1327595	2548777	1793208	1354012	1162483	1835290	1716434	2132348	1233225
522	cysteinylglycine disulfide*	Amino Acid	Glutathione Metabolism	62103	LC/MS Pos Early	100002466	2547	298.053	70555-24-7		17215992		HMDB00709		HMDB00709	45075292	42359000	56528680	58491824	48225296	57099844	43816956	58405092	41757888	43268932	51342896	46825372	50231264	47145032	46803616	48382044	43072564	55201132	40019452	51160084	56209120	46554516	49060496	42041920	56032876	45673984	42156728	52105536	45846276	47775052	45489788	57398192	46780796	52045276
414	cystine	Amino Acid	Methionine, Cysteine, SAM and Taurine Metabolism	56	LC/MS Pos Early	279	2000	241.031	56-89-3	67678	575	C00491	HMDB00192	C00491	HMDB00192	11369619	22007526	31006218	24194588	19675086	18074420	16103571	24802814	17070120	30367526	30951948	18228826	25966956	20505142	19318044	21286216	23228376	14439001	21763544	21030270	33667204	23012830	25683252	23512456	13228133	19187894	15573834	22167558	21011338	21329360	33680316	28072922	14634435	17102246
3985	cytidine	Nucleotide	Pyrimidine Metabolism, Cytidine containing	514	LC/MS Pos Early	827	2124	244.093	65-46-3	6175	5940	C00475	HMDB00089	C00475	HMDB00089	313764	65419	167522	94990	151823	165825	59616	179575	67216	83259	717220	97401		118168	66950	169367	200072	81240	59720	77895	258088	411086	213847	124707	113424	82064	158552	145483	207771	69030	207932	234286	181104	305690
3986	cytosine	Nucleotide	Pyrimidine Metabolism, Cytidine containing	573	LC/MS Pos Early	881	2060	112.051	71-30-7	597	577	C00380	HMDB00630	C00380	HMDB00630			141579	97558		182213		167727		53376	163729						78905		97439	20185	71122	38134		237930		83770	31625	70557	152322		78596
1566	decadienedioic acid (C10:2-DC)**	Lipid	Fatty Acid, Dicarboxylate	63685	LC/MS Polar	100021711	2329.7	197.082								3122415	815444	3112250	1998823	1350206	6609052	5584852	4476921	2023273	892878	1744934	3936157	2692513	3957377	3959909	2018619	1904628	1574548	1189191	915466	4195729	1024394	2669763	2265929	1831190	1041751	2655565	2622918	284611	4022158	2370135	3030781		623640
1710	decanoylcarnitine (C10)	Lipid	Fatty Acid Metabolism (Acyl Carnitine, Medium Chain)	33941	LC/MS Pos Late	100001251	1130	316.248	1492-27-9	10245190	8420677		HMDB00651		HMDB00651	24474798	19605744	22949680	20635146	5660630	16400131	16585265	23382462	50795004	7119977	17313226	34276876	12072276	17568580	18263732	21826868	9134877	21913056	15899715	10642559	21152558	14052192	16575154	12265244	19950988	7763900	18253438	23098350	13515192	17289018	20568298	47091536	11177564	16761852
3094	dehydroepiandrosterone sulfate (DHEA-S)	Lipid	Androgenic Steroids	32425	LC/MS Neg	100000792	4745	367.158	651-48-9	12594	12074	C04555	HMDB01032	C04555	HMDB01032	8989187	12063395	12485748	12205636	7344294	12742417	15074685	4106393	8934809	3091933	13155916	3243674	13709265	22527868	4773179	14002684	24553884	12196010	3873307	15659831	11901298	8962142	7929541	13946188	1706293	1885544	14183260	3284995	14823367	5020113	2901612	8125807	6323804	7980857
1770	deoxycarnitine	Lipid	Carnitine Metabolism	36747	LC/MS Pos Early	100001662	2052	146.118	6249-56-5	134	705	C01181	HMDB01161	C01181	HMDB01161	40754748	45136060	74500520	61034836	35961284	54612628	49871164	29509094	53150700	39579292	36478812	44789996	45541300	61574096	48292740	35516576	76697656	33823876	29998498	37972560	46376048	35095216	47630428	37494924	52200096	45285396	48217712	52972936	30760882	38496996	34866016	45464152	41543232	42250112
3221	deoxycholate	Lipid	Secondary Bile Acid Metabolism	1114	LC/MS Pos Late	302	1415	357.279	83-44-3	222528	389318	C04483	HMDB00626	C04483	HMDB00626	550489	408585	496533	152010	628115	477095	159129		737259	532267	497481	781108	1042833		156875		235217	83037	229798	447158	207372	120315	164531		313172	459756	252268	458926	509756	179610	99619	624176	723564
3224	deoxycholic acid 12-sulfate*	Lipid	Secondary Bile Acid Metabolism	63688	LC/MS Neg	100021712	4580	235.117								124543	324411	90359	33926	166404	91015	80383	98579	384338	773852	212372	365641	474795	156741	166957		178210	107099	183633	196727	59309		38882	83848	245633	263802	118961	263581	68338	232492	40243	756304	251947
3226	deoxycholic acid glucuronide	Lipid	Secondary Bile Acid Metabolism	63610	LC/MS Neg	100020550	4800	567.317								420699	289490		44057	300575	1508074	596193	164421	408020	685092	623393	368176	614921	276710	91518	373864	1343934	576878	281359	263250	873393	410293	130581	339937	370548	614217	455693	286250	186297	39628	1665485	472709	3274602	1009662
5704	dibutyl sulfosuccinate	Xenobiotics	Chemical	63841	LC/MS Neg	100021538	3557	309.101	5144-51-4	423891	375186					43529	41120		42432	33252	25838	44648	34069	35737	32431		32194	42894	31374	37539		42870	32965	32429	29405	43678	51098	32051	45898	30891	33361	34102	38010	44069	38379	59735	52892	45072	41932
1457	dihomo-linoleate (20:2n6)	Lipid	Long Chain Polyunsaturated Fatty Acid (n3 and n6)	17805	LC/MS Neg	1231	5730	307.264	2091-39-6	6439848	4944228	C16525	HMDB05060	C16525	HMDB05060	16061668	6929096	5180559	4660327	6553512	8359972	16667660	19648284	5327516	4070671	8638296	12795674	7299387	14321111	5698894	15392627	8505887	5257022	7622025	4813968	5396250	12147648	7535156	3415102	4013917	2342263	5292350	5988421	5608398	9687349	6717632	10249935	6995778	8540007
1459	dihomo-linolenate (20:3n3 or n6)	Lipid	Long Chain Polyunsaturated Fatty Acid (n3 and n6)	35718	LC/MS Neg	100001739	5596	305.249	17046-59-2	5280581	4471954	C03242	HMDB02925	C03242	HMDB02925	23709656	11660946	11736602	8347626	10252989	11294627	20391538	21674554	9066914	8319910	16776131	17501056	10104653	20548938	10771548	21366676	12945277	7732320	13114556	10884059	10939326	23201124	13518733	5951702	11282396	9224885	18067456	13622736	8675662	17005810	9925248	14477896	17372260	16154074
1785	dihomo-linolenoyl-choline	Lipid	Fatty Acid Metabolism (Acyl Choline)	53262	LC/MS Pos Late	100009335	1424	392.352								262271		1482004	652465	562799			176103	276228	676392	1906003	519668	251384	319463	389207	981287	74976	653021	1153850	1895610	1290865	2032468	929083	905765	911377	2203082	349699	1416996	752783	1180392	892641	317725	409099	656968
1742	dihomo-linolenoylcarnitine (C20:3n3 or 6)*	Lipid	Fatty Acid Metabolism (Acyl Carnitine, Polyunsaturated)	57521	LC/MS Pos Late	100015840	1392	450.358								271126	186441	322452	359693	180244	250978	183745		236829	134307	223033	366047	174660	299216	307005	249100	217459	121532	153708	305225	258093	270117	187202	156889	216689	316713	157548	185854	190944	502501	352241	328716	260063	419494
1740	dihomo-linoleoylcarnitine (C20:2)*	Lipid	Fatty Acid Metabolism (Acyl Carnitine, Polyunsaturated)	57520	LC/MS Pos Late	100015839	1436	452.373								151820	107418	243645	236641	144560	189325	166659		167251			380548	109610	218663	128266	144011	128456	132047	72815	205760	181025	175968	112881	119118	93561	148698	115458	102778	212821	161928	224180	305425		221254
4497	dihydrocaffeate sulfate (2)	Xenobiotics	Food Component/Plant	62524	LC/MS Polar	100020822	1328	261.007								622417	368023	1214130	8145458	4866299	1036289	782602	1830990	1452444	659419	30051128	1834206	426035	5482436		392698	9596358	4907534	1731967	495734	8231639	5698874	3395874	3659310	299976	9352981	291232	641417	3385128	2217089	2193415	1056831	9111440	3219168
4542	dihydroferulic acid sulfate	Xenobiotics	Food Component/Plant	62857	LC/MS Polar	100020272	1520	275.023		187489	162994		HMDB41724		HMDB41724	1259084		272830	1804350	207651	613310	411007			117580	1836633		79570	214582			1516241	450471			468301	222281	298190	117057		239183	1907628	268679		199828			436386	706267
3941	dihydroorotate	Nucleotide	Pyrimidine Metabolism, Orotate containing	601	LC/MS Polar	923	1910	157.025	155-54-4	648	628	C00337	HMDB03349	C00337	HMDB03349	182369	1649321	720637	1670269	1063293	258012	1830406	573823	1397041	1047497	1254509	1219465	827655	1624687	1035949	2254301	760249	1301358	1386827	1944596	1172227	507064	195355	612616	1311184	1155181	547812	1250061	955215	966976	233242	503145	712413	641990
446	dimethylarginine (SDMA + ADMA)	Amino Acid	Urea cycle; Arginine and Proline Metabolism	36808	LC/MS Pos Early	100001810	2850	203.15	102783-24-4	123831	110375	C03626	HMDB01539	C03626	HMDB01539	54238604	96695800	115394752	94761072	89115400	87486456	93513344	63763348	76180160	96716168	108356584	68956888	86984112	90709784	70623976	75281288	104757792	68134504	67577488	100761488	99531616	60799556	93811848	82130760	73674184	77741416	81387552	93540744	79787840	82983144	66163972	96995640	70145720	72809216
5	dimethylglycine	Amino Acid	Glycine, Serine and Threonine Metabolism	5086	LC/MS Pos Early	806	1104	104.071	1118-68-9	673	653	C01026	HMDB00092	C01026	HMDB00092	46989112	29888222	45476216	43382728	40817884	39961740	110125704	48124872	33425200	34836576	116247312	32980644	32907752	41661076	61525212	33676568	31388792	38074864	24362862	28678672	43451784	35487860	37993916	57218788	26654600	45763740	31765800	33981464	26191918	45993224	27524888	61560004	23553522	28407780
1464	docosadienoate (22:2n6)	Lipid	Long Chain Polyunsaturated Fatty Acid (n3 and n6)	32415	LC/MS Neg	100001182	6034	335.296	7370-49-2	5282807	4445934	C16533	HMDB61714	C16533	HMDB61714	528767	284530	263136	209672	270005	323591	593301	605322	218455	193570	353926	436991	305144	416827	267809	606216	292717	196740	314903	224322	246457	489650	336945	165954	201318	129700	231486	272435	198196	391187	286825	401113	246640	328964
1588	docosadioate (C22-DC)	Lipid	Fatty Acid, Dicarboxylate	39837	LC/MS Neg	100002952	5291.8	369.301	505-56-6	244872	214170	C19625		C19625		249484	153503	65885	393312	111432	1089642	413718	248974	121442	665369	92281	722878	590225	83267	128971	71002	75358	82299	90992		87814	58260	167474	110136	53992	98187	124630	577266	61796		347595	62781	638231	360124
1450	docosahexaenoate (DHA; 22:6n3)	Lipid	Long Chain Polyunsaturated Fatty Acid (n3 and n6)	44675	LC/MS Neg	100000665	5525	327.233	6217-54-5	445580	393183	C06429	HMDB02183	C06429	HMDB02183	24383310	25481432	14951370	17188144	9917840	14149185	25405330	40040220	9774937	8118850	20736784	26099748	13889348	26759684	9572754	55387604	19893466	19207264	13583536	14654916	9349987	24572826	13499460	6177788	13198986	7067401	14620253	13162233	14411548	17356390	14147974	14239179	22207518	19287216
1789	docosahexaenoylcholine	Lipid	Fatty Acid Metabolism (Acyl Choline)	53263	LC/MS Pos Late	100009333	1378	414.337								292554		1360436	1190850	478851		107346	204060	266692	483070	1781464	657517	348187	385254	268124	1511934	120425	1537902	743550	2454211	966165	1733230	777442	919551	796767	1017846	231063	878155	1309186	693715	988457	319667	310972	682191
1449	docosapentaenoate (n3 DPA; 22:5n3)	Lipid	Long Chain Polyunsaturated Fatty Acid (n3 and n6)	32504	LC/MS Neg	100001181	5571	329.249	2234-74-4	6441454		C16513	HMDB06528	C16513	HMDB06528	7932391	9716210	3619755	3509578	3265396	5662256	10361217	14142159	3469993	2798248	4828226	7564299	3593102	9874818	2688448	17054300	6983501	3660786	4509675	2810444	3059349	5427050	5586279	1632270	3220243	2025863	6704259	3465315	2619366	4630013	3175643	4001308	7325351	5427857
1463	docosapentaenoate (n6 DPA; 22:5n6)	Lipid	Long Chain Polyunsaturated Fatty Acid (n3 and n6)	37478	LC/MS Neg	100001580	5624.5	329.249	25182-74-5	6441454	4945614	C16513	HMDB01976	C16513	HMDB01976	5812686	4359007	4454484	3582867	4665847	4430845	6983330	6985825	3220912	2514534	6486010	5682550	3966429	5153746	4048239	6802608	3606233	2898390	2787291	4694638	3390948	4982842	5622147	2481304	4851351	2283769	4854628	4014218	2380953	3431013	2872223	5081753	5648433	4212958
1451	docosatrienoate (22:3n3)	Lipid	Long Chain Polyunsaturated Fatty Acid (n3 and n6)	32417	LC/MS Neg	100001195	5823	333.28	59708-86-0	5312556	4471981	C16534	HMDB02823	C16534	HMDB02823	530663	174278	255861	177834	173803		529474	571202				420397	130346	435114	454970	367139	218448	80958	220884			636580	291628			117145				285620	156214	443104	407465	226701
1573	dodecadienoate (12:2)*	Lipid	Fatty Acid, Dicarboxylate	62276	LC/MS Neg	100020478	5146	195.139								1187373	1818271	694087	781635	1057482	1128004	1451401	1570108	1083682	347574	998509	1876478	663966	2173042	1110480	2513022	1048239	1196387	683220	618320	810510	1370406	1288098	764793	775700	469508	819907	908869	1042123	806178	1010509	1341226	777471	1461798
1570	dodecanedioate (C12-DC)	Lipid	Fatty Acid, Dicarboxylate	32388	LC/MS Neg	100001102	2990	229.145	693-23-2	12736	12213	C02678	HMDB00623	C02678	HMDB00623	304852	204267	206681	155408	155949	491666	543175	17980192	213618	320587	165101	422977	236920	216318	252999	2286520	132127	180419	235277	236859	225469	232030	273928	228200	346896	206377	378375	309339	66239	510841	126819	1306979	167596	305075
1572	dodecenedioate (C12:1-DC)*	Lipid	Fatty Acid, Dicarboxylate	61864	LC/MS Neg	100019972	2700	227.129								98717	112069	66708	67794	54892	74826	171356	3888891	76887	34997	40422	174231	79587	115764	60503	623314		47829	82406	60778	42967	64736	86808	45742	54840		68313		49881	171589	32254	274201		68311
214	dopamine 3-O-sulfate	Amino Acid	Tyrosine Metabolism	48407	LC/MS Neg	100006361	1556.2	232.028		122136	108936	C13690	HMDB06275	C13690	HMDB06275	179951	126436	65946	60198	157279	83666	162191	76103	101929	89819	156954	78640	86528	159456	192131	97093	143813	180250	77698	105612	88275	73053	165105	130942	300446	284532	152166	49845	101892	126932	104763	87752	92584	91980
5606	ectoine	Xenobiotics	Chemical	35651	LC/MS Pos Early	100001635	1980	143.082	96702-03-3	126041	112069	C06231		C06231				8756102	1197387	480685	736560	1340506	227842	872819		775740							366206			1786619				74859	303259			387829			392802		1245593
5607	EDTA	Xenobiotics	Chemical	22163	LC/MS Neg	100001002	643	291.083	60-00-4	6049	5826	C00284	HMDB15109	C00284	HMDB15109	711229824	1363710848	855572416	837668992	790839936	761420608	976572864	779900736	841899520	822949952	906251840	730374272	819893056	827440704	772314816	835771264	871810048	792448512	776436672	852766720	782738688	771342464	800867712	800796160	915085696	853170816	833619904	773537280	797573696	841747008	755829696	832419776	852852544	767440384
1586	eicosanedioate (C20-DC)	Lipid	Fatty Acid, Dicarboxylate	39831	LC/MS Neg	100002951	5200.9	341.27	2424-92-2	75502	68030					1838483	514639	159027	669265	361339	3349709	2353094	691159	308177	1106571	294047	2882120	1029900	655329	435915	238067	222059	369187	342982	103069	497043	182245	421343	456603	190890	439967	326886	991755	321417	363911	1159211	372601	910088	955665
1447	eicosapentaenoate (EPA; 20:5n3)	Lipid	Long Chain Polyunsaturated Fatty Acid (n3 and n6)	18467	LC/MS Neg	2050	5450	301.217	10-2005-9;10417-94-4	446284	393682	C06428	HMDB01999	C06428	HMDB01999	4904846	6140995	2091032	3156337	1892235	2689403	5215286	8288728	1341838	1603866	2308646	3496832	1868292	4975158	1483499	16954328	2686466	4134167	3643847	1287517	2078198	2843285	2626678	816848	2075625	1811805	4979099	1786725	1696856	3369831	1787075	2294672	3975504	4305847
1587	eicosenedioate (C20:1-DC)*	Lipid	Fatty Acid, Dicarboxylate	62923	LC/MS Neg	100021105	5095	339.254								520763	100791	150225	362310	195379	571969	1690840	517887	421930	828186	577624	2184850	468926	776776	313997	189423	226422	487595	423981	130240	338683	218767	206476	486516	240861	921518	151763	533206	488303	1171284	1494779	323123	450829	1465841
1430	eicosenoate (20:1)	Lipid	Long Chain Monounsaturated Fatty Acid	33587	LC/MS Neg	100001335	5950	309.28		5282768	4445895	C16526	HMDB02231	C16526	HMDB02231	37201464	8457131	11110741	10689636	11728429	15441774	37868376	41375296	9397901	6551951	14716411	22976130	16733151	24752566	9504440	27808026	12172585	10513510	14367140	7108586	9048464	19042614	15287753	8136793	7951858	3564700	11348247	9071782	10042134	19260214	10786623	21437548	11441418	15851143
1734	eicosenoylcarnitine (C20:1)*	Lipid	Fatty Acid Metabolism (Acyl Carnitine, Monounsaturated)	57519	LC/MS Pos Late	100015838	1484	454.389								496172	263601	547218	827376	480872	470125	191260	243548	427408		331399	752562	400066	494039	184470	309042	301561	436340	253391	367986	296209	322576	540792	437682	262066	292445	402796	355818	540787	252331	740837	636002		586247
3099	epiandrosterone sulfate	Lipid	Androgenic Steroids	33973	LC/MS Neg	100001287	4855	369.174	22229-22-7	9929317	21403101					1668171	1012676	1377858	1750638	809925	1958289	1756321	555070	1894282	113279	1438302	726049	1365160	2847146	638120	1037308	2301481	1731858	226519	1578597	1393983	1228828	567005	1522620	130130	114850	989811	655587	1725782	538483	538544	1448273	756294	734333
4555	ergothioneine	Xenobiotics	Food Component/Plant	37459	LC/MS Pos Early	100002154	850	230.096	58511-63-0	3032311	2297320	C05570	HMDB03045	C05570	HMDB03045	631359	1016865	565268	829769		174740		926887	610065	343347	142096	705715	141693	296388	239275	329026	340373	125340	566027	1107760	397830	1018805					130371	1014065	1640227		564143	554160	207449
1434	erucate (22:1n9)	Lipid	Long Chain Monounsaturated Fatty Acid	1552	LC/MS Neg	1087	6355.6	337.311	112-86-7	5281116	7924	C08316	HMDB02068	C08316	HMDB02068	2381712	781688	1288004	4980775	1528021	927092	2137536	2031205	734652	617401	1407763	1365548	1222524	1335340	726346	1995185	887920	872515	1210102	750438	879452	1919946	1259114	916356	909476	424347	1523575	814451	977752	1053379	999755	1558261	804153	1229896
4557	erythritol	Xenobiotics	Food Component/Plant	20699	LC/MS Polar	100000846	1491	167.056	149-32-6	222285	13835932	C00503	HMDB02994	C00503	HMDB02994	1223390	1477637	1880767	1772224	2329264	1607796	1199452	1021714	1403770	1810216	1175481	1467670	1256832	2169561	1327061	1698793	1685393	1489988	1356159	973018	2219414	1427904	1224991	1926229	1305449	1691414	1825553	1596978	1441639	1791152	1698758	1258869	1567308	1498773
1333	erythronate*	Carbohydrate	Aminosugar Metabolism	42420	LC/MS Polar	100001320	2186	135.03	88759-55-1	2781043	2061231		HMDB00613		HMDB00613	324274560	272363552	367989888	378946752	380493600	277092512	268429776	254865648	297945024	315532832	325779616	335237280	271231008	359124320	284892544	347412832	363518912	318067968	330943392	275857344	343655616	308954880	330479680	360551904	254799008	321686752	303034944	320863392	321783328	357841568	321522944	321190432	369377216	351189984
4748	ethyl alpha-glucopyranoside	Xenobiotics	Food Component/Plant	63152	LC/MS Pos Early	100015965	1248	226.129	34625-23-5	428040	378664								94232				151426			215626			179766		72759		142080				107420			40594	449349			500617	301685	130459	73972	85565	136194
4877	ethyl beta-glucopyranoside	Xenobiotics	Food Component/Plant	64131	LC/MS Neg	100020377	1519	207.087		121667	108559								116127	42375			46049			312132			350828		362647		117296	65260		190648	85274		69279		62994			273063	284489	322751	97946		98109
362	ethylmalonate	Amino Acid	Leucine, Isoleucine and Valine Metabolism	15765	LC/MS Polar	2054	2785	131.035	601-75-2	11756	11263		HMDB00622		HMDB00622	9585087	14670053	13192172	13485729	12636510	10697757	51499220	9234391	24284440	6192816	34187552	12204649	10820365	11569731	13502285	23866212	9028078	10841498	7000247	15840075	11369702	7716097	18594282	11063328	11388256	10207271	12117897	12433525	14982277	16846594	11894622	28641182	13474678	14096394
3110	etiocholanolone glucuronide	Lipid	Androgenic Steroids	47112	LC/MS Neg	100005403	4915	465.249	621890	270605			HMDB04484		HMDB04484	21105	40808	42312	68876	63187	144057	23390	87540	75361	22714	43927	29666	45247	61495	49565	33297	84725	52750	31531	174866	67631	20957	60883	162031	26880		170739	87537	98866			23795	29732	41082
4059	flavin adenine dinucleotide (FAD)	Cofactors and Vitamins	Riboflavin Metabolism	2134	LC/MS Neg	327	2425	784.15	146-14-5;84366-81-4	643975	559059	C00016	HMDB01248	C00016	HMDB01248	61546	54895	43127	46107	53059	61739	41841	56428	53765	33179	41988	37602	42979	35283	44741	44320	48545	33694	25470	34356	30783	46849	64208	43535	35917	52420	34593	31811	35994	31092	49629	59719	39480	39114
77	formiminoglutamate	Amino Acid	Histidine Metabolism	43493	LC/MS Pos Early	100002500	1880	175.071	816-90-0	439233	388370	C00439	HMDB00854	C00439	HMDB00854	418671	709024	771536	670588	362924	610970	493528	2856475	528610	324978	452118	534777	722519	580846	1732567	316455	421827	542424	585314	624931	814347	639090	550726	486644	546802	642575	628750	482876	435558	1109461	348378	887781	328840	497648
1251	fructose	Carbohydrate	Fructose, Mannose and Galactose Metabolism	48195	LC/MS Polar	878	2065	225.062	57-48-7	5984	5764	C00095	HMDB00660	C00095	HMDB00660	18930354	10097558	40448020	27095346	26003700	18845468	17305672	25788664	34839552	71073864	30314328	34464748	26310666	56916388	20235594	56542036	29864900	35008540	33657860	47088380	34646176	34737556	34081500	52115180	28402172	36479948	23161020	31992776	41378756	27270712	34509024	20059866	26633690	31767892
114	fructosyllysine	Amino Acid	Lysine Metabolism	46227	LC/MS Pos Early	100005373	2784	309.166	21291-40-7	123708	110281					8776208	10380709	9666689	9356150	12189663	14484360	12830932	4054651	15338333	11882847	13776761	9904146	12881047	14467888	11143391	10971836	12897791	8560843	9096744	12655243	12736146	8707786	10319788	14176303	13567770	11168680	10743615	11352074	13670635	9901132	8859370	15381968	7422478	11184605
1351	fumarate	Energy	TCA Cycle	1643	LC/MS Polar	330	3084	115.004	100-17-8	444972	10197150	C00122	HMDB00134	C00122	HMDB00134	3281085	2695118	2510427	2982244	3215732	4307064	3731490	2986868	3962444	2329897	3372825	3282403	5351908	4492181	3429528	2884308	2815711	3951186	2781537	2538069	3637941	2472150	2184838	3408996	3618380	2279276	3357593	2747290	3181641	3266644	2758317	3450983	3643595	3593965
1277	galactonate	Carbohydrate	Fructose, Mannose and Galactose Metabolism	27719	LC/MS Polar	100001026	3085	195.051	299-28-5	128869	114198	C00880	HMDB00565	C00880	HMDB00565				1887067	1612290	822839	1357808			1540026		1492354	419898	800962	1117609	2194871	1277366	1154423	1485926		839026	1089674		646771		804622	1699833			803183	1707006	1382160		3045052
4093	gamma-CEHC	Cofactors and Vitamins	Tocopherol Metabolism	44876	LC/MS Neg	100002094	3843	263.129	178167-75-4	133098	117455		HMDB01931		HMDB01931	68730	77818	122113	250470	339623	159366	49082	137737		77919	189311	40158	147340	142351	48404	74303	114847	407231	67792	112179	83020	109502	110301	192479	123475	185983	132597	66327	197444	57307	114905	141847	110946	143840
591	gamma-glutamyl-2-aminobutyrate	Peptide	Gamma-glutamyl Amino Acid	37092	LC/MS Pos Early	100001502	2380	233.113	16869-42-4		21403151					86182	237937	329207	111977	325607	603248	86407	267665	579768	85049	263322	388087	360943	354139	552620	259794	97617		257528	163129				155851	573135	159319	443551	371958	420878	486932	493174	414714	142478	210054
581	gamma-glutamyl-alpha-lysine	Peptide	Gamma-glutamyl Amino Acid	55015	LC/MS Pos Early	100010901	2784	276.155		65254	58747					1078648	2499161	2369172	1778481	2219690	1813175	2235062	773309	2491769	1997369	2718026	1443425	1886060	3017498	1758730	1825021	2545240	1450646	1427121	2686573	2469041	1586842	2132755	2107600	2020783	1916813	2537097	2154964	1965590	2063173	1708661	2960898	995759	1725186
573	gamma-glutamylalanine	Peptide	Gamma-glutamyl Amino Acid	37063	LC/MS Pos Early	100001843	1986	219.098	5875-41-2	440103	389104		HMDB29142		HMDB29142		193207	79387	449677	292402			145494	123328	475023	386833	188219		375703		88754	888980		117082	477494		320422	197879	156553	378465	328777	345237	689185	222097				277953
590	gamma-glutamylcitrulline*	Peptide	Gamma-glutamyl Amino Acid	62104	LC/MS Pos Early	100020241	1644	305.146								1119650	827800	1347994	1347795	994787	1129229	1346346	769601	1310340	905778	1426768	1003129	982117	1375479	1110148	944187	1227169	1234560	994721	1034750	1414991	1090610	1079011	1040882	1301987	1470241	1457612	1840556	966854	1061093	959922	1414246	1203006	1297230
575	gamma-glutamylglutamate	Peptide	Gamma-glutamyl Amino Acid	36738	LC/MS Pos Early	331	1775	277.103	1116-22-9	92865	83831	C05282	HMDB11737	C05282	HMDB11737	370222	526891	490565	560929	450594	399437	390292	301184	370682	317479	503885	232517	361692	599198	302283	339328	443329	500674	347733	400020	662864	482875	664387	439757	414532	473871	424492	440598	417336	425007	482428	650801	293166	407625
576	gamma-glutamylglutamine	Peptide	Gamma-glutamyl Amino Acid	2730	LC/MS Pos Early	1140	1430	276.119	10148-81-9	150914	133013	C05283	HMDB11738	C05283	HMDB11738	39186928	31139252	55509360	54320916	40504264	35987496	30635260	27120316	30662282	34971588	48121756	28494394	29280928	47012364	28728368	31032062	52992624	34727480	31367732	39670332	41073148	40537540	53406280	44820340	37258692	45742080	42032752	51014188	44317924	38837312	39564672	42632224	47436784	40930020
577	gamma-glutamylglycine	Peptide	Gamma-glutamyl Amino Acid	33949	LC/MS Pos Early	100001294	1535	205.082	1948-29-4	165527	145071		HMDB11667		HMDB11667	5422035	5041845	14022174	13406624	8130713	6870392	6113872	2198758	5872373	8795162	6393435	4984122	4587761	9610127	4348942	4667682	11757556	5725402	5946104	7490837	6959827	6185646	8591615	11168582	6161543	9257320	8846276	7043231	7574056	5913062	6794510	7352317	10878864	6660021
578	gamma-glutamylhistidine	Peptide	Gamma-glutamyl Amino Acid	18245	LC/MS Pos Early	1235	2740	285.119	37460-15-4	7017195	5380197					650352	358229	476694	406545	443026	407368	515012	176033	359767	346207	449147	459197	318565	534701	350364	355770	741456	311119	337809	466384	469074	373122	372349	401885	722449	408850	518301	353092	328958	396868	372635	547348	384456	498917
579	gamma-glutamylisoleucine*	Peptide	Gamma-glutamyl Amino Acid	34456	LC/MS Pos Early	100001485	2940	261.144		14253342	21403145		HMDB11170		HMDB11170	246749	269102	434064	492630	290897	537710	381190	559361	423354	283525	344335	451469	400032	436073	368036	230526	484431	271819	341126	370713	507627	324615	344307	361855	335104	266775	536208	402299	351057	367148	397534	518711	339301	389201
580	gamma-glutamylleucine	Peptide	Gamma-glutamyl Amino Acid	18369	LC/MS Neg	1268	1685	259.13	2566-39-4	151023	133115		HMDB11171		HMDB11171	189766	145167	233042	302066	230834	272626	192034	371838	293566	142423	210458	297041	213083	273610	243962	182959	208954	225811	159973	179272	233006	210382	194251	202653	198471	255545	233103	182287	175444	214169	229788	262434	209446	269308
583	gamma-glutamylmethionine	Peptide	Gamma-glutamyl Amino Acid	44872	LC/MS Pos Early	100001313	2640	279.101	17663-87-5	7009567	5373147		HMDB29155		HMDB29155	799086	861420	810119	791158	777630	842789	760637	327709	797725	716752	1025705	627820	713829	1155172	515343	587179	1034735	633840	536324	763701	762165	664357	700304	968232	892318	1016080	727716	806987	632377	702108	691869	837961	998622	676743
584	gamma-glutamylphenylalanine	Peptide	Gamma-glutamyl Amino Acid	33422	LC/MS Neg	100000491	1825	293.114	7432-24-8	111299	99868		HMDB00594		HMDB00594	108046	78940	213118	221387	120801	100633	126493	114460	131441	102801	145582	124659	128387	170503	103677	106370	154504	138720	113105	105976	121792	122592	115169	143867	121058	159570	118570	127437	91444	132074	125571	143029	144827	128510
585	gamma-glutamylthreonine	Peptide	Gamma-glutamyl Amino Acid	33364	LC/MS Pos Early	100001314	1750	249.108	5652-48-2	76078708	21403107		HMDB29159		HMDB29159	1497508	1308602	1948066	1550560	1735530	1799963	1449600	771069	1661693	2084700	1424732	1458760	1406384	2110541	1317721	997267	2188789	1111707	1103349	2149709	1661179	1506571	1911693	1588921	1311669	1122799	1885536	1926808	1556360	1427543	1785977	1889763	1080620	1248226
586	gamma-glutamyltryptophan	Peptide	Gamma-glutamyl Amino Acid	33947	LC/MS Neg	100001295	1960	332.125	66471-20-3	3989307	2302065		HMDB29160		HMDB29160	39102	38857	56504	55857	37199	39939	37052	53237	47413	24868	42221	37743	41561	53790	36428	36677	52093	41145	35286	47673	45055	49982	35097	41120	28325	50754	37731	47933	34725	43698	40021	66005	39285	51942
587	gamma-glutamyltyrosine	Peptide	Gamma-glutamyl Amino Acid	2734	LC/MS Pos Early	1102	2518	311.124	7432-23-7	94340	85142		HMDB11741		HMDB11741	584466	767963	753161	672646	1093591	879186	688025	701941	785696	591771	1104647	601383	839755	1081066	591394	795604	896151	1169795	518634	768580	951723	893836	719402	819855	866265	1399977	632864	751785	602488	677238	781614	932595	1247945	1039329
588	gamma-glutamylvaline	Peptide	Gamma-glutamyl Amino Acid	43829	LC/MS Pos Early	100001126	2700	247.129	2746-34-1	7015683			HMDB11172		HMDB11172	2071460	1719155	2856167	2290566	2272343	3122140	1785278	2072981	2381294	1443350	1501643	3013858	1859867	2965497	2610673	1539571	2541054	1180234	1591249	2026111	2733082	1879232	2196112	1515490	2411904	2032251	2511765	2027834	1462904	2123799	2510502	2165025	2033579	2600631
4107	gamma-tocopherol/beta-tocopherol	Cofactors and Vitamins	Tocopherol Metabolism	52473	LC/MS Pos Late	100008998	2384	416.364								8391834	7542096	11617049	25913098	33441370	9919150	6630306	18319614	11538159	8916130	15170072	8726791	7741734	16604470	4169956	17926140	8445908	24877442	29751880	8440385	20997268	11018435	10130809	24600590	11267956	20167604	7730556	6808183	26260124	9988313	25714500	18049988	11118853	31808758
209	gentisate	Amino Acid	Tyrosine Metabolism	18280	LC/MS Polar	100000447	905	153.019	490-79-9	3469	3350	C00628	HMDB00152	C00628	HMDB00152	395469	1122880	285830	1395127	1108587	453120		889601	450236	764761	821636	371975	848068	399130		690260	1465134	364218	1067973	578847	1075507	262302	562275	223969	806006	433902	649155	521285	1016208	637449	901539	620346	276468	197784
4397	ginkgolic acid C15:1	Xenobiotics	Food Component/Plant	64200	LC/MS Polar	100021252	677	345.244	22910-60-7	5281858	4445152	C10794		C10794						38382						237985
4468	gluconate	Xenobiotics	Food Component/Plant	587	LC/MS Polar	338	2922	195.051	527-07-1	10690	10240	C00257	HMDB00625	C00257	HMDB00625	22544738	16777688	26593492	32832908	21842638	18286578	15880753	9423397	19334482	18286812	17203488	26553862	18982232	22867742	22039444	21758038	21564090	23682192	19357412	19079064	20171312	18186060	21619048	24424978	20469660	23594034	22959666	24194174	23418378	22651860	26064944	18950770	28436028	27988946
1131	glucose	Carbohydrate	Glycolysis, Gluconeogenesis, and Pyruvate Metabolism	48152	LC/MS Polar	572	2342	225.062	50-99-7	5793	71358	C00031	HMDB00122	C00031	HMDB00122	2394437632	2503952384	2445340160	2527793408	2371826176	2114224896	2403054848	1842827264	2239215872	2345198592	2375046144	2263860480	2446421760	2393983232	2191339520	2367385600	2492185600	2477843712	2525017856	2461800704	2325491200	2542737920	2365367296	2384478464	2394378496	2364514304	2628794112	2480649984	2531252224	2112407552	2286855936	2282853888	2420112128	2477954816
1309	glucuronate	Carbohydrate	Aminosugar Metabolism	15443	LC/MS Polar	100000257	3233.3	193.035	207300-70-7	444791	58552	C00191	HMDB00127	C00191	HMDB00127	5604040	6176332	7473964	8232145	6109405	6729419	5418015	11444692	6285142	9010187	6085983	10071338	4602775	7706985	5830182	7698666	6434645	5674865	5677932	5538833	6567025	5665091	5364608	6769988	4854371	7782241	8544892	7790728	5024940	7309152	6488570	5245154	7588477	9112780
4667	glucuronide of piperine metabolite C17H21NO3 (3)*	Xenobiotics	Food Component/Plant	62290	LC/MS Neg	100020491	3951	462.177										29387	97496	36695				870898		51729			39465				31369	71987		116417	24025		88957		60130			51044	40315	102594	249577		97323
4668	glucuronide of piperine metabolite C17H21NO3 (4)*	Xenobiotics	Food Component/Plant	62291	LC/MS Neg	100020492	3992	462.177										80521	221127	94776				1379671		230903			86001				67621	239436		452295	62673		195032		159056			183562	133715	196354	472419		296130
4669	glucuronide of piperine metabolite C17H21NO3 (5)*	Xenobiotics	Food Component/Plant	62292	LC/MS Neg	100020493	4039	462.177										29684	98719	37127				860921		76266			25425				29337	90602		119866			104017		59990			51269	49445	91794	220018		88057
42	glutamate	Amino Acid	Glutamate Metabolism	57	LC/MS Pos Early	561	1500	148.06	56-86-0	611	591	C00025	HMDB00148	C00025	HMDB00148	498824672	160210224	311973856	147724240	415524640	528961952	348743136	271292416	247367696	312454592	247647024	246078912	283125056	138915520	231094032	148430576	298842400	179925776	236804768	137290544	347180256	397952608	515345216	227440944	153704400	424515168	358623968	237110320	210724592	226652928	407943232	538732416	307823360	370032800
43	glutamine	Amino Acid	Glutamate Metabolism	53	LC/MS Neg	563	692	145.062	56-85-9	5961	5746	C00064	HMDB00641	C00064	HMDB00641	11523749	10538071	12647243	12929757	12062098	11128469	11449740	8375172	11370138	10164505	11761218	10046252	11211789	13825270	11729736	10742366	13290149	12046574	9219470	11736288	10313907	11494748	12072060	13511124	12739174	13405324	10836216	12746723	11608682	12392748	11074889	11442044	13918136	12354418
5782	glutamine conjugate of C6H10O2 (1)*	Partially Characterized Molecules	Partially Characterized Molecules	63657	LC/MS Neg	100020261	2404	241.119								35684	45628	32215	99560	20681	103472	76162	394800	34273	26170	24594	32427	37510	71650	59627	364004	44170	267071	62119		41977		42554	88896		17041	103558	48389		115776		302259	35703	70150
5783	glutamine conjugate of C6H10O2 (2)*	Partially Characterized Molecules	Partially Characterized Molecules	63660	LC/MS Neg	100020262	2526	241.119								72698	41934	43173	183500	26434	206409	214667	1007485	57404		39843	53553	65258	206362	69448	625050	27924	279731	77800	20836	56175		57557	133532	37176		97201	55815	44340	173753		1560837		138334
5784	glutamine conjugate of C7H12O2*	Partially Characterized Molecules	Partially Characterized Molecules	63658	LC/MS Neg	100020259	3053	255.135								67594	108814	63681	151385		129028	188895	803886	59864		33739	60196	54220	123826	104217	757618	55118	182141	112455		51999	36350	72206	121600	46795		183407	97783	20072	240597	21664	530565		136650
1543	glutarate (C5-DC)	Lipid	Fatty Acid, Dicarboxylate	396	LC/MS Polar	339	2900	131.035	110-94-1	743	3618533	C00489	HMDB00661	C00489	HMDB00661	581052	877119	3593985	1530120	916334	1357946	1279843	1070370	3314518		1184135	924335	2214266	1671594	1227573	2108281		716702			1866261	773795	837670	1577781	1027505	2373029	988754	826867	859520	1767635	2373268	1341309	2063455	1748917
120	glutarylcarnitine (C5-DC)	Amino Acid	Lysine Metabolism	44664	LC/MS Pos Early	100001593	2393	276.144	102636-82-8	71464488	21403175		HMDB13130		HMDB13130	4450515	3255248	6581375	4759991	3051162	6021304	4163099	3841331	8478954	4133703	3826345	5950651	7060285	3922519	6240312	4515563	6502741	4221628	3558212	4882060	6598576	3284117	4668856	5117549	4789382	2831908	5798742	5546061	3327241	4486221	3696460	5117597	5832434	5988980
1151	glycerate	Carbohydrate	Glycolysis, Gluconeogenesis, and Pyruvate Metabolism	1572	LC/MS Polar	1052	2070.4	105.019	600-19-1	752	732	C00258	HMDB00139	C00258	HMDB00139	131684144	81980128	123508008	136230784	134488160	61500540	52990960	90372152	100416104	62444068	149705136	110453936	62957404	118086056	64673172	134605696	57525764	129836312	144822304	68621856	148937520	136826192	75132064	134606032	48029740	105659760	83007392	50895832	153083616	145956880	153369024	143502320	73530016	123589192
2622	glycerol	Lipid	Glycerolipid Metabolism	15122	LC/MS Neg	1254	758	91.0401	56-81-5	753	733	C00116	HMDB00131	C00116	HMDB00131	3850887	2409766	1155840	1807280	1203506	1895659	3619402	4298270	1378359	1606520	1389472	2694446	2173204	2561642	1786309	3712175	1322311	1833919	1578474	972494	1555998	1713115	2725816	1166337	1336927	1095084	2021340	1316780	1090929	2593540	1609935	2579194	1155180	1375880
2623	glycerol 3-phosphate	Lipid	Glycerolipid Metabolism	43847	LC/MS Pos Early	100000258	580	173.021	29849-82-9	754	734	C00093	HMDB00126	C00093	HMDB00126	70410	453827	243858	427590	242568	109450	260077	488151	300947	380371	313504	262428	268581	306022	232075	418533	226634	240866	481065	389707	314451	198037	123415	199728	198942	312251	181715	286089	301643	286564	144877	176407	207489	156168
2058	glycerophosphoethanolamine	Lipid	Phospholipid Metabolism	37455	LC/MS Pos Early	100001620	659	216.063	33049-08-0	123874	110410	C01233	HMDB00114	C01233	HMDB00114	12911471	4290160	8734261	4631721	8643733	13163272	4184691	8908932	6705147	8396429	6789468	6841014	8107270	3536491	6213121	3654171	8661522	5239419	5163800	5964975	6199337	10366356	15016712	5136963	7532770	10031508	10642753	7340594	7407813	4702285	11298972	9760392	11011367	10141611
2054	glycerophosphorylcholine (GPC)	Lipid	Phospholipid Metabolism	15990	LC/MS Pos Early	100000269	672	258.11	28319-77-9	71920	571409	C00670	HMDB00086	C00670	HMDB00086	147835136	59611340	134249632	88882496	133162400	136289056	42890172	64754508	96708784	114705648	100494928	102615128	91880872	63576140	68339840	60759700	100630576	98588344	89503480	118510880	90167504	141009232	189043824	97214336	87012832	153932000	141343472	126507096	117499152	66863576	150589536	104658080	131043800	127523208
1	glycine	Amino Acid	Glycine, Serine and Threonine Metabolism	58	LC/MS Pos Early	340	1375	76.0393	56-40-6	750	730	C00037	HMDB00123	C00037	HMDB00123	106295912	118179584	204555328	198453504	152347936	143983056	116298720	54861968	112282128	159647840	126312584	99819608	98786224	158964704	94445408	96723952	192297984	108642080	119035944	138881504	128728000	109962136	168598432	175528672	116835992	161900480	149167472	119972568	145801936	107015312	132887696	128862528	188799392	116381760
5801	glycine conjugate of C10H14O2 (1)*	Partially Characterized Molecules	Partially Characterized Molecules	62146	LC/MS Neg	100020254	4335	222.114										50922	119232	115220				55562		114780			234524		48903	43654	151175			136145	31886		66534	41648	68029			32449	60645		288916		218015
3212	glyco-beta-muricholate**	Lipid	Primary Bile Acid Metabolism	62066	LC/MS Neg	100020214	4762	464.302								517878	39311	177286	80439	46595	490824	219683	117725	301449	204173	99540	191020	372272	83351	194131		140064	36746	117315	430172	28641	60387	166516	31605	728285	317266	126832	467912	427551	74329	357031	62611	857099	66708
3204	glycochenodeoxycholate	Lipid	Primary Bile Acid Metabolism	32346	LC/MS Neg	1628	5236.1	448.307	16564-43-5	12544		C05466	HMDB00637	C05466	HMDB00637	2970480	404275	14671450	3101889	1001515	16421220	3387459	27755452	6400928	5020856	5246152	2153383	4051969	4226735	1370250	1640923	4898192	3703017	967611	10607367	3148147	2240166	1443811	3509637	1764925	2228219	4805194	3182374	3049502	814933	3586139	835478	18775550	2765561
3217	glycochenodeoxycholate 3-sulfate	Lipid	Primary Bile Acid Metabolism	52974	LC/MS Neg	100006641	4820	263.628								612465	95520	537438	388710	133302	1020869	1391154	2158874	670836	273112	769342	486470	336401	710205	324033	1001676	1223349	658414	1156922	699105	614121	466946	566387	1247412	466464	609870	1239517	645696	595805	299078	879790	762457	870016	1262519
3215	glycochenodeoxycholate glucuronide (1)	Lipid	Primary Bile Acid Metabolism	52983	LC/MS Neg	100009264	4806	311.666								92680	92121	133417	59338	60056	265279	76965	598387	155003	253844	97236	408653	132870	231431	151670	26042	349547	70751	149460	374666	73004	38624	69250	134624	318044	222921	252520	775006	266268	81725	245055	117787	402284	182227
3197	glycocholate	Lipid	Primary Bile Acid Metabolism	18476	LC/MS Neg	342	5163	464.302	475-31-0;863-57-0	10140	9734	C01921	HMDB00138	C01921	HMDB00138	1104135	131546	2533875	851906	187631	1780263	321317	8132806	1801646	1461369	1365883	1108255	732173	1863661	593888	233546	1346535	1941281	754723	2584441	1657177	1126961	247138	852065	464244	1026977	724143	700660	719957	579365	2951319	747060	8027254	710548
3274	glycocholenate sulfate*	Lipid	Secondary Bile Acid Metabolism	32599	LC/MS Neg	100001989	4750	254.623								2804248	2587665	2878801	2907243	5177316	4816012	4710947	3496983	2950741	5460025	4011370	3305495	3207815	3467469	4834856	2071603	5295185	3807118	4156026	4131240	2928468	2711081	2977977	4851780	3605886	4309656	4472609	3653817	3534612	3293217	5773444	3610570	5571692	6116244
3229	glycodeoxycholate	Lipid	Secondary Bile Acid Metabolism	18477	LC/MS Neg	100000436	5281	448.307	360-65-6	3035026		C05464	HMDB00631	C05464	HMDB00631	1230334	239157			557495				3564451	1926510		1062202	2439488		741568				223908	7120892			258260		782339	700966	1041547	1661953	1258664	318685		318092
3279	glycodeoxycholate 3-sulfate	Lipid	Secondary Bile Acid Metabolism	52975	LC/MS Neg	100006642	4875	263.628								464589	94563	177544	60605	271322	365541	1072204	472820	1027739	448986	597897	697793	539720	604380	523834		799641	40230	1026768	2275562		116406	334589	215683	830281	278377	1128713	1632274	1146309	321062	560838	959384	518868	196448
3265	glycohyocholate	Lipid	Secondary Bile Acid Metabolism	42574	LC/MS Neg	100004083	5020	464.302								297869	31311	310201	250691	35339	194884	258418	714025	216605	68132	274176	176350	198771	189091	81731	260183	124048	326177	73927	189486	149362	75162	118707	110686	191466	185050	158791	219196	192744	50992	257121	70310	381034	151393
3239	glycolithocholate	Lipid	Secondary Bile Acid Metabolism	31912	LC/MS Neg	100001064	5357.1	432.312	474-74-8	115245	103116	C15557	HMDB00698	C15557	HMDB00698			106925		226603	76139		193311	101229	543843	168694		357468		58696			78983	72842	312424					233800	136124	54356		108896	81299		90280	67158
3240	glycolithocholate sulfate*	Lipid	Secondary Bile Acid Metabolism	32620	LC/MS Neg	100001657	5011	255.631	15324-64-8	72222	65188	C11301	HMDB02639	C11301	HMDB02639	1707901	649462	826603	168746	1036022	1740833	1698854	2961941	1407847	1517049	1132674	1896193	1626374	818306	1248394	234429	990944	1068491	3355202	3552765	1602748	501713	398440	1244359	2034173	1548451	2171393	1781645	2116909	1391872	887818	1888233	505191	2335067
2846	glycosyl ceramide (d18:1/20:0, d16:1/22:0)*	Lipid	Hexosylceramides (HCER)	57595	LC/MS Pos Late	100015882	3414	756.635								2241102	2989131	2072594	1665836	2323442	984385	1283394	1909608	2170359	1375095	1677372	1469949	2020462	1420921	1467622	2247324	2138535	1637430	1438123	1318510	1495870	1819692	2587541	1126020	1594778	1484497	2534188	1634850	1621992	873003	1434358	2037365	1900937	2251345
2849	glycosyl ceramide (d18:1/23:1, d17:1/24:1)*	Lipid	Hexosylceramides (HCER)	57448	LC/MS Pos Late	100015751	3667	796.666								387722	614217	381055	433300	278173			193984	240101	393224	116929		314093		173275	372004	222796		297422	358677			370990			191488	486894						456315	361273
2850	glycosyl ceramide (d18:2/24:1, d18:1/24:2)*	Lipid	Hexosylceramides (HCER)	57453	LC/MS Pos Late	100015745	3380	808.666								2358364	3273809	2336333	2218270	2435679	1009045	1821252	1763041	2190203	2097213	1571655	2302832	1906771	1151549	1368749	2835874	2252960	1972595	1720690	2690986	1058080	1380869	2566578	1349814	2293339	2074981	1588235	2416339	1448950	1125277	1631760	1766888	2477734	2273940
2832	glycosyl-N-(2-hydroxynervonoyl)-sphingosine (d18:1/24:1(2OH))*	Lipid	Hexosylceramides (HCER)	57444	LC/MS Pos Late	100015752	3839	826.677								956457	550946		664407			494921	450829	724412	933376	606103	1008312	1048571		716377	824316	704775	893716	764735	715757		651260		704984	1241842	772861	757589	764120	656818			799343	752583	857746
2836	glycosyl-N-behenoyl-sphingadienine (d18:2/22:0)*	Lipid	Hexosylceramides (HCER)	57421	LC/MS Pos Late	100015625	3420	782.65								2373227	3606112	1851625	2103214	2192906	790165	1469922	1855054	1667098	1828534	1563193	868920	1438814	1382026	1168965	2207652	2041263	1834705	1379292	1565169	1224541	1622736	2640315	1167869	1454640	1092880	2650005	1782950	2125752	706470	1362831	1511211	1769899	2188776
2825	glycosyl-N-palmitoyl-sphingosine (d18:1/16:0)	Lipid	Hexosylceramides (HCER)	53013	LC/MS Pos Late	100009272	2623	700.572								11542271	16714806	11365362	9777611	10613006	5567932	7135869	15652103	11578306	12902666	8545861	9269273	11241218	8227729	10189826	12893211	11580632	10919772	11950136	8712645	6967343	9287133	12992691	9123456	10707185	11944929	16345076	11437975	8260009	6593943	8901130	11515962	9550169	9967331
2826	glycosyl-N-stearoyl-sphingosine (d18:1/18:0)	Lipid	Hexosylceramides (HCER)	52234	LC/MS Pos Late	100001882	3053	728.604								1303011	2475323	1824875	1426895	1550662	624625	929311	1476630	1647588	1228481	1239513	968584	1143613	1153539	1075353	1695338	2054523	952944	1061426	977782	963438	1035167	1655849	1050592	989698	1076357	2633773	1422264	628909	736505	1019074	1244021	1378482	1365617
2837	glycosyl-N-tricosanoyl-sphingadienine (d18:2/23:0)*	Lipid	Hexosylceramides (HCER)	57445	LC/MS Pos Late	100015748	3724	796.666								1280404	2738294	1185175	594074	882788		856154	716813	1372587	780824	578335		1096061		837791	1176959	1193565		886845	1094712		429474	1386229	265305		673938	1570221	604399	517619			505135	1097428	729276
3254	glycoursodeoxycholate	Lipid	Secondary Bile Acid Metabolism	39379	LC/MS Neg	100002911	5033	448.307	64480-66-6	12310288	19973534		HMDB00708		HMDB00708	663398	136295	6185098	2136213	348416	3163650	545874	1207683	1706553	730116	524200	674532	588231	758816	410296	300628	973961	310263	132991	1655854	416221	335462	805698	231943	887483	799070	597426	1098301	282128	176334	729662	302158	5008562	439378
4217	guaiacol sulfate	Xenobiotics	Benzoate Metabolism	46111	LC/MS Neg	100004208	2344	203.002		22473	21078		HMDB60013		HMDB60013	251210	144759	287541	190023	2386819	254594	119220	319972	345380	127252	1020150	365878	325750	86315	213187	393894	83615	448779	218230	272535	1249986	574897	230053	325378	208174	254146	268812	134343	516805	636833	549247	605444	185819	532211
474	guanidinoacetate	Amino Acid	Creatine Metabolism	43802	LC/MS Pos Early	344	1937	118.061	352-97-6	763	743	C00581	HMDB00128	C00581	HMDB00128	3890351	3185003	2499695	2286057	2582534	2676904	2927218	1138976	1256767	3897832	2868831	1191968	2316057	2797854	1491676	3998652	4592090	3080881	2520575	2480819	2288171	2511488	2764842	2871174	2467359	3396696	4131794	2660668	2352002	2363833	2675270	1888789	5489079	2106589
509	guanidinosuccinate	Amino Acid	Guanidino and Acetamido Metabolism	32446	LC/MS Pos Early	100001212	1892	176.067	6133-30-8	97856	88329	C03139	HMDB03157	C03139	HMDB03157		205047	226959	491794		101057	43405	193600	78173	55670	170316	168168	114456	92244	292152			137401	245605		349213	102860	111404	157397	349045		190830		57546			68729
4082	gulonate*	Cofactors and Vitamins	Ascorbate and Aldarate Metabolism	46957	LC/MS Polar	100001586	2750	195.051	20246-53-1	152304	7969943	C00257	HMDB03290	C00257	HMDB03290	7420559	6441502	18007440	14651549	11485230	8646134	8841767	12211349	8506309	10679194	11620974	8581977	10359652	14384591	8893443	13380154	7556566	10780029	12744064	9580189	7038426	8631668	9180024	15269962	5564316	20617042	11987670	12048112	9414683	15898087	9910262	11613363	14474373	13816916
1388	heptanoate (7:0)	Lipid	Medium Chain Fatty Acid	1644	LC/MS Neg	925	3670	129.092	111-14-8	8094	7803	C17714	HMDB00666	C17714	HMDB00666	307714	336944	226999	191743	246515	223241	353574	236832	303273	349754	217944	205864	201050	132106	123700	216220	291434	161625	175842	207996	132765	167519	163304	159583	167715	140744	168541	225675	142987	133812	184769	128122	159155	180717
1558	heptenedioate (C7:1-DC)*	Lipid	Fatty Acid, Dicarboxylate	61866	LC/MS Polar	100019981	2816	157.051								1609709	1382777	2326331	1817798	776966	1244638	2103416	1079626	1230091	592988	704398	975610	932894	1195927	1623874	1503920	1527988	1490648	1379106	719932	1164763	966986	1305239	1385423	1663640	971978	3830557	1395216	730560	1725355	1001498	996021	1555755	1300079
1453	hexadecadienoate (16:2n6)	Lipid	Long Chain Polyunsaturated Fatty Acid (n3 and n6)	57652	LC/MS Neg	100009394	5398	251.202	28290-73-5	13932172	13628094		HMDB00477		HMDB00477	3098055	4502707	848675	1425605	1286597	1621507	4184369	7740859	1672351	763210	1248887	3648394	1208948	4198129	2373040	7300800	1656714	1528882	2209882	536672	937871	1614190	1628990	535186	993242	459385	1632300	929608	678353	3900554	1439992	1569590	1273415	1561177
1579	hexadecanedioate (C16-DC)	Lipid	Fatty Acid, Dicarboxylate	35678	LC/MS Neg	100001614	4615	285.207	505-54-4	10459	10027	C19615	HMDB00672	C19615	HMDB00672	335457	341439	428466	215799	172642	761244	673663	11864549	284478	350096	188073	634637	566032	286083	583931	1260561	273367	256661	333042	559519	337113	211044	822643	330180	560423	242428	1826660	571624	139269	371088	260673	1296056	318252	399658
2935	hexadecasphingosine (d16:1)*	Lipid	Sphingosines	57428	LC/MS Pos Late	100015723	1289	272.258			28533427					225441		189150		148282	307012		139822	95844	147631	115499	48610	79744				134230	66676	85140		200361	226358	225798	81831		102114	262033	102555		106403	243176	178478	225806	235504
1580	hexadecenedioate (C16:1-DC)*	Lipid	Fatty Acid, Dicarboxylate	61862	LC/MS Neg	100019975	4380	283.191								356191	220106	185182	215395	117067	1413665	478112	4703033	122850	299370	105994	1055339	307387	136748	192330	552922	208772	130352	177772	211587	142860	82081	240728	205620	158997	131060	559708	313862	90814	176833	247979	389209	261857	300082
1702	hexanoylcarnitine (C6)	Lipid	Fatty Acid Metabolism (Acyl Carnitine, Medium Chain)	32328	LC/MS Pos Early	100000781	3358	260.186	6920-35-0	6426853	4932273		HMDB00705		HMDB00705	3327558	3289122	3461291	2669778	1068012	2862787	4957607	3823702	8457182	976631	2494220	6064984	2374441	4100610	3407317	4922021	2113798	2787245	2315537	1993348	2870099	2045058	2440213	1756209	2516568	1638783	2148269	3207376	2191030	3595075	3078302	11144671	1320980	2794276
1660	hexanoylglutamine	Lipid	Fatty Acid Metabolism (Acyl Glutamine)	54907	LC/MS Neg	100001733	2780	243.135								77305	70384	41056	59775	22280	210051	244411	904243	67557		30365	58232	82597	78437	91245	225625	22505	73058	45502	35887	81498	28812	54565	31808	43636		66731	107380	29948	194271		302857		70240
4180	hippurate	Xenobiotics	Benzoate Metabolism	15753	LC/MS Neg	100000014	2106.9	178.051	495-69-2	464	451	C01586	HMDB00714	C01586	HMDB00714	2083514	3741865	3347574	9489311	10835628	8281567	6439186	19817164	9447955	10572359	19768812	9964144	17378172	2327901	9260772	9534456	8569618	13938640	16416297	17716240	21338568	8106090	8272005	10489726	9949701	10202142	10808526	10906217	8234954	19682146	13779049	6537111	7107250	9013245
67	histidine	Amino Acid	Histidine Metabolism	59	LC/MS Neg	355	755.9	154.062	5934-29-2	6274	752	C00135	HMDB00177	C00135	HMDB00177	14619158	15497466	17034804	18103640	16552576	14124470	16712767	11357296	15707640	17469730	20261556	17145266	15830709	16359913	15499268	14405258	17013268	15283506	15488027	18933054	15901019	18597702	16061332	15959305	16737550	18200756	13806206	15050731	16866298	15023790	18235238	18485296	13330849	16350450
441	homoarginine	Amino Acid	Urea cycle; Arginine and Proline Metabolism	22137	LC/MS Pos Early	100000961	2882	189.135	156-86-5	9085	8732	C01924	HMDB00670	C01924	HMDB00670	11047075	63702132	22489218	18623152	14475927	16633799	37056424	20494952	24986784	24578000	45109056	13876526	30603588	20496458	22321914	36061888	29503204	14262105	15047327	26146874	25173770	14281473	19047618	17285138	19213614	15214661	26789052	35770960	24566132	23807946	21706036	26843346	11807960	18491512
442	homocitrulline	Amino Acid	Urea cycle; Arginine and Proline Metabolism	22138	LC/MS Pos Early	100000963	1908	190.119	1190-49-4	65072	58582	C02427	HMDB00679	C02427	HMDB00679	213695	450383	728776	1360728	466578	312794	245469	367848	321265	164475	608606	371000	335097	314335	511120	378441	384849	276281	369052	243976	753073	421899	288399	355772	420793	229786	275808	309479	397859	541094	548781	670531	171247	428400
4595	homostachydrine*	Xenobiotics	Food Component/Plant	33009	LC/MS Pos Early	100001550	1750	158.118	1195-94-4	441447	390180	C08283	HMDB33433	C08283	HMDB33433	6120353	13707707	2450109	5394840	3203508	1167845	10735858	2992535	9952368	2041397	2325519	26533772	1191402	2891943	2121215	2700018	3993180	13909300	2435590	1812413	2814276	4252689	7241398	2565804	782242	2954986	1862709	17366644	2533576	1359483	3473737	1373042	1189051	3249606
200	homovanillate (HVA)	Amino Acid	Tyrosine Metabolism	1101	LC/MS Neg	117	1649	181.051	306-08-1	1738	5323114	C05582	HMDB00118	C05582	HMDB00118											37087		26461	35421	29455	21678		36764	28090		37515	27055			27636			25964				38288
73	hydantoin-5-propionate	Amino Acid	Histidine Metabolism	40473	LC/MS Polar	100002514	2080	171.041	5624-26-0	782	761	C05565	HMDB01212	C05565	HMDB01212	530733	570352	856988	864253	434942	609028	404661	2759719	968125	162965	413187	581054	595889	569844	1206925	932112	184550	478740	531269	1203179	572430	701282	561691	357012	830049	425127	396231	555574	532132	1012857	382056	1175698	438032	844598
5462	hydroquinone sulfate	Xenobiotics	Drug - Topical Agents	35322	LC/MS Neg	100001604	1395	188.986	123-31-9	161220	141624	C00530	HMDB02434	C00530	HMDB02434	454995	72536	653587	104088	83409	541049	101925	84029	39457	275755	94975		111823	49815	56477	28180	488600	179493	25634	195622	76469	108960	199354	42533	93031	86357	253059	192254	22953		46274		542869	99278
1590	hydroxy-CMPF*	Lipid	Fatty Acid, Dicarboxylate	62277	LC/MS Neg	100019794	1516	255.087								4179816	8688306	5478835	4290450	519865	750672	1132090	2938329	1707484	1641939	1318873	2916047	6681947	2147423	2330456	12322786	1890744	8718113	2080137	11569576	877999	5549787	509148	441106	1625759	1820489	571779	2490368	14343207	2545818	3615671	1816753	2305980	2437459
111	hydroxy-N6,N6,N6-trimethyllysine*	Amino Acid	Lysine Metabolism	62959	LC/MS Pos Early	100021123	2759	205.155								508348	511586	701401	708672	542281	1292768	772624	199699	828396	684450	575144	850931	566376	1051385	698393	596736	810054	522486	553160	853226	976518	232075	765668	801911	739173	467959	1090513	470658	608158	520373	589590	735450	558574	566247
41	hydroxyasparagine**	Amino Acid	Alanine and Aspartate Metabolism	62060	LC/MS Pos Early	100020205	1149	149.056		97663	88149	C03124	HMDB32332	C03124	HMDB32332	1077545	1201097	1678481	1606091	1510723	1711840	1170532	1013971	1226240	1030053	1111053	1333126	1395453	1662593	1399948	1369740	1597817	1328973	1216351	1360781	1721078	1091903	1311181	1179054	1101781	1477648	1323425	1330174	1216766	1456629	1334618	1540458	1295212	1530008
2872	hydroxypalmitoyl sphingomyelin (d18:1/16:0(OH))**	Lipid	Sphingomyelins	62851	LC/MS Pos Late	100021000	2056	719.57								3520686	3941551	3524413	2976852	3451066	2361887	3033997	3822210	2762866	3086665	3067422	2957035	3459442	3591877	2475508	3295693	4183860	3540909	3472736	1929037	2122424	2914528	4123851	3498597	3765589	3952351	4360353	3077495	2269889	2359378	3630365	2967494	3599826	3874267
3264	hyocholate	Lipid	Secondary Bile Acid Metabolism	34093	LC/MS Neg	100001279	5046	407.28	547-75-1	92805	21403098	C17649	HMDB00760	C17649	HMDB00760	257674	161254	277327	679779	84420	761269	429916	118786	354099	214580	291066	234749	263191	232200	208377	129345	367517	159324	141270	129733	135992	219153	280490	311031	214631	294326	432843	162735	317785	192134	327422	222783	484290	636929
422	hypotaurine	Amino Acid	Methionine, Cysteine, SAM and Taurine Metabolism	590	LC/MS Polar	358	2763.4	108.012	300-84-5	107812	96959	C00519	HMDB00965	C00519	HMDB00965	967724	143132	523355	234365	643157	797953	146280	600294	337396	324902	447472	440058	417597	214821	235798	153479	564670	315736		232855	226787	811830	1203212	240551	496199	518273	698915	580486	476099	391527	1115346	746314	685738	774380
3858	hypoxanthine	Nucleotide	Purine Metabolism, (Hypo)Xanthine/Inosine containing	3127	LC/MS Neg	171	1291.2	135.031	68-94-0	790	768	C00262	HMDB00157	C00262	HMDB00157	1507346	1512282	533799	536444	1133129	860558	974140	1389020	781885	500036	442002	826674	2493293	1112344	530267	1121778	652692	694689	818062	568666	819985	1276173	1321611	659938	711435	977667	627712	860651	655875	677181	1087530	1609707	705377	1076754
78	imidazole lactate	Amino Acid	Histidine Metabolism	15716	LC/MS Pos Early	100000263	2040	157.061	14403-45-3	793	389128	C05568	HMDB02320	C05568	HMDB02320	4395754	5182978	8224700	6997289	3868772	5333066	6141295	4454927	4330078	4805765	5559982	4317825	4819823	4321776	7118608	3807629	4635535	4157538	4360653	7538481	5000274	4582609	3795947	4099780	6475054	6457121	5934172	5298586	6210324	7688486	3830277	4388644	4656012	4154249
76	imidazole propionate	Amino Acid	Histidine Metabolism	40730	LC/MS Pos Early	100003434	2263	141.066	1074-59-5	70630	63798		HMDB02271		HMDB02271	173845	314033	173964	391809	569341	457011	173806			323672	440909	285009	187272	254612	273918	358802	319203	268726		220382		238535	416501		173887	530916		289782			346736	256384	359806	324247
5616	iminodiacetate (IDA)	Xenobiotics	Chemical	21025	LC/MS Pos Early	100000900	830	134.045	142-73-4	8897	8557	C19911	HMDB11753	C19911	HMDB11753	68258336	154112528	80800272	122532928	75219752	69344232	73330544	71102504	71468408	61577036	88571536	71456808	71606592	144192848	64169044	68272712	67788496	73149112	137814672	67988416	88367680	77743512	66533640	81505688	59771484	76050952	64815504	67601888	84392584	82987816	80462176	89350256	66992972	76561624
284	indole-3-carboxylate	Amino Acid	Tryptophan Metabolism	38116	LC/MS Neg	100002185	1710	160.04	771-50-6	69867		C19837	HMDB03320	C19837	HMDB03320				36054				37373	29804	23622	20853		26328		31144		21196	27985	59626	30387	23629				53285		23126	24299		22506		31940	18295
276	indoleacetate	Amino Acid	Tryptophan Metabolism	27513	LC/MS Neg	100001034	2200	174.056	6505-45-9	802	780	C00954	HMDB00197	C00954	HMDB00197	735811	789774	706648	703867	344875	1125788	781875	304100	922183	829628	1044229	598469	986418	781192	1514292	391481	1417315	563842	614364	1079169	666609	797479	852361	1095101	1985729	1032942	1313341	826317	404116	901813	739030	882915	1008724	669209
281	indoleacetylglutamine	Amino Acid	Tryptophan Metabolism	42087	LC/MS Neg	100001731	2535	302.115		25200879			HMDB13240		HMDB13240		25066				21975			34853	29900	24405		49712		32329			24034		24570	33377				53295	47596	25690	41512		18457			27927
275	indolelactate	Amino Acid	Tryptophan Metabolism	18349	LC/MS Neg	100000463	2286	204.067	832-97-3	92904	83867	C02043	HMDB00671	C02043	HMDB00671	1941484	2986046	3311775	3261895	2945649	4351687	2512922	1914783	3752496	2453400	3332459	2338490	3091244	2286188	3087815	1486588	4332601	2752983	2601755	2207844	3724481	2178107	2997418	2477417	2491808	3551717	3718987	3083573	1630895	1994755	2097305	3222156	3828687	3152980
279	indolepropionate	Amino Acid	Tryptophan Metabolism	32405	LC/MS Neg	100001083	2795	188.072	830-96-6	3744	3613		HMDB02302		HMDB02302	644645	361959	296704	365808	2549007	245251	228254	500770	1126407	363817	1753187	316940	253249	442620	450447	4171469	477732	5311525	841923	287230	3184896	1783039	204764	2082861	378970	1368998	345594	310181	1099724	3239768	1341679	2673826	860668	1669007
4599	indolin-2-one	Xenobiotics	Food Component/Plant	43374	LC/MS Pos Early	100004318	2575	134.06	59-48-3	321710	284794	C12312		C12312		444700	309760	238259	158699	91466	291615	352644	493466	515028	499990	129578	319648	498884	109750	585688		162252	70337	315762	536563	119419	375049	266437	579830	1434752	456886	380876	387924		266983	347299	280813	216709
3857	inosine	Nucleotide	Purine Metabolism, (Hypo)Xanthine/Inosine containing	1123	LC/MS Neg	361	1602.1	267.073	58-63-9	6021	21241953	C00294	HMDB00195	C00294	HMDB00195	211184	102069	88421	60273	139838	137691	64506	277821	54004	87584	65114	185858	948328	80998	116038	66440	103577	184594	48891	52261	177180	158177	153628	59933	139122	62050	47945	163328	54015	106093	194752	139458	161855	295294
3856	inosine 5'-monophosphate (IMP)	Nucleotide	Purine Metabolism, (Hypo)Xanthine/Inosine containing	2133	LC/MS Pos Early	362	650	349.054	4691-65-0	8582	5482599	C00130	HMDB00175	C00130	HMDB00175	4835896		2104051		2064353	5794919	288000	2596878	372049	935588	795686	1209594	937903	281209	800327		2742991	114264		135957	940699	3569004	6504049	871316	1618327	1469691	1931282	927543	1271868	588616	3626079	3899588	2841459	2999232
378	isobutyrylcarnitine (C4)	Amino Acid	Leucine, Isoleucine and Valine Metabolism	33441	LC/MS Pos Early	100001055	2810	232.154	25518-49-4	168379			HMDB00736		HMDB00736	6271986	15618364	21566978	20316650	3954924	21885506	5441857	7386106	15737429	8369245	8863938	42897040	16454681	5515002	42112144	7788729	8525488	8495483	8681312	31792978	24459064	7089740	8922989	14177637	15300742	11471488	18659680	7781795	11286152	16028539	31702960	13100214	5966307	7120677
379	isobutyrylglycine	Amino Acid	Leucine, Isoleucine and Valine Metabolism	35437	LC/MS Neg	100001590	1420	144.067	15926-18-8	10855600	9030891		HMDB00730		HMDB00730	67484	39206	84701	68689	49894	123148	48709	61036	41386	58521	53220	95536	51664	39734	100553	25115	59077	54264	69138	109930	85065	53649	48697	61742	104221	53111	117830	68870	64124	49273	82991	64944	72269	70960
344	isoleucine	Amino Acid	Leucine, Isoleucine and Valine Metabolism	1125	LC/MS Pos Early	376	2800	132.102	73-32-5	6306	769	C00407	HMDB00172	C00407	HMDB00172	1112246144	883779776	1124198272	1227863552	1155926528	1595136128	1282534016	1986236288	1247554304	969001536	1162768640	1358690048	1212770816	1197558656	1222156288	929663360	1285945088	1161959296	973986048	1209814272	1327676416	1081213568	1091018112	1176858368	1013499072	1007146688	1388161920	1106127872	1094850688	1102987136	1163199360	1236627840	1325219712	1331440768
789	isoleucylglycine	Peptide	Dipeptide	40008	LC/MS Neg	100003169	1992	187.109	868-28-0	342532	303621		HMDB28907		HMDB28907	99837	130678	156062	207182	150774	230914	130404	95745	170048	143331	178110	96514	148125	126936	155508	104378	99755	226139	128383	135407	198187	136690	220422	67595	94026	136672	128136	173519	119706	162236	123307	203666	145575	170793
3249	isoursodeoxycholate	Lipid	Secondary Bile Acid Metabolism	57577	LC/MS Neg	100002488	4809	391.285	78919-26-3	127601	113205	C17662	HMDB00686	C17662	HMDB00686	394373	765705	3597074	3209555	1237886	355489	345536	322793	1423350	775521	906942	356858	1327097	437858	532074	1188967	697638	533581	352475	526431	812582	200280	750942	461483	1186822	429887	356886	689026	179015	597480	162176	1398660	815824	194131
312	isovalerate (i5:0)	Amino Acid	Leucine, Isoleucine and Valine Metabolism	44656	LC/MS Neg	100000708	1564	101.061	503-74-2	10430	10001	C08262	HMDB00718	C08262	HMDB00718	308876	270327	235775	336774	181613	548902	305036	483858	454483	170340	379233	394597	428773	270106	447803	274232	235747	265467	285085	261450	455876	327466	379165	390700	300273	190067	432237	445809	246269	432986	287938	517276	239529	409050
315	isovalerylcarnitine (C5)	Amino Acid	Leucine, Isoleucine and Valine Metabolism	34407	LC/MS Pos Early	100001393	3085	246.17	31023-24-2	6426851	4932271		HMDB00688		HMDB00688	742903	1903043	865096	1865547	538293	2259136	532234	1405586	2505598	729342	1711515	3406669	2054329	1438837	2543198	2470737	527998	893961	1325609	614498	2577381	1295202	816523	1096269	935495	1000450	1192197	2297771	642278	4026085	2004909	2850526		1135172
314	isovalerylglycine	Amino Acid	Leucine, Isoleucine and Valine Metabolism	35107	LC/MS Neg	100001452	1950	158.082	16284-60-9	546304	475516		HMDB00678		HMDB00678	47757		60068	68576	26067	108990	30183	93806	70670	53315	48489	64695	60008	35904	77671	50739	54807	67240	44303	65004	67608	53755		75807	84682	69453	127572			53380	80168	70954	75609	58921
253	kynurenate	Amino Acid	Tryptophan Metabolism	1417	LC/MS Neg	98	2224	188.035	492-27-3	3845	3712	C01717	HMDB00715	C01717	HMDB00715	152402	339301	225872	251863	214005	359028	472101	458261	251144	162565	313726	298087	335071	233198	261030	326067	300276	218328	159084	266617	276584	137273	177736	237689	259854	386335	356179	248457	204191	217755	183395	223261	281120	326023
249	kynurenine	Amino Acid	Tryptophan Metabolism	15140	LC/MS Pos Early	100000265	2739	209.092	2922-83-0	161166	141580	C00328	HMDB00684	C00328	HMDB00684	14761694	21812588	21459286	18649404	26859788	23627008	14463013	16024371	16516481	15863799	24251756	15877428	19359276	20756712	20170368	16270728	23063948	17663698	17144588	21629902	27022742	17908742	24351142	34734604	18889754	26728338	25945418	21634338	14355422	17877252	19896328	21266056	21899588	22325204
1148	lactate	Carbohydrate	Glycolysis, Gluconeogenesis, and Pyruvate Metabolism	527	LC/MS Polar	482	1469	89.0244	79-33-4	612	592	C00186	HMDB00190	C00186	HMDB00190	1156158464	1980589056	488626080	735498112	1861062784	809912192	731491584	1374340480	874236480	1943452544	894934592	839266176	1478824192	1441029632	750213632	1234657024	2111386112	1238652160	901525888	975245504	471992992	1046231424	906826560	767705024	732453248	1311889792	1755819136	827994688	728065216	1020877248	1036256320	863419712	2513851904	897950208
2858	lactosyl-N-behenoyl-sphingosine (d18:1/22:0)*	Lipid	Lactosylceramides (LCER)	57422	LC/MS Pos Late	100015623	3842	946.719			24846893					3427699	981033	1450858	1026614	1885380	1407775	566848	1086200	794470	1048946	1416850	981209	720298	667685	662366	784400	1675194	275988	457921	584445	638017	2224504	5143867	1593615	1560509	1781299	4349562	763506	1234005	619551	2224809	1337086	2352955	3048268
2859	lactosyl-N-nervonoyl-sphingosine (d18:1/24:1)*	Lipid	Lactosylceramides (LCER)	57370	LC/MS Pos Late	100015620	3778	972.735			24846896					6304572	4004874	6038739	5549361	5185801	3631302	4211704	5616724	3044451	3753806	4134597	5730866	3891530	3536242	3709228	4420028	5183537	2920745	3277015	3045376	3836007	3938116	6946544	4117373	5675132	4732017	5406595	4797139	4299303	3458570	5038978	4188749	6285245	6915347
2855	lactosyl-N-palmitoyl-sphingosine (d18:1/16:0)	Lipid	Lactosylceramides (LCER)	53010	LC/MS Pos Late	100009030	2527	862.625	4201-62-1							16217615	13115922	14490461	13497813	13933351	13226674	14006657	16465980	14157408	11920387	12257366	17802268	15340127	14265109	15500109	14096630	14325978	15456734	12373322	10399438	12826172	10993074	14214673	15144399	16480792	14619569	13187199	14283837	9699764	15618743	13583081	13781157	16386161	15030768
418	lanthionine	Amino Acid	Methionine, Cysteine, SAM and Taurine Metabolism	42002	LC/MS Pos Early	100003892	1730	209.059	468821	98504	88959					265321	182250	349483	282325	328957	457255	222463	220187	147864	151054	643160	307264	220841	167146	241987		279294	144386	159102	191225	1575900	236146		295499	337002	155317	437537	227669	213297	214711	329096		280927	203613
1397	laurate (12:0)	Lipid	Medium Chain Fatty Acid	1645	LC/MS Neg	181	5300	199.17	143-07-7	3893	3756	C02679	HMDB00638	C02679	HMDB00638	65712196	86458424	16248594	27130218	19384780	40982028	81905800	172614096	20714996	22393910	34946780	35768096	26225060	47005908	26849320	114202824	28423222	42508072	29476964	7388606	27285568	36425588	33487744	16904446	24778896	36424132	52549616	23740178	7383708	48905220	18511904	48810256	38700308	41292256
1711	laurylcarnitine (C12)	Lipid	Fatty Acid Metabolism (Acyl Carnitine, Medium Chain)	34534	LC/MS Pos Late	100001392	1235	344.28	25518-54-1	10427569	8602997		HMDB02250		HMDB02250	6676532	7453080	11909582	8741958	2639474	5386532	6043994	22850992	19470440	1997103	5259184	14124287	4605050	5551940	5782379	9383960	3487987	7738212	4369370	3836367	7869214	3773200	7319780	4686104	6901650	4767819	8435282	9679931	2882876	6617681	7179478	20522264	4183223	7751878
297	leucine	Amino Acid	Leucine, Isoleucine and Valine Metabolism	60	LC/MS Pos Early	397	2864	132.102	61-90-5	6106						1266771328	1110583424	1316636544	1282491392	1467748096	1879061504	1574622592	2238276608	1512791296	1116420480	1388748032	1620690944	1479494144	1447100544	1541890432	1152362496	1352659968	1282652032	1105758208	1348938368	1560444544	1423876864	1240349824	1328009728	1200839552	1209239296	1426498176	1267784320	1211498880	1374050816	1328791680	1594691840	1384422656	1506656000
808	leucylglycine	Peptide	Dipeptide	40045	LC/MS Pos Early	100003185	2778	189.123	686-50-0	79070	71402		HMDB28929		HMDB28929	269554	222317	281373	345259	410404	705169	181964	259476	226089	153662	263539	261912	330495	331452	271286	188888	373712	331447	225679	191654	393551	679801	794554	189375	360020	363841	216453	337894	298594	270341	393999	622880	474214	530488
5021	lidocaine	Xenobiotics	Drug - Analgesics, Anesthetics	35661	LC/MS Pos Early	100001538	3250	235.18	137-58-6	3676	3548	D00358	HMDB14426	D00358	HMDB14426	71824616	5701701	2581643	30376618	59630620	172996528	1186031	87335416	10291634		174143280	10593489	94907384	31989916	14743300	19234322	192059936	18015500		15056502	31115378	40276948	150142384	6552504	34217468	14568047	18140664	111852104	49377708	40244396	13753080	13996205	43779152	122940344
2876	lignoceroyl sphingomyelin (d18:1/24:0)	Lipid	Sphingomyelins	57330	LC/MS Pos Late	100006298	3437	815.7	60037-60-7		24846875					306483360	253400368	253203584	253819136	302331040	128065544	203873280	311225056	244442496	192781152	271296032	215894048	219371696	269926880	209927776	234172544	225331664	227203248	231835040	157942448	189877168	257989072	343811296	275974336	284528160	370697664	382779456	216809616	224443536	180091232	266450304	283984448	162653600	282745504
1719	lignoceroylcarnitine (C24)*	Lipid	Fatty Acid Metabolism (Acyl Carnitine, Long Chain Saturated)	57515	LC/MS Pos Late	100015834	1603	512.467								1339217	2315326	2210701	3714135	2481644	1099557	1078527	1975979	1908407	1303671	2763325	2119908	2187548	1755941	1484264	1663648	1644727	3116068	2260523	1042253	2093645	1515765	2767081	2495409	1318446	2306890	4855512	1513058	3572766	1156699	3630681	3087939	1171010	2438371
1454	linoleate (18:2n6)	Lipid	Long Chain Polyunsaturated Fatty Acid (n3 and n6)	1105	LC/MS Neg	180	5535	279.233	60-33-3	5280450	4444105	C01595	HMDB00673	C01595	HMDB00673	1302756480	507439200	397175616	443312000	372483136	693135872	1329106816	1737079552	427671616	230013520	527088352	1003210048	556919808	1272817280	535702048	1247676288	627155008	504495968	421090560	290947424	407160800	765943360	595081536	306842784	289928544	137300688	461264320	411325280	401856416	858931136	342191840	848435392	381349792	618874048
1456	linolenate [alpha or gamma; (18:3n3 or 6)]	Lipid	Long Chain Polyunsaturated Fatty Acid (n3 and n6)	34035	LC/MS Neg	100001337	5450	277.217		5280934	4444437	C06426	HMDB03073	C06426	HMDB03073	110389864	76657976	27410770	45423864	51967432	57999488	138172576	216541392	33194994	19176468	37161240	77339584	40767208	172378736	33261006	221399232	57526168	66776864	40010092	17773372	35328592	50637780	48910400	20927872	22996046	13624192	37415296	21477630	33683576	68855008	21157016	73742368	31255264	67362376
1739	linolenoylcarnitine (C18:3)*	Lipid	Fatty Acid Metabolism (Acyl Carnitine, Polyunsaturated)	57511	LC/MS Pos Late	100015831	1310	422.326								383399	184535	349640	660871		332824	491110	761086	505206		105049	548015	183331	757709	295670	1029003		571880		405380	472167	239845		158585		263256	209684	157951	344487	403322	211220	1164430		781172
2720	linoleoyl-arachidonoyl-glycerol (18:2/20:4) [1]*	Lipid	Diacylglycerol	54955	LC/MS Pos Late	100010922	2590	658.541								454965	767588	452151	946178	1477472	812116	500229	626483	1620833	412474	853115	997280	336194	807239	605508	847194	1106492	528112		1990610	654393	910563	541678	1138657	598760	425803	396120	777536	1336661	271243	376270	600766	501945	711617
2721	linoleoyl-arachidonoyl-glycerol (18:2/20:4) [2]*	Lipid	Diacylglycerol	54956	LC/MS Pos Late	100010923	2650	658.541								562045	1548503	912483	1337983	1855198	994348	742933	951227	1596158	665369	1049807	1025205	304400	1142235	753111	1469175	1395526	621721		2201108	935255	1110992	792242	1541937	1330491	735856	990087	996802	1591532	414492	560166	1030479	841489	1276975
2713	linoleoyl-linolenoyl-glycerol (18:2/18:3) [2]*	Lipid	Diacylglycerol	54964	LC/MS Pos Late	100010927	2478	632.525								78848	265720	284476		860260				398723	150139	369258			614226		75910	402991	164292		758285		987761	244014		178584				317771			245209		343471
2710	linoleoyl-linoleoyl-glycerol (18:2/18:2) [1]*	Lipid	Diacylglycerol	54968	LC/MS Pos Late	100010941	2720	634.541								730382	164431			1301725	368264	375443		1521100		816056	556283	289381	2158842	296848	400341	1191118	649178		2138135	264029	1940725		1168143		376704		486026	937007	252576	501597	774803	630320	750498
1738	linoleoylcarnitine (C18:2)*	Lipid	Fatty Acid Metabolism (Acyl Carnitine, Polyunsaturated)	46223	LC/MS Pos Late	100003151	1430	424.342	36816-10-1	6450015	4952667		HMDB06469		HMDB06469	3918811	3223257	4475865	5791673	3202198	4570655	3579843	5139819	5530973	1674811	3146292	7025604	2802208	4952282	4249592	4402277	4079936	3494634	2141069	4034270	3989048	3924562	3222471	3016625	2103655	3142774	2778923	3329205	3829059	4013891	3133145	7762891	2208861	5235410
1786	linoleoylcholine*	Lipid	Fatty Acid Metabolism (Acyl Choline)	57463	LC/MS Pos Late	100015760	1388	366.337								2015947	287928	7619471	5730512	4534120	471840	590875	1744161	2777245	5686871	13810233	4839619	2813457	3244615	2790989	6205699	1090404	8002612	8125396	10421982	9614165	13894447	8245909	8136357	4569335	10284883	4257142	9846860	9289387	4988853	8857006	1847800	2884176	6345210
3237	lithocholate sulfate (1)	Lipid	Secondary Bile Acid Metabolism	62526	LC/MS Neg	100020823	4811	227.12								206764	390953	103857		121705	229069	167902	233551	450880	645905	195931	465469	381408	79567	372466		247426	526039	547191	242748	249172	32588	20584	398265	532431	244170	277751	213089	93621	455359	105141	520365	255614	138800
99	lysine	Amino Acid	Lysine Metabolism	1301	LC/MS Pos Early	407	2850	147.113	56-87-1	5962	5747	C00047	HMDB00182	C00047	HMDB00182	682259520	1005292800	798989696	784881920	918967744	883411136	884538112	478939008	1065211520	903623488	1151515520	763711296	960020352	921364672	864207872	809676288	886642752	713560192	802211200	1132963072	1042452224	837640704	973040896	883377920	1059000128	973606400	905246336	874135680	996445568	833865472	813940032	1080476928	468824672	783270720
1353	malate	Energy	TCA Cycle	1303	LC/MS Neg	409	615.6	133.014	6915-15-7	525	510	C00149	HMDB00156	C00149	HMDB00156	9865355	6945047	6925183	8177209	8171730	12066950	7499846	8348775	8763505	6101996	7011013	7212825	13269816	8837037	8904381	6603434	8086313	9561829	5634255	5778508	6805561	7728827	8273847	8539016	8908854	6545647	9191943	6128116	6634669	8170252	7125131	9270102	9450559	8790629
1555	maleate	Lipid	Fatty Acid, Dicarboxylate	20676	LC/MS Polar	100000707	2640	115.004	110-16-7	444266	392248	C01384	HMDB00176	C01384	HMDB00176	1210536	822501	959741	1064678	1061847	1892652	1039239	1438066	1092143	1047678	702640	1577458	1448365	1462561	1303499	1132769	801371	1431158	1069987	849549	973177	1406204	1213941	2034138	1345656	545783	1032074	816771	995207	1618141	1535596	1131951	1358463	1104177
1204	maltose	Carbohydrate	Glycogen Metabolism	15586	LC/MS Polar	913	3329.4	387.114	6363-53-7	10991489	388469	C00208	HMDB00163	C00208	HMDB00163	2568191		817941	98419	1325367	3036897	235372	1163729	331631	646710	317021	610287	1212836	212276	504646	233024	1367626	510553			926963	2605850	3388633	864295	774644	1231711	2714854	695508	662424	750412	2380915	1437826	1861833	1737400
1201	maltotriose	Carbohydrate	Glycogen Metabolism	44688	LC/MS Neg	100000276	812	503.162	1109-28-0	439586	388669	C01835	HMDB01262	C01835	HMDB01262	1231191		494444		651123	1837941	38598	722392	151519	281299	218264	82050	479208	25688	219358		631525	86846			424751	1279870	1994006	264435	330800	729570	945125	382309	333523	242092	1200211	786634	721860	799439
1256	mannitol/sorbitol	Carbohydrate	Fructose, Mannose and Galactose Metabolism	46142	LC/MS Polar	100001740	2320	181.072		5780	440	C00794	HMDB00247	C00794	HMDB00247	3519723	2863183	3431630	3491251	2977837	2913095	2574854	4539157	2555010	2517961	3833794	57806664	2933015	4272579	2562852	2771223	3625123	4617845	2326833	2429908	2514378	3201422	3035724	5530275	2901917	5194526	3435817	2715591	3882666	3230711	6867540	2611809	2981793	4306354
4619	mannonate*	Xenobiotics	Food Component/Plant	62864	LC/MS Polar	100003695	2736	195.051	642-99-9	3246006	2496757					7914430	8108865	11502328	16601093	14266538	8318871	6846209	8079883	8460455	5920822	7839601	9100489	7203303	10489443	8294486	12065974	7673196	7835584	8250198	6988983	10996904	7579591	9207831	10823748	7922220	12449544	8336614	8786784	10845231	11230163	9590157	8714480	8711880	11858892
1257	mannose	Carbohydrate	Fructose, Mannose and Galactose Metabolism	48153	LC/MS Polar	803	2200	225.062	3458-28-4	18950	141983	C00159	HMDB00169	C00159	HMDB00169	16878974	17318102	16514912	18597524	20037060	17220536	18217874	25864372	15651826	17120946	16957334	22713538	17468396	22437896	22319040	26398024	12721090	16729436	18269374	19284222	19018866	20520646	17461020	25739376	18903266	24729778	15498682	14136032	24371904	17616310	26790168	16431592	16428016	26728324
1404	margarate (17:0)	Lipid	Long Chain Saturated Fatty Acid	1121	LC/MS Neg	891	5731	269.249	506-12-7	10465	10033		HMDB02259		HMDB02259	23939602	16062852	11874689	6100352	9159552	13651873	29658428	36781960	8077365	11931098	12544281	20958834	13934809	19490356	12855789	26702348	16510733	8312864	15202374	8510841	9942060	16053753	17323600	7541201	10016671	4192838	20010774	13382588	8769467	19905722	10763152	12417660	15594863	14379878
1715	margaroylcarnitine (C17)*	Lipid	Fatty Acid Metabolism (Acyl Carnitine, Long Chain Saturated)	57512	LC/MS Pos Late	100004054	1424	414.358	106182-29-0		35015987		HMDB06210		HMDB06210	426131	392903	468439	311471	131722	308244	338617	511412	417589	203858	168116	288599	245696	197265	327028	314997	456422	177247	285694	244829	271680	231637	496586	330785	286758	285212	668938	431804	136656	365223	279345	331030	295370	371324
1466	mead acid (20:3n9)	Lipid	Long Chain Polyunsaturated Fatty Acid (n3 and n6)	35174	LC/MS Neg	100001472	5650	305.249	20590-32-3	5312531	4471956		HMDB10378		HMDB10378		2125208	2294979	896708	1741046	1800644	3661664	4461643	851172	2080468	1657088	2600913	1327829	2005942	1222820	4567117	1565012	743975	2207317	1288401	1305792		2305484	573754	1740406	1486422	2098483	1932591	692196	1870004	1248508	1473669	3438169	2167716
5805	metabolonic lactone sulfate	Partially Characterized Molecules	Partially Characterized Molecules	63153	LC/MS Neg	100021331	4802	427.216								246215	151127	108310	97407	152354	262483	341309	268156	160045	258962	297175	404654	158965	448623	315842	138252	429724	177614	225131	208024	156877	309849	130135	627562	181009	310985	484723	347784	117005	218992	294816	183064	329643	210174
386	methionine	Amino Acid	Methionine, Cysteine, SAM and Taurine Metabolism	1302	LC/MS Pos Early	415	2526	150.058	63-68-3	6137	5907	C00073	HMDB00696	C00073	HMDB00696	459781120	448119872	471307264	517785728	463644992	505518720	435311040	277335392	512464608	484211296	581206016	445534624	469369536	574312640	391423104	386433376	589233344	472144064	397488224	515660928	473692992	488666528	517214688	554789888	438734016	528117696	480417056	474487520	475856640	420872672	467830368	485986048	520957696	488022080
391	methionine sulfone	Amino Acid	Methionine, Cysteine, SAM and Taurine Metabolism	44878	LC/MS Pos Early	100004635	1250	182.048	820-10-0	69961	63154					1507312	1972330	2414053	2272622	1238137	2885051	1555935	1092008	1213004	1470660	1183338	1340800	985723	1289099	1096875	1400317	2039402	979398	1117471	1547948	2004741	1223945	1785719	992572	838915	1045109	1252027	1439994	1891976	1591392	1232610	1955571	2111645	1479462
392	methionine sulfoxide	Amino Acid	Methionine, Cysteine, SAM and Taurine Metabolism	18374	LC/MS Pos Early	100000039	1272	166.053	3226-65-1	158980	139840	C02989	HMDB02005	C02989	HMDB02005	12528138	9102841	16416040	13409484	14212665	15449587	9169769	7549597	13131990	10595403	16041648	12711201	9705653	17498478	11003836	9693882	13777229	11106839	12246179	11636189	19886632	15724926	14718434	15709852	8567199	15616513	11216458	10002215	17134698	14831806	14524760	19598870	15066892	15582115
4749	methyl glucopyranoside (alpha + beta)	Xenobiotics	Food Component/Plant	46144	LC/MS Neg	100005864	1070	193.072								56149	35202	49434	70411	57152		64440	58849	61623	38659	156340	210204	27735	66538		241887		90296	43288	72387	59428	63108						36478	217942	106935	142060	134305	38121	91855
4253	methyl-4-hydroxybenzoate sulfate	Xenobiotics	Benzoate Metabolism	48429	LC/MS Neg	100006116	2873	230.997								61639	68802	43599	225310							44833		16517			1159137	22640	25977	32562			123138			43044	56615					26997	84608		41861
1658	methylmalonate (MMA)	Lipid	Fatty Acid Metabolism (also BCAA Metabolism)	1496	LC/MS Polar	418	3078.4	117.019	516-05-2	487	473	C02170	HMDB00202	C02170	HMDB00202	4452623	2175418		5449019	5785432	4790547	3085120	2702312	4874581	3050178	4369967	4726242	3929426	5702722	7899202	3491982	3430740	3205860	5012590	4414789	4765244	4115582	6435149	5700623	4658563	5768523	4986622	4746143	5186186	6201494	4155782	4591128	3480104	3395156
363	methylsuccinate	Amino Acid	Leucine, Isoleucine and Valine Metabolism	15745	LC/MS Polar	2051	2800	131.035	498-21-5	10349	9922		HMDB01844		HMDB01844	1245269	1770396	1146708	1107864	1606898	1493834	2922521	1669781	1293334	853616	2209791	1409381	1222203	1143552	1411060	1226169	1067816	1304402		1362712	1071717	1034426	2110863	1625995	1919545	1124902	2209525	1912909	2150428	1225121	1617921	1727975	2265523	1785478
2021	myo-inositol	Lipid	Inositol Metabolism	1124	LC/MS Polar	363	3506.3	225.062	87-89-8	892	10239179	C00137	HMDB00211	C00137	HMDB00211	31229152	16767901	34962444	23889314	24474194	43582496	18559710	21743450	22120214	20062466	31524694	26759732	35480124	29736826	25667930	21768036	27052816	29983682	13821385	18917520	32562014	31309390	29544578	27624980	22146822	23039236	29477540	13119331	29307616	22905130	34425392	31872360	16736839	31345590
1401	myristate (14:0)	Lipid	Long Chain Saturated Fatty Acid	1365	LC/MS Neg	519	5440	227.202	544-63-8	11005	10539	C06424	HMDB00806	C06424	HMDB00806	289532736	190644800	67554712	64310240	62818724	144621968	349257504	504625888	53461332	85035688	100631936	165428048	98974176	172068192	109551536	304898400	121546368	88088544	120919528	35160308	85300112	120300368	155285776	37565084	64590892	40108892	196012496	90363760	31052488	203966912	70488256	109010024	142942976	111422296
1414	myristoleate (14:1n5)	Lipid	Long Chain Monounsaturated Fatty Acid	32418	LC/MS Neg	100001198	5346.9	225.186	544-64-9	5281119	4444564	C08322	HMDB02000	C08322	HMDB02000	50173708	51604248	12308369	20087838	14418968	28683770	61448332	87203720	13725294	17421168	19372174	40905696	18235926	35498276	23316366	75214288	19447946	22971916	23665996	5455931	14463344	19990150	30061314	6223371	11148495	10636520	20421068	15999979	5500982	48368308	12901033	19976140	26857382	24921828
1731	myristoleoylcarnitine (C14:1)*	Lipid	Fatty Acid Metabolism (Acyl Carnitine, Monounsaturated)	48182	LC/MS Pos Late	100006051	1316	370.295	889848-55-9	90659872	34999520					8639310	5859894	13771371	9570364	3779541	7801178	9896398	36024988	18151982	1764489	4618518	21047872	6010466	8868388	6839314	13739975	3984869	8266592	3812729	5836658	7011558	4041575	8371705	5995211	6630561	3544676	4710934	9814090	4384199	9893963	7155569	28578712	3879334	9190044
2866	myristoyl dihydrosphingomyelin (d18:0/14:0)*	Lipid	Dihydrosphingomyelins	57365	LC/MS Pos Late	100009038	2060	677.559			24846886		HMDB12085		HMDB12085	2868385	5472748	3469586	3041597	2505057	1318800	2113078	3947516	4795264	3520205	3064179	1165006	2339485	1680483	2855208	4738922	3719019	2026769	4546940	2029945	2754782	4216047	3126774	2649514	3540772	5154846	9283732	2941745	1486639	2403666	2562426	3176931	2293995	3444859
1712	myristoylcarnitine (C14)	Lipid	Fatty Acid Metabolism (Acyl Carnitine, Long Chain Saturated)	33952	LC/MS Pos Late	100001270	1350	372.311	18822-89-4	6426854	4932274		HMDB05066		HMDB05066	2732066	2773452	3441791	2378504	1254443	2852683	2954608	13488674	5881114	1139467	1779184	3584312	1734699	2225789	2378805	3740614	2261468	1977396	1783331	1506178	2591330	1855014	3240098	1866487	2612058	2446049	4221733	2917956	1077903	3168831	2394012	6439287	2382643	3345017
131	N,N,N-trimethyl-5-aminovalerate	Amino Acid	Lysine Metabolism	57687	LC/MS Pos Early	100015962	2186	160.133		14274897	34236878					90231792	85749144	116136704	147362864	121111760	90431656	68723664	78557464	43911944	106113520	134323808	121940760	83560112	132409296	50976096	133671208	80472904	128218968	112170136	87941424	118195696	143154944	61540008	119249008	53990988	128148168	66461816	88146952	103549696	98942072	106733640	104777768	69251440	101733512
466	N,N,N-trimethyl-alanylproline betaine (TMAP)	Amino Acid	Urea cycle; Arginine and Proline Metabolism	62947	LC/MS Pos Early	100020217	2470	229.155								35486784	49609688	80548096	81593360	51366776	75196056	68469520	43392044	53914188	36581820	60095948	63681060	50984352	67249416	46625996	48596860	51955916	54215212	34761908	50372116	78636648	35528672	57680652	56995444	39726928	45963156	59832912	45098924	42531228	52016476	49803516	63095496	49653608	58367808
130	N,N-dimethyl-5-aminovalerate	Amino Acid	Lysine Metabolism	62819	LC/MS Pos Early	100020842	2290	146.118										148223			228156			162928	314541		214936	3806436		278372	355025		284392	133870	287223		120338	824644	191160	1181415	766675		188892
32	N,N-dimethylalanine	Amino Acid	Alanine and Aspartate Metabolism	63151	LC/MS Pos Early	100020371	1370	118.086	2812-31-9	5488191	4589713					110934296	270888576	48545640	18876514	8973243	104630496	332629856	16677257	239333664	14065583	36332716	132326152	77341648	10427944	166650800	9718288	11320601	12823427	22937500	256670704	13158073	12514273	49401420	23698584	119761080	17941140	151313888	124170360	45754964	7156129	17370508	34951336	79733528	20237490
4626	N-(2-furoyl)glycine	Xenobiotics	Food Component/Plant	31536	LC/MS Polar	100001086	1230	168.03	5657-19-2;5657-19-2	21863	20549		HMDB00439		HMDB00439				285576		151447				366977	482581			211131			96593	255651	106108		188312	335233		154275		216339		1157293	147667		1046739		1650526	53423
72	N-acetyl-1-methylhistidine*	Amino Acid	Histidine Metabolism	43255	LC/MS Pos Early	100004299	2100	212.103		53859791						287719	226670		60673	196495	165517	414571			153808	186232	189374		132256		41581	145809		93895		138270		601099	93452	359931	140259	224554	184272	168868		53611	82440		46553
1640	N-acetyl-2-aminooctanoate*	Lipid	Fatty Acid, Amino	62059	LC/MS Neg	100020204	3943	200.129		95555	86248		HMDB59745		HMDB59745	293590	177501	102871	183943	258921	153337	521398	81715	167181	253618	270164	168022	218459	117602	137458	113386	203858	154085	129171	190156	121002	192903	200459	257811	132603	216622	651561	278221	287615	102713	299125	104085	288345	233767
71	N-acetyl-3-methylhistidine*	Amino Acid	Histidine Metabolism	43256	LC/MS Pos Early	100002204	2056	212.103	37841-04-6	193270	19993498					498653	249523	299382	206984		491822	924126		691487	592523	142748	457351	475574		723582		275363			741389	196599		314593		1178994		1350975	677704					147279	64269
5711	N-acetyl-4-chlorophenylalanine	Xenobiotics	Chemical	64175	LC/MS Neg	100021787	3500	240.043	23434-92-6							282128	514055	156685	232306	299663	178580	287017	367406	300092	329895	199165	218383	282248	267697	258264	297427	283753	255031	226488	224920	178842	221909	210710	233471	231236	267976	236183	182277	235533	275741	261788	297846	351902	207734
53	N-acetyl-aspartyl-glutamate (NAAG)	Amino Acid	Glutamate Metabolism	35665	LC/MS Pos Early	100001612	1035	305.098	3106-85-2	5255	5065	C12270	HMDB01067	C12270	HMDB01067	190767	399784	244204	214831	258624	92947	116604	110872	288020	286567	198339	243100	297564	142129	334489	192505	113736	269915	357369	192950	178955	243671	297316	75260	161746	178196	101518	167469	227678	348785	296306	346696	146615	184985
3975	N-acetyl-beta-alanine	Nucleotide	Pyrimidine Metabolism, Uracil containing	37432	LC/MS Neg	100002102	773	130.051	3025-95-4	76406	68881	C01073		C01073		153664	182228	146497	148017	189019	116035	171021	148906	175904	134154	160312	138139	190061	222608	202538	164413	99815	209580	159396	109668	176786	164765	124406	174364	137919	187533	166504	158760	161471	178089	130083	206712	138482	174649
490	N-acetyl-isoputreanine	Amino Acid	Polyamine Metabolism	62309	LC/MS Pos Early	100020487	2305	203.139		131802901						6534694	14298013	13362731	10441247	7112361	11443817	8945591	9157931	12086091	9459263	8245769	10889480	11537170	9676329	6443928	6616767	11390808	10825698	4695356	9866384	9323346	4207399	9452405	9171894	9683556	6875024	9631623	17385516	5796579	5991614	8876827	8559215	9748094	12540296
30	N-acetylalanine	Amino Acid	Alanine and Aspartate Metabolism	1585	LC/MS Polar	1110	1564.8	130.051	97-69-8	88064	79449	C02847	HMDB00766	C02847	HMDB00766	18133660	9800855	13079247	13833850	18640564	21803772	19149124	13763267	18356252	9404013	11681153	19133208	18187900	18590276	19976870	17983424	13098146	18079984	10533015	10615913	13353281	10304820	10771799	33593712	18551830	18967026	18935658	10695053	9550092	21333218	19096558	13931785	19642358	20703842
447	N-acetylarginine	Amino Acid	Urea cycle; Arginine and Proline Metabolism	33953	LC/MS Pos Early	100001266	2245	217.13	155-84-0	67427	60752	C02562	HMDB04620	C02562	HMDB04620	2070783	2355548	2050871	1503926	4436365	2345518	4011920	1163146	2793819	3675420	4600923	1990284	2826782	2005295	3454281	1252704	2335648	2525030	2300890	3064791	2652625	2277112	4259647	2908291	2683182	3366937	3206105	2247052	2742407	1919078	1819734	2448456	1189266	1884455
40	N-acetylasparagine	Amino Acid	Alanine and Aspartate Metabolism	33942	LC/MS Polar	100001257	2250	173.057	4033-40-3	99715	90090		HMDB06028		HMDB06028	731599	399033	222088	195791	852369	248357	1252800	97485	265840	564082	910355	204383	225090	226059	301728	240641	338112	247267	307590	552032	118733	728181	739903	1070474	428167	493910	1367735	382405	662228	348401	254079	218470	206890	162826
36	N-acetylaspartate (NAA)	Amino Acid	Alanine and Aspartate Metabolism	22185	LC/MS Neg	100000787	620.5	174.041	997-55-7;997-55-7	65065	58576	C01042	HMDB00812	C01042	HMDB00812	1179503	1142131	1315810	1454006	952736	1184835	977003	694654	1174025	736864	1168955	1251091	1035215	1194491	951526	1156090	879802	1153155	1176738	889446	1349751	1205479	1033464	1314096	1043234	933945	1010635	910165	1083605	1182261	1291639	1246830	924250	1212620
81	N-acetylcarnosine	Amino Acid	Histidine Metabolism	43488	LC/MS Pos Early	100004046	2141	269.124	56353-15-2	9903482	8079136		HMDB12881		HMDB12881	739547	904702	2168618	1714248	1061364	1053362	1064086	898701	567757	481582	1103113	720930	810182	1351643	712830	782301	2424573	909473	540961	1216146	1128268	711912	1248599	929445	1286076	841279	1340204	1033092	959291	711572	672263	678908	1044738	880309
452	N-acetylcitrulline	Amino Acid	Urea cycle; Arginine and Proline Metabolism	48434	LC/MS Neg	100001577	940	216.099	33965-42-3	656979	571213	C15532	HMDB00856	C15532	HMDB00856	34914	24450	22381		109587	29265	79818	28463	25719	59142	109528		18933	44827	53426		38695		38380	75607	33334	43962	57521	69816	38109	113539	80909	45146	54995	25872	22257	42197		22355
1335	N-acetylglucosamine/N-acetylgalactosamine	Carbohydrate	Aminosugar Metabolism	46539	LC/MS Pos Early	100006435	715	222.097								326442		384566	423762	406343	371245	291772	349905	247684	324042	411187	268936	371322	289262	312841	361111	372000	361423	491396	466941	493156	335617	307696	237909		336656	262971	386160	457145	593719	215888	266932	449083	432129
1332	N-acetylglucosaminylasparagine	Carbohydrate	Aminosugar Metabolism	48149	LC/MS Pos Early	1215	1212	336.14	2776-93-4	123826	21403014	C04540	HMDB00489	C04540	HMDB00489	422370	297975	346076	231709	262375	527346	290416	366167	295780	369747	275614	241537	233739	273337	229755	190496	384025	247653	264617	320455	367493	392884	492079	291856	281166	294670	391445	284987	249367	275218	326917	444391	325433	351671
45	N-acetylglutamate	Amino Acid	Glutamate Metabolism	15720	LC/MS Pos Early	100000282	1050	190.071	1430871	70914	1266066	C00624	HMDB01138	C00624	HMDB01138	261099	310862	323396	326095	315355	449022	394742	652803	296245	356993	343456	306078	428843	393015	365460	272621	452649	388079	379903	280389	434594	285050	398396	711517	268523	354271	945510	376372	370489	394254	474112	476159	390844	415686
46	N-acetylglutamine	Amino Acid	Glutamate Metabolism	33943	LC/MS Polar	100001253	2140	187.072	2490-97-3	182230	158492	C02716	HMDB06029	C02716	HMDB06029	789918	501473	517251	435528	1272619	491355	1095591	411414	472637	779116	1067936	411060	467558	607397	546231	477087	640173	625244	542472	693476	410968	583866	965127	1422860	538056	748673	1303521	522306	776543	620376	574022	542518	541483	634076
2	N-acetylglycine	Amino Acid	Glycine, Serine and Threonine Metabolism	27710	LC/MS Pos Early	100001006	826	118.05	543-24-8	10972	10507		HMDB00532		HMDB00532	7015694	2193097	8690845	7815919	3135273	15764736	8721992	2937463	6752489	1757928	2338210	8756939	7538595	5329664	11054458	3383927	3641306	3819374	5490609	3569696	9399873	3363770	6009983	9211496	6718373	3637310	20892358	4169586	7084922	11121590	3776094	3849727	5613483	4954262
70	N-acetylhistidine	Amino Acid	Histidine Metabolism	33946	LC/MS Polar	100001293	2088	196.073	39145-52-3	75619	68142	C02997	HMDB32055	C02997	HMDB32055	498945	377045	336430	293873	623674	260265	586876	295446	455017	422465	569763	422523	410174	433451	464475	414123	470064	613418	370899	342465	309363	438970	610683	806092	407242	624127	472303	410585	303812	468388	454603	521610	261695	300018
346	N-acetylisoleucine	Amino Acid	Leucine, Isoleucine and Valine Metabolism	33967	LC/MS Pos Early	100001276	2600	174.112	3077-46-1	306109	2081100		HMDB61684		HMDB61684	385295	376559	364906	468664	430916	378630		375698		411407	436741	527712	465498	344299			340888		192327	432830	280365	502070	402560	353723	274183	473695	466343		272633	372696	675024	592553	459229	450538
298	N-acetylleucine	Amino Acid	Leucine, Isoleucine and Valine Metabolism	1587	LC/MS Neg	1082	2400	172.098	1188-21-2	70912	64075	C02710	HMDB11756	C02710	HMDB11756	55165	44134	34403	40589	72034	43625	70799	81559	57009	32079	60706	54567	53830	54498	46849	36821	46389	44988	26389	55283	35082	49918	51968	69162	43894	51713	74134	33909	40061	51530	35890	46331	55272	51882
387	N-acetylmethionine	Amino Acid	Methionine, Cysteine, SAM and Taurine Metabolism	1589	LC/MS Neg	1083	1787	190.054	65-82-7	448580	395338	C02712	HMDB11745	C02712	HMDB11745	237681	252771	249511	283904	280994	366569	235613	383015	237047	259613	235293	248064	318308	290588	288501	210097	316924	286579	211602	263781	249921	245310	328706	593847	282020	289110	525261	259273	205434	269036	286568	319970	356699	304950
1321	N-acetylneuraminate	Carbohydrate	Aminosugar Metabolism	32377	LC/MS Pos Early	1162	660	310.113	131-48-6	439197	10292217	C00270	HMDB00230	C00270	HMDB00230	5377609	2712918	5151923	3021123	4424450	7096634	2971008	4488679	3026650	4181206	3781489	3710027	3780623	3209948	3274626	2661908	4824806	3287365	3373734	3340191	3919020	5262641	6708185	4629811	3853835	4305024	5932231	3793660	3600068	3571702	5184600	6116083	5539131	4893313
134	N-acetylphenylalanine	Amino Acid	Phenylalanine Metabolism	33950	LC/MS Neg	100001256	2597	206.082	2018-61-3	74839	67404	C03519	HMDB00512	C03519	HMDB00512	57968	65416	62043	67395	113329	50146	86534	64258	60808	64691	86443	50000	55273	62294	55968	44056	71418	47801	54590	77492	57230	59983	103625	56318	52059	83748	67535	60035	66885	56263	48625	58628	54097	54336
453	N-acetylproline	Amino Acid	Urea cycle; Arginine and Proline Metabolism	34387	LC/MS Pos Early	100001334	1695	158.081	1074-79-9	322640	285677					322690	609418		251224	619669	611717	308091	485023	529956	651045	181068			242500	308244	269084	859722	341400	605859	282910	179137	494291	624445	648618	324219	784237	246192			286656	476691	320899	644498	521045
484	N-acetylputrescine	Amino Acid	Polyamine Metabolism	37496	LC/MS Pos Early	192	2230	131.118	18233-70-0	122356	109095	C02714	HMDB02064	C02714	HMDB02064	1692220	1736898	1913616	1700564	2231159	2489986	1758882	2368839	1864204	3638218	2125193	1964174	2742497	2566046	3305990	2243235	1612031	2264154	2203718	2041982	2491932	1895110	2214406	2005601	1963744	1892906	2027660	1612757	1180512	2697385	1869970	2354937	1432059	1980167
10	N-acetylserine	Amino Acid	Glycine, Serine and Threonine Metabolism	37076	LC/MS Polar	100001851	2000	146.046	97-14-3	65249	58744		HMDB02931		HMDB02931	27393662	23701082	31753956	31756976	29877644	32601488	28070506	29531940	27243766	28692294	28872464	33775108	30761362	33037548	29837364	27654348	32532330	32089332	27326712	29112284	33785820	23844370	24826850	53056832	30069828	29625788	52885996	29226668	21945568	30916130	31797924	35166436	29422062	30347328
425	N-acetyltaurine	Amino Acid	Methionine, Cysteine, SAM and Taurine Metabolism	48187	LC/MS Neg	100005466	800	166.018		159864	140553					475406	347245	394205	324502	404139	492814	341582	339449	282264	277446	340641	284308	439591	230998	328867	298483	333845	339683	219553	289026	277449	300828	497851	338976	291106	380823	357900	311549	224938	376488	325877	393516	475400	373715
17	N-acetylthreonine	Amino Acid	Glycine, Serine and Threonine Metabolism	33939	LC/MS Neg	100001274	821.6	160.062	17093-74-2	152204	3841173		HMDB62557		HMDB62557	1006234	1164438	1607039	1781894	1420644	1225875	1225503	1068672	1306885	1322928	1506003	1274849	1293980	1421452	1167321	1333449	1469770	1327878	1248795	1323937	1358643	1018036	1336326	1555992	1301135	1577832	1807292	1410696	1074614	1349119	1446924	1542717	1363808	1264585
239	N-acetyltryptophan	Amino Acid	Tryptophan Metabolism	33959	LC/MS Neg	100001254	2630	245.093	1218-34-4	700653	610602	C03137	HMDB13713	C03137	HMDB13713	37359	65628	41182	36299	54963	54265	37381	30455	79679	44844	45792	38494	51726	45172	59808	29518	55936	41204	35936	55071	57746	50222	43408	31933	32191	67782	49986	57302	41552	49729	48161	59391	74949	45361
156	N-acetyltyrosine	Amino Acid	Tyrosine Metabolism	32390	LC/MS Neg	100001104	1680	222.077	537-55-3	68310	61606		HMDB00866		HMDB00866	42972	50038			110746		40742			33827	77440		33473	28924		38838	43985	37847	29662	47157	44567	49233	67469	31481	34261	75498	27956			34428		45420	37491	39261
370	N-acetylvaline	Amino Acid	Leucine, Isoleucine and Valine Metabolism	1591	LC/MS Neg	1084	1704	158.082	96-81-1	66789	60154		HMDB11757		HMDB11757	72542	95983	94425	110843	85020	107956	93285	103411	94285	71848	85509	88542	73979	92314	90689	62213	81673	93771	81239	79210	94529	83830	67525	125360	67613	82411	123659	89688	64250	99341	88860	101694	81468	79715
2802	N-behenoyl-sphingadienine (d18:2/22:0)*	Lipid	Ceramides	57372	LC/MS Pos Late	100015624	3911	620.598								3847419	5308821	4688173	3731219	5076424	3205567	2970431	4842179	2792849	3294886	5308863	2991449	3513184	4316255	2489959	4578969	4979787	3702980	3366788	2598487	5100155	5841680	5527752	5065471	3457649	4257013	4593166	3809235	4258167	2942018	4085428	4435340	5739421	6068801
34	N-carbamoylalanine	Amino Acid	Alanine and Aspartate Metabolism	52340	LC/MS Pos Early	100006369	950	133.061	77340-50-2	426409	377278					296547	258273	686959			166262	186185	138077	83246	151895	149708		219589	98061		192833	248910			169597		183758		93171	54588	301077	229584	168183	155826	144646	209587	168611	136344	130123
455	N-delta-acetylornithine	Amino Acid	Urea cycle; Arginine and Proline Metabolism	43249	LC/MS Neg	100004523	858	173.093		9920500	8096135					127969	207218	419369	791345	141476	368863	71873	281398	234042	75477	243916	328489	145267	472222	247618	541605	157029	286539	287018	107441	625432	205494	50840	219714	94888	188010	153759	113075	447300	613314	798342	678708	242291	493403
5022	N-ethylglycinexylidide	Xenobiotics	Drug - Analgesics, Anesthetics	33080	LC/MS Pos Early	100001539	3209	207.149	7728-40-7	24415	22824	C16561	HMDB60656	C16561	HMDB60656																									176182	425459
255	N-formylanthranilic acid	Amino Acid	Tryptophan Metabolism	43549	LC/MS Polar	100004561	900	164.035	3342-77-6	101399	91624	C05653	HMDB04089	C05653	HMDB04089	1099361	947630	753644	692005	714758	1318298	432228	2061049	1600627	1182483	515425	964239	1672534	660815	2283584	564327	663322	766033	1084238	804847	743921	1065866	1064477	1733876	1583722	1059296	1635530	1771671	371087	1039898	1073244	1010531	1085432
389	N-formylmethionine	Amino Acid	Methionine, Cysteine, SAM and Taurine Metabolism	2829	LC/MS Neg	194	1543.8	176.039	4289-98-9	439750	388809	C03145	HMDB01015	C03145	HMDB01015	533587	609361	575438	634730	558007	785040	543025	765996	557648	560004	515955	548644	675047	752817	658468	524942	724586	631672	483014	554544	633935	512623	543504	940458	578731	621477	969957	613256	453676	636595	534167	609640	682240	694279
217	N-formylphenylalanine	Amino Acid	Tyrosine Metabolism	48433	LC/MS Neg	100006056	2360	192.067	13200-85-6	759256	663938					40876	61590	85447	90121	63910	37929	55634	97877	83399	31550	79168	43797	57286	74154	34942	82353	80217	71998	61384	23419	92094	70593	60709	38912		68408	35215	44005	70670	69854	67975	93515	58180	74423
459	N-methylhydroxyproline**	Amino Acid	Urea cycle; Arginine and Proline Metabolism	62068	LC/MS Pos Early	100020215	1145	146.081		9860390							162335	255817	1596907	560934		266895	644290			11771239		429500	575553	590688	1473824		261326	776593		197986	252767	263606	146255	57325	998618			2462369	1463278	1720338	2322689		553222
4945	N-methylpipecolate	Xenobiotics	Bacterial/Fungal	47101	LC/MS Pos Early	100005383	1932	144.102	41447-17-0	11286529	9461516					1930512	3194435	6081363	3609088	8188078	14190193	10951520	12056065	4389378	6260456	10835518	1645614	7231517	3227838	11998840	1727911	3620127	5978921	5813682	2676942	17992684	2321454	11117638	1987594	2710072	2308650	2921164	16570531	1588146	6673080	1873219	5637025	1914790	2121274
465	N-methylproline	Amino Acid	Urea cycle; Arginine and Proline Metabolism	37431	LC/MS Pos Early	100001956	1335	130.086	475-11-6	557	541					4176305	8674444	4338746	68872248	21341810	6085760	6394183	10279412	5362190	2934576	309131616	6561455	8784208	23719376	8607704	36884776	2519237	9067852	13709475	4062759	12234693	6812962	3739307	10673266	2101113	26810712	6469382	3100592	69739832	32553720	78188800	55430272	2143549	15565912
2016	N-oleoylserine	Lipid	Endocannabinoid	57664	LC/MS Neg	100015641	5600	368.281			21466990					114530	72713	157818	108253	83705	119311	106205	159232	39783	99113	133469	113082	112295	154121	115585	90000	120587	80755	116280	125801	100801	101968	130227	156738	117777	68857	190240	104541	122586	91600	119677	107764	181777	125626
1992	N-oleoyltaurine	Lipid	Endocannabinoid	39732	LC/MS Neg	100003119	5610	388.253	52514-04-2	6437033	4941625					166572	122864	151344	83881	100579	228316	264621	268385	77464		174270	152290	96266	134032	115913	259537	128293		98965	148641	115851	76153	179053	215201	119656		130147	93013	137764	201930	120604	147707	177357	235348
2812	N-palmitoyl-heptadecasphingosine (d17:1/16:0)*	Lipid	Ceramides	57430	LC/MS Pos Late	100015731	2645	524.504								603764	484399	398836	311103	358867			606406			240145	227600			138286	373507	245423		256261	272233	270843	626697	557769		335496		520738	340921	227110	193828			418245	553063
2800	N-palmitoyl-sphingadienine (d18:2/16:0)*	Lipid	Ceramides	57416	LC/MS Pos Late	100015609	2490	536.504								687975	1306967	1103258	1272131	706268	788960	676672	1314836	713460	637720	854044	591820	874777	547137	614440	794678	967474	834281	811364	857326	870683	1172264	1310103	748740	911761	758422	1031372	789018	819505	643728	445867	858035	517879	981412
2782	N-palmitoyl-sphinganine (d18:0/16:0)	Lipid	Dihydroceramides	52604	LC/MS Pos Late	100009028	3090	540.535	5966-29-0	5283572	4446685		HMDB11760		HMDB11760	1099879	693365	793500	795871	600706	657220	378867	1493793	932667	641924	599349	458067	590583	631595	576031	604553	917695	442572	1096939	546026	546158	919737	1141226	1268632	1033676	999201	2664242	937445	1517830	449941	843492	1123943	571303	1063868
2790	N-palmitoyl-sphingosine (d18:1/16:0)	Lipid	Ceramides	44877	LC/MS Pos Late	1518	2893	538.519	24696-26-2	5283564	4446677		HMDB04949		HMDB04949	12257336	11119654	10319064	9875376	10069590	7857960	7701006	13235749	7585799	7658859	8062502	7542783	9559092	7250976	7283857	9278213	9379094	7642410	8409241	7236260	7272395	10418756	12398853	9941758	9818713	10352396	12234316	8460815	7567489	6324295	8773502	9418062	9597121	11138125
1683	N-palmitoylglycine	Lipid	Fatty Acid Metabolism (Acyl Glycine)	42092	LC/MS Neg	100003686	5580	312.254	2441-41-0	151008	133100		HMDB13034		HMDB13034	109859	102257	183120	94563	105213	177388	190542	133416	80575	98501	180042	101384	92580	157851	111950	151309	197548	69763	125461	128803	133749	96801	209878	189310	120924	64833	246008	121725	114176	153017	101686	99455	228070	162996
2018	N-palmitoylserine	Lipid	Endocannabinoid	57659	LC/MS Neg	100015640	5557	342.265	58725-46-5;474943-14-1	6453686	4956046							270447	101458	157359	239158			181786	151585	332157	84852	135200	179518	171918		253598	141440	322674	222342	268974		310264	172809	253580	133427	449925	141762	130144	205244	173671	123192	331916	234123
1994	N-palmitoyltaurine	Lipid	Endocannabinoid	39835	LC/MS Neg	100003239	5560	362.237	83982-06-3		14435932							79990		70586	138195	76255				103999	83506	64359		60618	98703	130231			69857			168014	93255	83675		165870	83655		94109	80499	93051	112390	71395
2801	N-stearoyl-sphingadienine (d18:2/18:0)*	Lipid	Ceramides	57417	LC/MS Pos Late	100015632	2846	564.535								746537	715764	644396	585181	511331	696629	359550	888868		276154	491776	213506	546455	611074	379035	574139	769325	447560	320481	348724	692621	473086	837311	405249	333008	336007	816926	474039	373988	368188	378983	389904	613020	527078
2783	N-stearoyl-sphinganine (d18:0/18:0)*	Lipid	Dihydroceramides	1759	LC/MS Pos Late	922	3526	568.566	2304-80-5	5283573	4446686					1688675	289645	571959	121561	219553	812339		1960141	664451	265715	226495	213912		451780	229250	155753	1198189		413186		218788	828442	1519930	1006728	313921	522260	2760879	707539	430577	256650	692246	2037816		644536
2794	N-stearoyl-sphingosine (d18:1/18:0)*	Lipid	Ceramides	54979	LC/MS Pos Late	1547	3392	566.551	104404-17-3	5283565	4446678		HMDB04950		HMDB04950	4267076	3088116	3452165	2381447	3057278	3554961	1870995	4987347	1899049	2008610	2627081	1743696	2933919	2725252	2258044	2530725	4377724	2573962	2765719	1906932	3039998	3645032	3904329	3472783	2656249	2964452	4268372	2558085	1817851	2410477	3264665	3674607	3335278	3178805
2017	N-stearoylserine*	Lipid	Endocannabinoid	61822	LC/MS Neg	100019957	5777	370.296			15545488							60900	39313	44988	42439			40759	59700	51962	44901	47666	63628	37539		73074	34137	58110	44374	49700	52655		42241	51958	47727	132080		66712	44364	60114	33622	80776	50745
1993	N-stearoyltaurine	Lipid	Endocannabinoid	39730	LC/MS Neg	100003240	5782	390.268	63155-80-6	168274	147194					92248	56822	74062	27542	46947	108190	56314	76559	47057		73437		53546	50573	40261	68340	79832		56902		57781	58064	123363	70461			124440	70878	49384	54266	120354	65497	69457	67518
4052	N1-Methyl-2-pyridone-5-carboxamide	Cofactors and Vitamins	Nicotinate and Nicotinamide Metabolism	40469	LC/MS Neg	100001468	1668	151.051	701-44-0	69698	62899	C05842	HMDB04193	C05842	HMDB04193	1795659	3071060	4042460	3616916	2387940	3524931	4475297	2204976	5393908	2264488	3369544	6732278	3067022	3145321	5455417	4889554	1389101	2444568	3069737	3903908	5218309	1716304	2915970	1347018	4759040	1774753	3611212	3420302	1864889	2508626	2574194	4070771	1425794	3629764
3889	N1-methyladenosine	Nucleotide	Purine Metabolism, Adenine containing	15650	LC/MS Pos Early	1242	2120	282.12	15763-06-1	27476	4573813	C02494	HMDB03331	C02494	HMDB03331	3893572	3572913	5325084	4373524	4651238	5123257	4848207	5155534	5303835	4959366	4239772	4375906	5059399	5120589	5376200	4013543	5450032	5098948	3790241	4702771	5484739	3775639	4622232	5060721	5394226	5501046	5126560	5132006	3987575	4729981	4120543	5138286	5625183	5075239
3864	N1-methylinosine	Nucleotide	Purine Metabolism, (Hypo)Xanthine/Inosine containing	48351	LC/MS Pos Early	100001409	1430	283.104	20245-33-4	65095	513976		HMDB02721		HMDB02721	525903	967473	1003178	779500	916393	890880	764152	1021658	611518	752814	1019728	850862	901030	1230946	937250	598386	962114	731633	759585	842110	937370	578822	986704	935259	605345	799081	848810	984872	641165	1012259	770606	1078574	912104	940812
3928	N2,N2-dimethylguanosine	Nucleotide	Purine Metabolism, Guanine containing	35137	LC/MS Pos Early	100001412	2210	312.13	2140-67-2	92919	83878		HMDB04824		HMDB04824	349228	541586	561009	530533	551107	497844	473285	618387	431351	404704	475447	471429	546823	616269	600249	492172	556390	517569	499875	561371	601904	389657	443134	466674	575217	531716	548011	562004	472853	552222	455075	540980	447703	520347
104	N2-acetyl,N6,N6-dimethyllysine	Amino Acid	Lysine Metabolism	63254	LC/MS Pos Early	100020545	2172	217.155								689261	338502	491286	243739	2882678	1401286	2919370	1144849	477751	1461933	2718558	219521	1256833	393029	1615680	203542	478854	1140172	1142928	689594	1409230	580797	2762530	732106	510613	491075	693606	1157595	474100	1327886	105124	453562	130059	141571
103	N2-acetyl,N6-methyllysine	Amino Acid	Lysine Metabolism	62954	LC/MS Pos Early	100020546	2168	203.139								405687	253499	424165	152300	3490014	1612905	3281175	759453	398121	1102960	2842389	181682	1045918	374773	1559749		416397	783729	1035372	648587	1023868	243911	4115885	719357	754753	552804	783824	793368	630326	919929	144848	421605		137947
3927	N2-methylguanosine	Nucleotide	Purine Metabolism, Guanine containing	35133	LC/MS Neg	100001467	1988	296.1	2140-77-4	3035422	2299669		HMDB05862		HMDB05862	52408	38835	35218	33915	51369	34418	61474	73276	50923	41869	49398	63909	55205	50687	73080	66595	43191	53054	40997	66225	44471	45731		49422	51314	50025	42929	53805	58364	58073	45761	48045	40830	70749
3989	N4-acetylcytidine	Nucleotide	Pyrimidine Metabolism, Cytidine containing	35130	LC/MS Pos Early	100001413	1580	286.103	3768-18-1	107461	96702		HMDB05923		HMDB05923	395531	783835	317616	340067	358579	457246	214918	485785	237666	218131	217955	241668	236271	355148	292347	487456	432652	235095	273615	302894	614582	570633	411576	315878	155753	300535	269687	457469	258585	305973	163350	493754	528788	366227
110	N6,N6,N6-trimethyllysine	Amino Acid	Lysine Metabolism	1498	LC/MS Pos Early	189	2825	189.16	23284-33-5	440120	140379	C03793	HMDB01325	C03793	HMDB01325	22561872	30654624	32526560	32279404	23837736	86381656	33183626	16906232	37363280	31370266	31847098	37748924	33841404	28281280	68359496	18728128	31596066	20224632	20711258	47893536	57617124	18197592	44620696	35101312	30585118	24714958	81074280	39055960	32041540	21574618	27239294	27860062	21413296	37876020
109	N6,N6-dimethyllysine	Amino Acid	Lysine Metabolism	62862	LC/MS Pos Early	100020417	2831	175.144	2259-86-1	193344	167778	C05545	HMDB13287	C05545	HMDB13287	18569174	18271606	32241130	30073108	43096216	64913788	51170676	45432092	32246296	34535256	47269504	26089172	54095360	22745094	56095220	20741420	8172865	43558236	36608164	25683358	65996204	19724678	42639680	25820908	22197280	24337996	25004354	52122980	19214300	51672368	21584982	36758952	18890340	22165286
101	N6-acetyllysine	Amino Acid	Lysine Metabolism	36752	LC/MS Neg	100001734	1059	187.109	692-04-6	92832	83801	C02727	HMDB00206	C02727	HMDB00206	116680	112275	166861	178006	141888	159384	132386	127191	175050	122304	131050	141262	142173	147262	204247	145368	153557	125858	115166	144672	149622	122943	126603	152270	127092	138910	131283	121502	113230	201294	140419	175059	168764	204906
3900	N6-carbamoylthreonyladenosine	Nucleotide	Purine Metabolism, Adenine containing	35157	LC/MS Neg	100001415	2164	411.127	24719-82-2	161466	141829		HMDB41623		HMDB41623	54132	78520	74981	113477	88491	87098	82718	86874	83819	65573	78604	70145	78962	90124	90713	80316	85908	94087	69749	68098	90253	64105	59588	96635	74583	100082	69369	76896	67609	80748	77145	95975	97485	98591
1337	N6-carboxymethyllysine	Carbohydrate	Advanced Glycation End-product	36713	LC/MS Pos Early	100001768	2500	205.118	1404817	123800	11217184					316264		755892		954591	1038124	1136739	1047439	1081446	460636	872957	894674	1216010		513391	210806	611140	839159		1062130	1038971	282864	604208	960429	608835	1066949	377957	919410	1206789	745958	1211198	1181399	985028	906464
108	N6-methyllysine	Amino Acid	Lysine Metabolism	62860	LC/MS Pos Early	100003415	2831	161.128	1188-07-4	164795	144469	C02728	HMDB02038	C02728	HMDB02038	39519016	53001928	82417016	63301052	145859632	287425984	221068720	194379856	91049288	113421056	207002896	50054376	156117408	53392384	218039904	32497662	70913568	122989504	90480096	45621628	230006800	32964112	189476992	58123116	61026044	50162456	64408092	244429248	41662380	176814864	35710840	100149136	34708724	37419240
3910	N6-succinyladenosine	Nucleotide	Purine Metabolism, Adenine containing	48130	LC/MS Neg	100001664	940	382.1	4542-23-8	165243			HMDB00912		HMDB00912	42165	53062	41642	56527	57369	38074		46625	45646	43078	51627	46120	56992	49097	52107	50800	50132	86820	50292	45463		47612	36418	83280	60415	80035	44217	47818	49793	60777	51772	50538	75719	53942
1736	nervonoylcarnitine (C24:1)*	Lipid	Fatty Acid Metabolism (Acyl Carnitine, Monounsaturated)	57531	LC/MS Pos Late	100015846	1602	510.452								226869	193612	325035	854289	317022	209045	169159	182085	201057		186639	230691	307542	209601	155394	206542	187203	298998	226955		198617		355045	284748	230894	230963	351365		235601	188945	331674	267024		277581
4033	nicotinamide	Cofactors and Vitamins	Nicotinate and Nicotinamide Metabolism	594	LC/MS Pos Early	432	1942	123.055	98-92-0	936	911	C00153	HMDB01406	C00153	HMDB01406	12592556	2087466	7502093	3430613	5393380	13283250	3051703	8625938	3286987	5528446	6654752	3400187	3688651	2411938	3269961	2456596	7301358	2188858	2337515	2729604	4945757	9711853	15588392	4113961	3648477	4899065	10403131	4505901	4450720	3995489	8014912	10947475	7942895	7985327
1406	nonadecanoate (19:0)	Lipid	Long Chain Saturated Fatty Acid	1356	LC/MS Neg	892	6068	297.28	646-30-0	12591	12071	C16535	HMDB00772	C16535	HMDB00772	2155595	1773025	1378348	741472	974794	1182096	2423098	2401619	874445	1362590	1317270	1796231	1575054	1367940	1335331	2094002	1630206	988305	1709715	1072347	1043448	1785514	1803631	842453	1035191	582893	2418424	1465340	1085960	1808997	1154107	1105589	1611890	1293039
1708	nonanoylcarnitine (C9)	Lipid	Fatty Acid Metabolism (Acyl Carnitine, Medium Chain)	61775	LC/MS Pos Late	100006620	1010	302.233			28533402		HMDB13288		HMDB13288	430544	470526	485744	332588	124453	282926	257042	457857	804131	207943	279589	384968	250478	252379	330541	426304	180690	320177	307476	191705	325174	258228	291663	224155	312823	156392	481802	426435	216795	337247	316333	496478	269029	243690
5542	O-sulfo-L-tyrosine	Xenobiotics	Chemical	45413	LC/MS Neg	100005384	990	260.023		514186	448617					675090	443814	578135	605913	754831	744890	659361	567159	630220	513004	615129	633752	783417	852958	718718	512017	801194	859098	567915	524127	604523	631676	782812	788057	741647	1049609	880718	580323	509296	609233	699615	698625	1058560	879182
1584	octadecadienedioate (C18:2-DC)*	Lipid	Fatty Acid, Dicarboxylate	61860	LC/MS Neg	100019982	4676	309.207								226321	231603	213285	923333	612780	583846	607413	4540961	274675	304444	639146	921226	1054484	424611	445256	907863	245169	2451705	755806	437206	15309914	253950	831860	736713	392228	395843	797420	386718	481039	389861	345367	1057516	268193	1239880
1582	octadecanedioate (C18-DC)	Lipid	Fatty Acid, Dicarboxylate	36754	LC/MS Neg	100001615	5043	313.238	871-70-5	70095	63283		HMDB00782		HMDB00782	618744	540490	417828	236929	238131	470226	505120	3955574	389841	464673	258788	512995	965219	372300	521190	863008	298514	300059	507324	690526	770415	343443	717236	622295	866486	306654	1745517	722534	159247	401313	396906	851402		156260
1759	octadecanedioylcarnitine (C18-DC)*	Lipid	Fatty Acid Metabolism (Acyl Carnitine, Dicarboxylate)	61867	LC/MS Pos Late	100005998	1227	458.348	123233-50-1		28639203					317130	371458	382892	309019	125688	421360	263701	686322	211244	157666	172742	275009	617055	150380	293806	199246	195865	392240	213969	362324	281108	111448	458136	504448	384765	183033	2046026	405043	144261	114474	324874	494694	325050	328738
1583	octadecenedioate (C18:1-DC)	Lipid	Fatty Acid, Dicarboxylate	61861	LC/MS Neg	100019978	4875	311.223								5437181	2491373	4763393	2181691	1665403	23437178	4976528	23609918	1632848	4091835	2170838	8265256	8438743	2374146	3340034	4617858	7558958	3785898	2618441	4548718	4235673	2145580	7131353	3386587	4613552	1972916	17710024	5649371	2113059	1947337	3034411	4631817	5163899	3695007
1760	octadecenedioylcarnitine (C18:1-DC)*	Lipid	Fatty Acid Metabolism (Acyl Carnitine, Dicarboxylate)	61865	LC/MS Pos Late	100005996	1180	456.332	251981-06-3		28639201					670029	483793	1077440	408432	174571	1689944	538390	2774573	163846	354050	176273	715334	1102238	286513	350483	462499	958731	315470	247367	679941	359790	218011	955180	379758	493832	166201	2663454	817854	200247	190476	250801	755981	525271	402560
1706	octanoylcarnitine (C8)	Lipid	Fatty Acid Metabolism (Acyl Carnitine, Medium Chain)	33936	LC/MS Pos Late	100001247	950	288.217	3671-77-0	123701	110274	C02838	HMDB00791	C02838	HMDB00791	14600131	11337817	13343146	11802857	3333401	8982969	9696991	10640292	31824558	4126826	11408420	19130548	7698353	11550082	10920365	13058465	5861205	13070828	9176825	6944314	12507849	8686213	8662423	6852032	10792758	4597922	9382013	14597313	8771218	10666391	11443641	27628326	6051955	10187682
1421	oleate/vaccenate (18:1)	Lipid	Long Chain Monounsaturated Fatty Acid	52285	LC/MS Neg	100008930	5655	281.249								3214093056	1361227648	1411263872	1146040960	1298268160	2098400000	3447193344	4150718208	1157860224	930307648	1600248192	2601312256	1866407936	2973957632	1555016704	2995683328	1777083392	1305257088	1552298368	786614976	1188729088	1877321728	2021954560	1055604800	1181923584	435975264	1334773888	1283558528	974810688	2487151104	1236833408	2223096576	1538204672	1794151424
1979	oleoyl ethanolamide	Lipid	Endocannabinoid	38102	LC/MS Neg	1137	6450	324.291	11-58-0;111-58-0	5283454	4446574		HMDB02088		HMDB02088	224870	190227	313340	127216	100146	189246	248351	453321	56647	171424	287268	184371	139005	198037	193769	243506	253753	90469	191948	206621	278866	328001	252997	199631	118003	44073	291758	187934	174811	176328	115076	215489	202535	212895
2718	oleoyl-arachidonoyl-glycerol (18:1/20:4) [1]*	Lipid	Diacylglycerol	54960	LC/MS Pos Late	100010936	2907	660.556								684364	887716	1219545	1001113	1697919	910638	879602	695921	1362760	891424	1217714	1001097	675218	968241	681297	1054331	1095788	375207	217645	2079804	849034	380015	1144473	1902958	1523768	897527		940896	1813608	361509	1022560	746103	923579	1232689
2719	oleoyl-arachidonoyl-glycerol (18:1/20:4) [2]*	Lipid	Diacylglycerol	54961	LC/MS Pos Late	100010937	2990	660.556								705551	1713126	1312342	1311136	1632200	1477690	938894	1407424	1694674	914928	1269294	1182693	628481	945639	542202	1272969	998007	404726	202581	2278779	867230	902502	1195640	1952568	1609949	1023819	1073477	1219538	1695772	296615	835256	1106485	1073453	1242357
2705	oleoyl-linoleoyl-glycerol (18:1/18:2) [1]	Lipid	Diacylglycerol	46798	LC/MS Pos Late	100002989	3115	636.556	106292-55-1		23975985		HMDB07219		HMDB07219	1586480	1007012	1806077	1234940	2553901	790270	765079	1057538	1710374	705105	1623379	1167204	765962	3315802	383007	945529	2261918	1012334	229269	3323674	497800	2906333	1694129	2592148	1025888	1167690	732306	1409453	1604785	830508	1441222	1704282	1078222	1824091
2706	oleoyl-linoleoyl-glycerol (18:1/18:2) [2]	Lipid	Diacylglycerol	46799	LC/MS Pos Late	100002990	3223	636.556	104346-53-4		29788004		HMDB07219		HMDB07219	2550243	2256441	3406416	2134911	3865057	1595388	1496972	1881701	2952753	1529802	3021005	1689884	1310104	5759164	833316	1347101	4087857	1526610	640061	5247868	1133192	5039455	2802864	3839469	1663044	2033840	1174654	2270943	2901771	1283126	2098436	3046983	1819515	2583837
2703	oleoyl-oleoyl-glycerol (18:1/18:1) [2]*	Lipid	Diacylglycerol	54946	LC/MS Pos Late	100010919	3695	638.572								300915		505498		432743					275825	392484			1007297			645017			786528		451542	449697	597765	365994	338196			265051		335799	361653
1733	oleoylcarnitine (C18:1)	Lipid	Fatty Acid Metabolism (Acyl Carnitine, Monounsaturated)	35160	LC/MS Pos Late	100001501	1423	426.358	38677-66-6	6441392	21403150		HMDB05065		HMDB05065	12584054	8485038	14435278	13705527	8281207	12592201	12322353	17646636	12120481	4658944	7687482	17920904	9111030	14409897	9897598	13089892	10705644	8945500	7605002	9593942	9368277	7482111	11733978	10043933	8556671	8697908	10515719	8797702	8635392	10962667	10614515	20175948	7519576	13706446
1782	oleoylcholine	Lipid	Fatty Acid Metabolism (Acyl Choline)	53260	LC/MS Pos Late	100009331	1449	368.352								1237701	155804	5861443	2951272	2383848	251678	294567	820374	1059953	3365298	5859921	2570818	1384076	1528831	1279289	3408893	522552	3540431	4443422	6233159	3638180	5504679	4647988	3886694	3471324	6274704	2365391	5361838	4150595	2910358	4367254	1232388	2210154	2916742
435	ornithine	Amino Acid	Urea cycle; Arginine and Proline Metabolism	1493	LC/MS Pos Early	444	2800	133.097	3184-13-2	6262	6026	C00077	HMDB03374	C00077	HMDB03374	143267696	205302272	192267312	179112768	192334624	229287552	220217200	151269680	223996256	313485888	234858864	181769536	217883216	278017696	151706176	155429984	265094880	190473760	194146176	311428256	225160464	131332552	217358624	234003680	158785184	179932368	269411776	193709376	259406912	166348656	203580608	233235936	224657536	193530976
3942	orotate	Nucleotide	Pyrimidine Metabolism, Orotate containing	1505	LC/MS Polar	445	1638.1	155.01	50887-69-9	967	942	C00295	HMDB00226	C00295	HMDB00226	4084305	2094230	3498623	2746880	3388192	4715679	4405316	3274742	3334690	3327523	2832079	3907957	3161550	3544389	2747896	3135269	2947026	3440593	2636207	2776197	2082529	2435204	3035654	3871266	3679141	4377205	3772085	2912029	2562185	3161377	4382638	3547329	4878789	4189432
3944	orotidine	Nucleotide	Pyrimidine Metabolism, Orotate containing	35172	LC/MS Polar	100001416	2250	287.052	314-50-1	92751	83729		HMDB00788		HMDB00788	1721092	837207	672062	601541	1488424	2215984	1090159	1191889	1116739	561126	1154326	1328843	1271355	995901	1289326	960879	1461401	1333490	539161	793909	1376260	1145036	1598015	2094066	1111467	1376513	2022744	1675196	966988	1168628	1585799	1107645	2030184	1729681
4081	oxalate (ethanedioate)	Cofactors and Vitamins	Ascorbate and Aldarate Metabolism	20694	LC/MS Neg	100000841	603	88.988	144-62-7	971	946	C00209	HMDB02329	C00209	HMDB02329	5632212	3565894	5914454	6444121	6141962	3391612	2567393	3932222	5229078	2614963	7002566	5871900	3429773	6122227	3396478	6556769	2516868	6959662	6364108	3038408	6993406	5913898	3367377	6697021	2359161	5481953	2948812	1915650	6466567	7118214	7808738	6272193	3312303	6583764
215	p-cresol glucuronide*	Amino Acid	Tyrosine Metabolism	48841	LC/MS Neg	100006191	2420	283.082	17680-99-8	154035	135751		HMDB11686		HMDB11686	171252	42898	370193	34819		282965	194219	193101	458135	299694	24671	923027	86234		391715		42572	49613	218242	762869		88330	53129	417943	1078131	98549	256483	389915		58691	270420	119153	64103
4261	p-cresol sulfate	Xenobiotics	Benzoate Metabolism	36103	LC/MS Neg	100001315	2890	187.007	3233-57-7	4615423	3806480		HMDB11635		HMDB11635	67055988	63054340	107214712	19085696	20823280	89625600	57422252	50637612	124300360	104163456	17074924	99607968	81402448	17057984	204448416	5297305	40467876	39195632	95013344	125933496	20787132	65694476	43614124	130085024	271148160	48861096	102076832	107087144	14720694	49296992	61925228	43944732	52277748	16999762
1403	palmitate (16:0)	Lipid	Long Chain Saturated Fatty Acid	1336	LC/MS Neg	424	5618	255.233	57-10-3	985	960	C00249	HMDB00220	C00249	HMDB00220	2126204928	988152576	960627776	610537664	837692608	1493557504	2507005696	2907077632	732756224	820640064	1235581696	1688688512	1194381184	1920565120	1216686848	2005123584	1296156288	862853184	1125967360	619768576	972150784	1300875776	1463735168	730372096	999274752	381554976	1438081408	1031040896	653289408	1784229888	911753344	1435671680	1168729600	1254716800
1417	palmitoleate (16:1n7)	Lipid	Long Chain Monounsaturated Fatty Acid	33447	LC/MS Neg	452	5475	253.217	373-49-9	445638	393216	C08362	HMDB03229	C08362	HMDB03229	464197088	139842800	108047480	128010888	74307088	240678912	609149184	692485056	69172464	66805248	148419088	303968192	138890496	302999520	170099056	478324384	114949160	116799560	153406480	47429860	110834824	131183000	228611360	55693244	72128080	30968046	86311064	81753688	40071208	435440640	86502688	163503200	99713848	182160176
1732	palmitoleoylcarnitine (C16:1)*	Lipid	Fatty Acid Metabolism (Acyl Carnitine, Monounsaturated)	53223	LC/MS Pos Late	100009406	1357	398.326		71464547	28639183					2878792	1788562	2964902	2569589	1404926	3169113	3558242	9466222	4821386	792310	1514465	4553481	1650012	2767498	2250366	3848588	1922318	1928325	1262321	1872016	2302940	1376038	2516303	1636226	2099007	1516075	1652180	2214938	1309374	3532896	1815909	7483143	1537716	3180189
1783	palmitoloelycholine	Lipid	Fatty Acid Metabolism (Acyl Choline)	53257	LC/MS Pos Late	100009334	1385	340.321								55432		237083	106090	79669					193151	288255	82712		74155		191236		96607	177907	364851	210695	252971	178795	121645	137069	250069	84655	291391	105295	199509	108555		89182	153648
2867	palmitoyl dihydrosphingomyelin (d18:0/16:0)*	Lipid	Dihydrosphingomyelins	52434	LC/MS Pos Late	100008954	2290	705.591		9939965	8115586					57967400	58891176	53022068	53957172	52310100	30698190	42538640	62125516	64846356	45629376	61016136	43070868	50417040	50603660	51304996	48543856	63739636	50055776	61132192	29761394	36647160	60455268	59393300	65921764	60368592	70477240	108392432	46076504	51304440	36235824	47966032	57166292	39624824	58431196
1982	palmitoyl ethanolamide	Lipid	Endocannabinoid	38165	LC/MS Neg	1489	6300	298.275	544-31-0	4671	4509	C16512	HMDB02100	C16512	HMDB02100	233801	178749	254777	142392	156365	254450	244831	262161	129817	195274	280546	184414	165668	233118	227470	222107	227994	116972	202159	180886	258044	249236	220697	239377	153425	106954	266506	168887	162075	204067	191331	197932	239477	269491
2871	palmitoyl sphingomyelin (d18:1/16:0)	Lipid	Sphingomyelins	37506	LC/MS Pos Late	100002107	2168	703.575	6254-89-3	9939941	8115562					725592576	795459968	758092096	728805760	700779520	496963456	609197184	746583424	661051648	653220096	676456704	624030208	635875456	638620800	612935616	687752704	755330688	625897856	705107200	510189856	559040192	661460928	845294464	681069504	706693568	743196480	948360960	642304960	559126592	513148992	624932032	669177152	642945984	727168832
2902	palmitoyl-sphingosine-phosphoethanolamine (d18:1/16:0)	Lipid	Ceramide PEs	62984	LC/MS Pos Late	100021162	2207	661.528								1458268	1377411	1329904	1331736	1607862	980787	955443	1383895	1027023	1340481	1027488	1062825	1195582	1092527	1193362	1134722	1444501	1124326	1127205	726373	921178	1150873	1891221	1185142	1405401	1329963	1988771	1101078	968444	937458	1043175	1165574	1259528	1377438
1714	palmitoylcarnitine (C16)	Lipid	Fatty Acid Metabolism (Acyl Carnitine, Long Chain Saturated)	44681	LC/MS Pos Late	100000776	1425	400.342	6865-14-1	461	448	C02990	HMDB00222	C02990	HMDB00222	9879283	6494921	9853451	8791596	5685158	9235624	8032277	14287901	10483209	4549650	6901492	8590576	6356129	8886998	7282558	7606550	9412579	6036334	6359921	6204903	8143283	6657215	10732868	8075214	7851785	9228048	11960978	8213875	5216741	8438220	8296418	13903128	6905151	10690961
1781	palmitoylcholine	Lipid	Fatty Acid Metabolism (Acyl Choline)	52944	LC/MS Pos Late	100009233	1482	342.337		151731	133731					2163702	279395	8432498	6045608	4238966	500158	614625	1547594	2431347	4895583	12164106	4369177	2573630	2759292	2557675	6656492	976936	7764701	7522620	10855997	8859256	11708901	7640460	7219623	6099823	10944426	4160975	8671360	6894405	5596014	7510195	2033966	2935935	5626617
4061	pantoate	Cofactors and Vitamins	Pantothenate and CoA Metabolism	63061	LC/MS Neg	100002613	1143	147.066	470-29-1	439251	388387	C00522		C00522		19159	23254		42129	33693	35277		24801		22637	42633	38605	29930	35300		31196	29081	39264		26462	52774	24007		14949	27315	22824	36914	24259	18076	29777	21477	19815	66541
4062	pantothenate	Cofactors and Vitamins	Pantothenate and CoA Metabolism	1508	LC/MS Neg	1024	1498.7	218.103	137-08-6	6613	6361	C00864	HMDB00210	C00864	HMDB00210	1634008	1780394	1551800	2078603	2071974	1691980	2292216	2237844	2392365	1649168	2872602	1991175	1926157	1619250	2037151	2107108	1439028	2227345	1679238	1823780	1994444	1687427	1557270	2040957	1904976	1719966	1395899	1411476	1897491	1984917	1913899	2091657	2049065	2661474
1390	pelargonate (9:0)	Lipid	Medium Chain Fatty Acid	12035	LC/MS Neg	437	4798	157.123	112-05-0	8158	4574394	C01601	HMDB00847	C01601	HMDB00847	1188351	1461706	1120005	942296	1013853	1736863	1408499	1470038	1065330	1226237	1060279	1671260	1512496	891053	865638	1254228	1187483	1021807	1166257	869085	1019423	825890	842765	956688	941986	1576693	1239398	1050876	1006917	875711	835460	975969	1036585	983066
1402	pentadecanoate (15:0)	Lipid	Long Chain Saturated Fatty Acid	1361	LC/MS Neg	980	5521	241.217	1002-84-2;10002-84-2	13849	13249	C16537	HMDB00826	C16537	HMDB00826	41729392	22039022	18127010	10647709	12280399	22991636	45457404	54819976	10691681	15972749	17451982	27696028	17979242	24922198	20699988	37634184	20568670	12966528	20938518	12794664	16056604	20978724	27938780	10688302	13668947	5986972	34659168	18169108	10734723	30138722	14006169	14860037	22496674	17853068
5806	pentose acid*	Partially Characterized Molecules	Partially Characterized Molecules	63264	LC/MS Polar	100021467	2180	165.04									420811		3988335	4128009	1419948		1374787	815877	1287922	2777413	13493963		5592662		2971924	1266680	3060420	1514095		2415761	764525	608150	3002990		2096412			3204259	5000072	2835939	981264		2715614
5637	perfluorooctanesulfonate (PFOS)	Xenobiotics	Chemical	57564	LC/MS Neg	100010955	5233	498.93	1763-23-1	74483	67068	C18142	HMDB59586	C18142	HMDB59586	277259	160519	344006	163301	237083	364136	237713	622874	194937	293709	345629	198323	160333	276806	215261	221070	307116	106159	281587	281142	321162	279132	276686	131701	563486	271341	165634	729486	243003	183391	148466	220250	190643	139350
5684	perfluorooctanoate (PFOA)	Xenobiotics	Chemical	62071	LC/MS Polar	100020208	685	412.966		9554	9180		HMDB59587		HMDB59587	1056182	802609	1870225	1506689	1400275	1862527	712300	576859	1060835	1194481	844835	1189717	917332	1076992	786216	891023	1050584	857689	1236877	923582	1866485	997641	1296214	1022719	6315582	6412696	803843	596788	939463	774572	1151157	872961	1228982	1235337
181	phenol glucuronide	Amino Acid	Tyrosine Metabolism	52747	LC/MS Neg	100006679	1800	269.067	17685-05-1	87235	78692		HMDB60014		HMDB60014	41773	24422	66293		18521	35988		30156		44973		23855	22154			28207	30187			35046			25842		33514		45702						30762
180	phenol sulfate	Amino Acid	Tyrosine Metabolism	32553	LC/MS Neg	100001510	2156	172.991	937-34-8	74426	67018	C02180	HMDB60015	C02180	HMDB60015	31164390	32535500	41164096	16508924	16926112	25110386	16054645	13373617	20802388	27609470	7702380	12762599	23567926	16403746	15016378	19440266	16823934	11994072	10284049	30606186	9522072	15690577	24104334	12282436	24217172	6681067	34162288	14665966	9840247	9703766	11037361	12448296	24654912	15032899
148	phenylacetate	Amino Acid	Phenylalanine Metabolism	15958	LC/MS Neg	100000011	2150	135.045	103-82-2	999	10181341	C07086	HMDB00209	C07086	HMDB00209	144052	61533	78998			78937	27001	97399	66592	75227		86037	91103		134465			58920	90561	166578		121936	37231	127464	131370	68215	78362	81907		54199	95135		55940
1093	phenylacetylcarnitine	Peptide	Acetylated Peptides	48425	LC/MS Pos Early	100006108	3092	280.154	287108-21-8	101724840						311953	169359	531451					683473	500083	192952	102253	1340476	484371		567719				339593	1395882		307502		790791	683080	270221		186379			731920
1095	phenylacetylglutamate	Peptide	Acetylated Peptides	52925	LC/MS Neg	100009045	1570	264.088		11579826	9754592		HMDB59772		HMDB59772	36821	40919	54853			36847	36150	82246	43118	28312		77773	68186		67204			30007	21949	97555		24653		78480	195265	22019	53183	42447		23490	36450		18617
1096	phenylacetylglutamine	Peptide	Acetylated Peptides	35126	LC/MS Neg	100001417	2330	263.104	28047-15-6	92258	270643	C04148	HMDB06344	C04148	HMDB06344	8713900	12106777	12582354	4779822	2116128	9769280	9203146	13995936	12143372	9808953	3719821	13882312	13457882	2938997	18344482	3068396	3909992	6685975	9243883	17562868	2705077	9200157	5874455	15859920	24345376	9554758	11795957	14807343	3002450	10031406	12330877	5617101	10310673	3237481
133	phenylalanine	Amino Acid	Phenylalanine Metabolism	64	LC/MS Pos Early	460	2878	166.086	63-91-2	6140	5910	C00079	HMDB00159	C00079	HMDB00159	928202112	988932672	1504947200	1467304704	977207616	1020398080	1111768320	983370944	1027089024	1062428288	1251416704	1080426496	1122626048	1199687424	1077981312	933595072	1173272320	972966272	1071249856	1142002304	1231645952	1068810624	1110344832	1152415232	1058233600	1101837184	1193760384	1100116608	1042064896	1002863296	1035397184	1083045120	1085529344	1065892672
857	phenylalanylalanine	Peptide	Dipeptide	41374	LC/MS Pos Early	100003589	2909	237.123	3918-87-4	5488196	4589716							51047	107550	73521	42525	57552	37925	85796		79422		66597	53910		53818	74715		106088	82540	75405	66825	164444		94616	70774	47894	129518	84967		44628	121772		54465
862	phenylalanylglycine	Peptide	Dipeptide	41370	LC/MS Pos Early	100003588	2898	223.108	721-90-4	98207	88678		HMDB28995		HMDB28995	58551	126040	93345	119409	140272	153901	102887	73127	100873	67594	95237	68829	115445		89911	67999	98531	67417		134087	134187	112412	127238		86945	95672		125342	87692	107323		152993	84250	99208
869	phenylalanylhydroxyproline*	Peptide	Dipeptide	63039	LC/MS Pos Early	100021238	2874	279.134			35032073		HMDB28996		HMDB28996	1160491	2118966	3042071	2682733	2892667	4169843	2509398	750002	2487227	2454120	2923966	2114811	2445711	1943589	2170594	1784686	2160873	2214982	1569330	1712109	4776783	1851560	3601459	546131	1140453	1374830	2483341	2610843	1429627	2021609	2711598	3544433	2976671	2649415
144	phenyllactate (PLA)	Amino Acid	Phenylalanine Metabolism	22130	LC/MS Neg	100000774	2208	165.056	828-01-3	3848	3715	C05607	HMDB00779	C05607	HMDB00779	292067	385377	618436	586426	332416	665857	452414	375429	564872	341247	399179	383638	484927	362498	400705	238218	614462	429501	291449	417071	375669	264380	461575	405073	389858	480127	440254	469056	308393	340780	302195	489120	613285	376611
143	phenylpyruvate	Amino Acid	Phenylalanine Metabolism	566	LC/MS Neg	241	2515	163.04	156-06-9	997	972	C00166	HMDB00205	C00166	HMDB00205	51862	52578	81811	89789	74661	50222	46205	40869	64873	57757	70279	45670	77597	63490	68541	31448	60345	73976	60006	53333	55188	78367	65488	66982	61852	63419	70953	68648	40233	42103	69687	43793	64193	53436
1368	phosphate	Energy	Oxidative Phosphorylation	42109	LC/MS Pos Early	461	576	98.9842	7664-38-2	1061	1032	C00009	HMDB01429	C00009	HMDB01429	332380928	296280192	384437440	348405760	361730048	362563616	338084352	339886912	372539872	358078304	327453504	364677376	335659008	343255712	375864992	310126912	298555008	346755680	340848832	340492384	381972768	361357888	362449216	305935552	297825536	336325760	343032928	363104480	313763744	355388640	361167328	412092800	322841728	342746528
2056	phosphoethanolamine	Lipid	Phospholipid Metabolism	1600	LC/MS Pos Early	1026	700	142.026	1071-23-4	1015	990	C00346	HMDB00224	C00346	HMDB00224	20370472	1244229	10065053	2159649	8962469	22870378	2680441	11555536	4759737	8598966	6698368	5410315	7398437	2508198	6004132	1890175	12113122	3907746	2108571	4200214	6825397	14227029	20583732	6199356	6824012	9280896	15991106	7420115	6989661	6107298	13373146	14550312	11029404	11393584
4658	phytanate	Xenobiotics	Food Component/Plant	598	LC/MS Neg	466	5908	311.296	14721-66-5	26840	10140204	C01607	HMDB00801	C01607	HMDB00801	6010687	14390255	4161976	1019564	1349641	2573388	5235026	3947755	2001057	5140490	3209351	1441081	4180202	1717104	4124174	8144976	8130904	1387012	7273015	3841249	2460889	7278870	5017074	2450190	4109023	1426455	16832300	5758242	2328065	4452463	1906625	827406	6945905	2909964
263	picolinate	Amino Acid	Tryptophan Metabolism	1512	LC/MS Pos Early	1022	910	124.039	98-98-6	1018	993	C10164	HMDB02243	C10164	HMDB02243	1596617	1039631	577404	736356	534042	982368	1073162	2272870	538372	536372	1397190	1031755	1130897	590222	1256776	809890	459735	1324439	993137	562578	679643	1377940	434766	618084	709663	828698	1552422	953377	397847	702692	554732	869838	693527	770220
1695	picolinoylglycine	Lipid	Fatty Acid Metabolism (Acyl Glycine)	63057	LC/MS Pos Early	100021198	1945	181.061	5616-29-5	11788622	9963296		HMDB59766		HMDB59766		368572	356327	451838	241642	666514	153683	80938	361117	227865	440244	402408	700499	136973	902463	138573		377934	240526	256922	966418	173788	171947	210981	516979	535638	662087	470235	229527	451875			335391	485105
1756	pimeloylcarnitine/3-methyladipoylcarnitine (C7-DC)	Lipid	Fatty Acid Metabolism (Acyl Carnitine, Dicarboxylate)	53224	LC/MS Pos Early	100009407	2773	304.175								441394	384617	583042	839470	354089	650052	500777	676823	270931	286728	568033	297513	199862	286803		290919	388324	342081	325274	451472	485115		415792	639544	193290	143184	484964	94496	576071	246399	211551	493198	280247
124	pipecolate	Amino Acid	Lysine Metabolism	1444	LC/MS Pos Early	1025	2200	130.086	4043-87-2	849	826	C00408	HMDB00070	C00408	HMDB00070	41308356	36982520	34171588	63689868	42091404	81936064	46284824	27921996	55493596	60438156	63294104	38253396	56364572	46785952	42443204	20125424	75888648	55188968	91263440	38961368	45769852	35145488	53238920	35717288	58059136	36803356	70708896	41618260	153919104	58406428	41730656	40010412	25945854	45351088
4664	piperine	Xenobiotics	Food Component/Plant	33935	LC/MS Pos Late	100001267	1168	286.144	94-62-2	638024	553590	C03882	HMDB29377	C03882	HMDB29377			6343558	17232482	2065195			409939	95351320		3187313			5084819		163951		2904039	22354926		28713586	2715139		17054990		2374318			11212647	1137991	6037008	18587108		25081488
3048	pregnanediol-3-glucuronide	Lipid	Progestin Steroids	40708	LC/MS Neg	100003470	5145	495.296	1852-49-9	123796	110346		HMDB10318		HMDB10318	23621	89030	55630	48173	89449	99073		109327	98388	71859		35838	56340	171142	63729	82618	148440	45801	48724	288930	57931	18243	44086	115476	70509	30553	58495	113345	93745		19560	53004	21065
3025	pregnenediol disulfate (C21H34O8S2)*	Lipid	Pregnenolone Steroids	32562	LC/MS Neg	100001993	3868	238.077								3062553	7463750	3254149	3483255	4339223	5640356	5219420	2818489	6072267	2484794	3664652	2447500	6762181	16314336	3931239	5941656	17135110	7907625	2534448	7351658	3909772	1775457	4530208	11255141	1902931	1969621	9700038	2130593	6192581	4322017	3140433	4777156	5029007	3286029
3024	pregnenediol sulfate (C21H34O5S)*	Lipid	Pregnenolone Steroids	32619	LC/MS Neg	100002067	5000	397.205	1247-64-9		13465233					3331341	5034140	3240310	2394046	3198548	3237902	2437183	1762801	2723645	1545251	2310756	1017065	5315555	8727848	2339711	5556630	8418050	4291484	1200214	6158817	2767298	2707673	3385606	3037442	1125334	1056245	3967328	1278883	4610184	1891918	1432971	2606358	1585567	2164348
3027	pregnenetriol disulfate*	Lipid	Pregnenolone Steroids	62921	LC/MS Neg	100021104	3504	246.075								1167022	1834994	962737	810219	1500920	2829492	1890585	700827	1971329	766563	1301259	503881	1935102	5516441	1108685	1973359	6265646	2851425	908506	1762329	1849216	825229	1244961	3018320	383090	724600	2487191	403924	1738167	1047827	924572	1708387	1999723	1687032
3026	pregnenetriol sulfate*	Lipid	Pregnenolone Steroids	62922	LC/MS Neg	100021103	4749	413.2								1805661	2008805	1227321	1041930	1758411	1965033	1284964	851230	1629078	979741	1292907	611286	2409845	3660404	1198015	2217158	3735127	2499525	959713	1891019	1992212	1618338	1685521	1655035	493699	777871	1861948	620740	1736129	1074205	823656	1401479	1293541	1738197
3008	pregnenolone sulfate	Lipid	Pregnenolone Steroids	38170	LC/MS Neg	100002129	5100	395.19	1247-64-9	105074	94802		HMDB00774		HMDB00774	555498	1098203	467617	376170	460112	457324	328188	418938	320363	179448	261070	620109	994253	2199551	490752	1008143	2027158	618040		1355738	241786	439702	639797	974434	205061	147283	632839	111729	831688		228107	312488	407409	356230
1536	pristanate	Lipid	Fatty Acid, Branched	38271	LC/MS Neg	477	5773	297.28	1189-37-3	123929	110458		HMDB00795		HMDB00795	284189	1025790	282266	120782	77551	98871	358227	285538	180270	340582	256295	162944	241822	188406	250874	594109	593248	113305	523039	136631	145391	450835	357296	83216	193974	86590	1052316	298624	208286	284978	108354	116830	469209	202746
462	pro-hydroxy-pro	Amino Acid	Urea cycle; Arginine and Proline Metabolism	35127	LC/MS Pos Early	100001167	2128	229.118	18684-24-7	11673055	9847785		HMDB06695		HMDB06695	61445364	59954116	88189640	80217904	73623304	110935312	82279600	45306336	77967776	60829148	70065216	65164220	68427288	63647556	68935520	58979816	72912952	85603496	62027224	61380300	112802968	66134280	83203656	43129968	67131848	59013556	80258952	73612272	50880364	64069224	66742120	100246544	88554984	90342736
443	proline	Amino Acid	Urea cycle; Arginine and Proline Metabolism	1898	LC/MS Pos Early	480	1603	116.071	147-85-3	145742	128566	C00148	HMDB00162	C00148	HMDB00162	1267873920	1123791744	1345136640	1570800640	2321821696	2118229888	1557632768	1291425536	1713616896	1930940160	2111994368	1652042240	1410955520	2124361472	1374772992	1014318272	2399428096	1667836416	1449289856	1820140032	1729894784	1568405760	1864315520	1697876480	1285071872	2279588352	1533722112	1981512704	1733844224	1525354240	2335758080	1842046592	1689023872	1594024832
882	prolylglycine	Peptide	Dipeptide	40703	LC/MS Pos Early	100003674	2136	173.092	2578-57-6	6426709	4932143		HMDB11178		HMDB11178	642562	535474	946995	712986	1137997	1443912	547252	1179840	966843	934598	937792	748937	928420	822429	982078	1088047	1679195	1077934	521361	1175103	1351016	1171178	1287860	1227631	794330	1253581	1792066	1246818	1163255	661489	1041270	1199560	1470260	1198828
1655	propionylcarnitine (C3)	Lipid	Fatty Acid Metabolism (also BCAA Metabolism)	32452	LC/MS Pos Early	100001162	2590	218.139	17298-37-2	107738	96904	C03017	HMDB00824	C03017	HMDB00824	25527706	28620562	36693124	32282854	26959432	30318062	21884242	17293220	40183792	21053848	36539680	56106684	31916886	27080724	30226090	23437316	35806276	22090236	27140104	24965868	44240008	25715076	30296932	24254796	23930618	43551120	26736908	26203454	22559466	28280542	40214960	36888212	15230632	21392738
1656	propionylglycine	Lipid	Fatty Acid Metabolism (also BCAA Metabolism)	31932	LC/MS Neg	100001150	960	130.051	21709-90-0	98681	89122		HMDB00783		HMDB00783	54596	37961	101453	53477	80012	112014	54233	32096	120617	88650	74313	88376	69543		81119	22861	66392	34600	62566	84345	66458	61162	70620	83446	110230	168847	157309	73121	41534	63225	97196	34922	80435	37175
4255	propyl 4-hydroxybenzoate sulfate	Xenobiotics	Benzoate Metabolism	48460	LC/MS Neg	100006264	3971	259.028	162338-10-5		48063224
3956	pseudouridine	Nucleotide	Pyrimidine Metabolism, Uracil containing	33442	LC/MS Neg	821	1100	243.062	1445-07-4	15047	21403010	C02067	HMDB00767	C02067	HMDB00767	2069044	2323363	2955427	2736837	2425855	2454809	2267405	2756687	2051342	2046740	2362881	2114141	2269180	2626548	2394337	2532902	2389035	1993423	1926457	2250328	2649693	2202831	2753407	2689567	2268940	2502976	2114390	2277281	1814246	2519235	2222216	2816841	2350966	2278719
4174	pyridoxal	Cofactors and Vitamins	Vitamin B6 Metabolism	1651	LC/MS Pos Early	491	2343	168.066	65-22-5	1050	1021	C00250	HMDB01545	C00250	HMDB01545	1962664	1941736	1665575	1722061	1721625	2026449	2200599	1702729	1684532	1756559	2086696	2720501	1960264	1798064	1804901	1949643	1762672	1750044	1730123	2041601	2166792	1875947	1763995	1691943	1957040	1691849	1884802	1675018	2000745	1746052	1900491	1847601	1608784	1864897
4175	pyridoxate	Cofactors and Vitamins	Vitamin B6 Metabolism	31555	LC/MS Neg	100001121	2185	182.046	82-82-6	6723	6467	C00847	HMDB00017	C00847	HMDB00017	445759	665358	840699	811642	457609	639813	695810	707678	837476	465976	962157	1240951	1159989	630672	933252	1241133	359250	956381	538520	963031	1007183	587556	517905	620981	1382653	673226	951968	667735	660271	835927	885156	879689	424333	788438
52	pyroglutamine*	Amino Acid	Glutamate Metabolism	46225	LC/MS Pos Early	100001540	1900	129.066	2353-44-8	134508	118562					56066324	55039220	206283920	124763976	51243252	41589280	68845104	60487004	45334768	38015632	74263408	35967716	30155912	87911480	35196268	49042224	112171872	34886920	31610260	43156528	43387896	67075680	65438232	40241780	48666056	51532400	42748644	60198716	53715376	47168760	37660020	79954136	62750352	39813424
4775	pyrraline	Xenobiotics	Food Component/Plant	48428	LC/MS Pos Early	100001767	2750	255.134	74509-14-1	122228	19980286		HMDB33143		HMDB33143	98625	309890	182225	685672	151764	360475	224181	219682	99542	231218	505313	171232	105431	333784		226783	268744	458589	150659	72734	319742	265262	173321	311334		718107	127816	169665	517892	88999	447296	266839	451408	431954
1147	pyruvate	Carbohydrate	Glycolysis, Gluconeogenesis, and Pyruvate Metabolism	48990	LC/MS Polar	823	1083	87.0088	127-17-3	1060	96901	C00022	HMDB00243	C00022	HMDB00243	44552216	61205008	18485286	37471256	65335252	16081521	40118092	41221164	40303540	72241168	42116296	31914576	57793252	60980312	27990862	46421592	67307616	50682792	36463444	41473008	17861896	37711400	26051012	35617576	32459832	51763196	78049864	36881476	38831744	39886436	55636216	39263828	64491616	26684502
4566	quinate	Xenobiotics	Food Component/Plant	18335	LC/MS Polar	100000442	2432.9	191.056	77-95-2	6508	10246715	C00296	HMDB03072	C00296	HMDB03072	264508			5411128	2277493	153485		621708	530592		1985666	259051		424065		1591849		794552	318635		2232613	342489		568058		631883			1075503	1661675	1082058		135946	5329540
4029	quinolinate	Cofactors and Vitamins	Nicotinate and Nicotinamide Metabolism	1899	LC/MS Pos Early	182	845	168.029	89-00-9	1066	1037	C03722	HMDB00232	C03722	HMDB00232	767578	503727	891140	823469	1266900	847552	661774	1298981	957508	858671	761407	750040	639678	926269	1335351	689827	998242	809762	1259958	808257	897815	932629	1228508	1428957	922252	1141865	647243	1160093	623930	1083843	698545	1098912	751111	1115023
4153	retinol (Vitamin A)	Cofactors and Vitamins	Vitamin A Metabolism	1806	LC/MS Pos Late	498	1636	269.226	68-26-8	445354	393012	C00473	HMDB00305	C00473	HMDB00305	9188572	10914271	19919312	18806166	17617512	14540129	11037985	8502104	13793781	11005670	19810566	13060125	10617794	16914584	16306923	9575589	17083960	10768190	12483727	14142348	23785278	14263158	13921915	14485723	10719234	17661814	14977987	13054705	14215484	13171285	12395582	17675752	13745553	17459094
1170	ribitol	Carbohydrate	Pentose Metabolism	15772	LC/MS Polar	100000406	1789.6	151.061	488-81-3	6912	10254628	C00474	HMDB00508	C00474	HMDB00508	591294	516698	484359	509413	662801	549445	428691	386290	482714	547432	419273	452130	501563	635631	557953	596031	618544	555079	435158	439154	488322	531878	465291	627212	572258	721612	457721	432750	386553	651115	499035	424507	510622	507966
1171	ribonate	Carbohydrate	Pentose Metabolism	27731	LC/MS Polar	100001007	2425	165.04	1255190	5460677	4574162	C01685	HMDB00867	C01685	HMDB00867	22316016	14637533	13998018	21138130	26800670	10198004	17403450	16273814	18390466	16947124	20267250	16551445	20478756	20211982	15125198	31326102	20332068	14471736	25866868	20322472	19347954	21644136	19577874	19294296	16509968	22928450	12638193	26805216	14802396	21153170	21641922	11418504	22031886	18227636
1195	ribulonate/xylulonate/lyxonate*	Carbohydrate	Pentose Metabolism	61858	LC/MS Polar	100019968	2350	165.04								23194016	20405090	24260550	26998652	30816708	20408866	18773342	14753362	28374306	16022536	29283268	24200074	18722982	33827996	18530698	28013704	18417342	37376068	26018254	18279040	29867610	24350792	16593552	23131576	17210994	28729256	20798594	15873008	29539784	25169804	25548150	21523612	19567264	32417822
60	S-1-pyrroline-5-carboxylate	Amino Acid	Glutamate Metabolism	42370	LC/MS Pos Early	35	1528	114.055	2906-39-0	1196	10140206	C04322	HMDB01301	C04322	HMDB01301	1689559	2121743	2948562	2288093	3665414	2526288	2134367	1105503	3175882	2581927	5033997	2838282	3057139	2390384	2254665	1569883	2515181	3327554	2731601	3003412	3272034	2150654	3923154	4351667	2079688	3406140	4449233	2536141	2763928	1934403	3877843	2121888	3257719	3145960
398	S-adenosylhomocysteine (SAH)	Amino Acid	Methionine, Cysteine, SAM and Taurine Metabolism	42382	LC/MS Neg	197	1832.4	383.114	979-92-0	439155	16788012	C00021	HMDB00939	C00021	HMDB00939	36825	21810	33588	20980	23532	46469		33911	24225	23514	23704				25924		28901				23356	32395	48339	29987	18721	34163	35213	22615	17929	17412	29488	43386	31757	29800
4703	S-allylcysteine	Xenobiotics	Food Component/Plant	43239	LC/MS Pos Early	100004509	2690	162.058	21593-77-1	98280	88744		HMDB34323		HMDB34323	185993			6255243							1328398	85432		4463671		134473			228143		362237	185391		282459							124020			854017
409	S-methylcysteine	Amino Acid	Methionine, Cysteine, SAM and Taurine Metabolism	39592	LC/MS Neg	100002749	880	134.028	1187-84-4	24417	22826		HMDB02108		HMDB02108	750367	256860	343921	604258	156607	373405	212027	127646	207912	619067	213968	577269	314094	270729	156297	163142	420151	357557	424314	280782	329809	188130	370094	200364	152601	133511	385430	168171	209269	280109	526634	426650	261391	231291
410	S-methylcysteine sulfoxide	Amino Acid	Methionine, Cysteine, SAM and Taurine Metabolism	43378	LC/MS Pos Early	100002927	900	152.038	6853-87-8	82142	74136		HMDB29432		HMDB29432	75904120	18240174	21723866	62961292	4828144	36899700	7202914	5747890	8865235	33645108	10579273	56212560	15464966	12618337	8202696	7213362	29258782	22065982	33225038	17122096	32901826	10370023	23294046	7895629	4330502	5033000	29138312	5394306	12361167	20409478	44477892	32842578	13505124	16132149
390	S-methylmethionine	Amino Acid	Methionine, Cysteine, SAM and Taurine Metabolism	38127	LC/MS Pos Early	100002183	2555	164.074	582174	458	8351775	C05319	HMDB38670	C05319	HMDB38670	97664	100699	115429	528658		341836		205514		1036569	308755	5305196	495870	95774	304874			2028714	58595		577625				117331				146910		204636
4700	saccharin	Xenobiotics	Food Component/Plant	21151	LC/MS Neg	100000870	2000	181.992	81-07-2	5143	4959	D01085	HMDB29723	D01085	HMDB29723												54253	47749					252869		64906	405580			93206			25041				425918	370271
5456	salicylate	Xenobiotics	Drug - Topical Agents	1515	LC/MS Polar	501	802	137.024	69-72-7	338	331	C00805	HMDB01895	C00805	HMDB01895	13628040	2822880	7220187	9796441	11442788	9298960	5084377	3868187	3187781	16518822	3856755	3197163	17831808	2201650	6852776	1974444	7417013	3137407	4870246	10530909	2385335	3027275	8891269	2669930	6522371	1882892	7383525	3682338	2429889	4772059	3709141	3365394	5960454	1582207
4	sarcosine	Amino Acid	Glycine, Serine and Threonine Metabolism	1516	LC/MS Pos Early	1023	1280	90.055	107-97-1	1088	1057	C00213	HMDB00271	C00213	HMDB00271	13792028	39353132	14663481	34990828	12822547	14312415	13033615	10962631	13115835	14149199	19311322	11265578	11902468	36088604	21535224	12850643	10438816	10474184	29962560	13346614	16604115	16142912	12434298	15828270	16734315	13965674	16107411	12605060	10999317	13499640	11268184	14707893	12710145	12996411
1565	sebacate (C10-DC)	Lipid	Fatty Acid, Dicarboxylate	32398	LC/MS Neg	100001211	1788	201.113	111-20-6	5192	5004	C08277	HMDB00792	C08277	HMDB00792	57384	64364	32817	37448	27657	152554	141895	3316823	40630	50104	22721	125055	49192	36718	62724	326226	28748	40192	39738	58540	31808	26974	59477	24419	45158		80993	59360		88213	30873	152498	38274	36816
9	serine	Amino Acid	Glycine, Serine and Threonine Metabolism	1648	LC/MS Pos Early	503	1239	106.05	56-45-1	5951	5736	C00065	HMDB00187	C00065	HMDB00187	229832928	165481824	247451440	251903728	210898384	267203904	195129488	112600160	219497328	248189456	187969056	227579856	189905664	240615264	209689200	125151824	255284528	188799824	221916064	199899200	245532128	230930208	261118224	238855568	208391008	219323792	217824480	181809872	228592512	209179008	237249984	232667248	245204864	196159376
268	serotonin	Amino Acid	Tryptophan Metabolism	2342	LC/MS Pos Early	504	2550	177.102	153-98-0	5202	5013	C00780	HMDB00259	C00780	HMDB00259	24400576		13739319	584446	10047085	31075298	1732598	14098751	3900283	7483682	5402930	4949290	6381785	1368632	4600716	201146	10834437	1108300	484916	1835970	6507751	17653108	37465020	2853267	5838469	5611443	16190587	7632493	8416027	3730607	17381162	20625416	9725878	12487280
4714	solanidine	Xenobiotics	Food Component/Plant	39788	LC/MS Pos Late	100002773	1010	398.342	80-78-4	65727	59150	C06543	HMDB03236	C06543	HMDB03236											503737			672479					187229					144471					92115	84006		93010
491	spermidine	Amino Acid	Polyamine Metabolism	485	LC/MS Pos Late	50	700	146.165	124-20-9	1102	1071	C00315	HMDB01257	C00315	HMDB01257	6819687	1179448	3385009	2824357	4020091	8153713	1823163	3757183	2471335	2444089	2630303	2957238	3103427	2862937	2872748	1203389	5656696	2245710	1527730	2378455	3720010	5521205	8070179	2934421	2803793	3530293	5360723	3827264	3163051	3332751	4256333	4759181	5017716	5901315
2778	sphingadienine	Lipid	Sphingolipid Synthesis	57426	LC/MS Pos Late	100015643	1350	298.274	25696-03-1	6449795	4952479					1376704	182924	938075	111262	860248	1745970	159695	476439		457697	653025	346386	448991	129079	415374		1070359	385845	194131	183078	590106	1025767	1578380	387237	316052	614821	1052589	414187	477230	315660	1038977	1202356	1221610	1208551
2776	sphinganine	Lipid	Sphingolipid Synthesis	17769	LC/MS Pos Late	313	1413	302.305	3102-56-5	3126	3014	C00836	HMDB00269	C00836	HMDB00269	630956	111222	354451	94516	258061	555741	116738	358703	197057	254931	216857	145633	148205	135875	177741	46922	382487	108623	94428	116555	207636	347739	607016	257542	186225	243052	577073	221765	206265	165400	413417	572891	374412	386245
2777	sphinganine-1-phosphate	Lipid	Sphingolipid Synthesis	52605	LC/MS Pos Late	100001876	1431	382.272	19794-97-9	520	505		HMDB01383		HMDB01383	748252	180800	563863	172992	528967	815335	157944	582101	320008	345536	302590	269969	294345	297939	283043	228534	691419	175157	164694	252493	415519	691048	1007287	360146	372050	596228	1038467	353734	488566	275066	589959	998301	525975	638982
2880	sphingomyelin (d17:1/14:0, d16:1/15:0)*	Lipid	Sphingomyelins	62152	LC/MS Pos Late	100020276	1950	661.528								1549299	3444197	2348343	1388946	1562567	757259	1174635	1623052	1734343	2447833	1431560	663030	1273636	774626	1117072	2566336	1604412	881925	2085390	1346407	1500101	1830552	1909467	614602	1416593	1691887	2980349	1727164	715260	1205297	1487724	804399	2511049	2178300
2883	sphingomyelin (d17:1/16:0, d18:1/15:0, d16:1/17:0)*	Lipid	Sphingomyelins	52433	LC/MS Pos Late	100006314	2082	689.559	121999-58-4		28532779					63734668	87069184	66968548	54098220	51954928	34509368	43204412	55984108	52706300	58181208	47014372	37623844	42291668	37808664	40552436	61461132	58166052	37340696	63499292	38116356	40890952	51965052	69561920	32950490	45994896	51033336	94446160	48310308	37459948	35595984	50396884	32955412	60737992	68211304
2884	sphingomyelin (d17:2/16:0, d18:2/15:0)*	Lipid	Sphingomyelins	57483	LC/MS Pos Late	100015793	1837	687.544								767943	1834841	1077425	853874	853702	718466	689095	724029	922486	916088	768183	489417	783090	521086	439746	1158429	1177234	438196	791662	751445	805007	721882	1173137	379660	741705	796251	1412307	894028	590840	500119	633946	458738	1304906	1518379
2869	sphingomyelin (d18:0/18:0, d19:0/17:0)*	Lipid	Dihydrosphingomyelins	57473	LC/MS Pos Late	100009027	2362	733.622			24846878		HMDB12087		HMDB12087	13703998	17358014	8064825	9411623	11530288	12489538	9092126	15558676	20331412	7874106	9836335	5796496	9110766	13991562	15980034	10097055	27779728	10489408	15015686	5423943	8342294	9024788	13734149	16951468	13479614	12898595	42213324	9924151	6681294	7700950	7407185	15219302	4748502	8447414
2870	sphingomyelin (d18:0/20:0, d16:0/22:0)*	Lipid	Dihydrosphingomyelins	57476	LC/MS Pos Late	100015786	2600	761.653								7804760	9158044	4724682	4277569	6439158	5932173	4234535	8550077	12308074	4765778	5483572	3953046	5621692	6358756	9315968	7098003	9346807	4800842	7216647	3028222	4844057	7009550	7765631	9244194	8137157	10098016	22328392	5648898	4037481	5699917	5646176	10401084	2705212	6374734
2881	sphingomyelin (d18:1/14:0, d16:1/16:0)*	Lipid	Sphingomyelins	42463	LC/MS Pos Late	100004328	1998	675.544		11433862	9608732		HMDB12097		HMDB12097	91242400	138883040	105031728	85104680	84907688	49964416	57007212	98704616	87902152	89965480	76665600	45133216	55705196	56521932	55074076	110742968	84157632	53520864	106346336	56083332	80629064	101800280	97361368	53440668	76109360	109196256	159737216	76533496	46854812	54991608	85239208	64433696	95490936	124589920
2886	sphingomyelin (d18:1/17:0, d17:1/18:0, d19:1/16:0)	Lipid	Sphingomyelins	52615	LC/MS Pos Late	100008920	2312	717.591	121999-64-2							39397112	58801456	45853332	35505688	28914662	25194150	29234516	35096684	40428296	27700178	28086736	26377494	30391416	25509844	30344224	38286864	46190888	22068302	37878024	21132710	26458356	23835662	42352564	22592580	28873412	26528354	61151948	25969508	23536036	21632396	30127576	20196264	28450360	34147276
2887	sphingomyelin (d18:1/18:1, d18:2/18:0)	Lipid	Sphingomyelins	37529	LC/MS Pos Late	100002106	2167	729.591	108392-10-5	6443882	4947837		HMDB12101		HMDB12101	49247264	71170352	64870732	64451116	52279620	57605344	57238408	54759760	52417536	34325764	54967268	40449688	49154456	62726728	42054196	57675956	84363264	53835524	46776932	44239512	58715276	42691720	59691148	43579164	46536112	45651564	65987388	45699864	44382140	41469632	43292116	48470480	52850628	58258780
2888	sphingomyelin (d18:1/19:0, d19:1/18:0)*	Lipid	Sphingomyelins	57475	LC/MS Pos Late	100015787	2330	745.622								21850238	29463436	25451718	17281196	15126140	16652082	14488861	18131018	23592712	13672465	14352994	14497413	16836896	12477970	16573725	20522974	19882036	14541332	17349066	12532480	17643314	16590600	22623494	10613715	16034299	14166894	32421748	15854175	10539844	14340521	16642856	12540168	16249653	18324564
2889	sphingomyelin (d18:1/20:0, d16:1/22:0)*	Lipid	Sphingomyelins	48490	LC/MS Pos Late	100006290	2685	759.638			23113477		HMDB12102		HMDB12102	200737344	183177440	192073408	186673648	206905120	147728480	139330752	203747632	180150736	114503512	179306112	153303232	148041824	181691504	139570336	195666544	172473792	155118176	149869424	108991456	195293792	209416224	209880864	154375824	176981552	196459488	207803552	142514032	132603152	134653616	200419392	198827584	143679488	227278288
2890	sphingomyelin (d18:1/20:1, d18:2/20:0)*	Lipid	Sphingomyelins	48491	LC/MS Pos Late	100006292	2383	757.622	222403-67-0							30416116	34895984	37781748	39713904	33829800	30810494	32481514	29323692	29009038	16589779	32130278	28425822	31542274	33523276	26137292	32926006	36789752	36173680	20674796	27518134	32391424	27817178	32044044	23764712	32274502	29165388	27618432	25804272	25026818	22074776	24965050	28041174	29677836	33334036
2891	sphingomyelin (d18:1/20:2, d18:2/20:1, d16:1/22:2)*	Lipid	Sphingomyelins	57481	LC/MS Pos Late	100006293	2039	755.606								1159074	1772315	1661917	1375697	1106496	844408	974727	990292	1236551	577272	790025	1045986	823499	1074637	710700	1299976	1499228	822482	884497	1533864	1466831	1259827	1159216		816165		1020203	1225525	734181	1116550	932386	931024	1125027	1293540
2892	sphingomyelin (d18:1/21:0, d17:1/22:0, d16:1/23:0)*	Lipid	Sphingomyelins	52495	LC/MS Pos Late	100009025	2793	773.653								80634640	111063816	86075544	70092880	70478992	40808308	51163888	76643088	80612272	62959480	61166268	50715228	54170396	59463520	58814836	91651976	64211560	50201504	84233000	43343376	72900896	79322064	81556512	42793456	61198412	78921992	126292504	56596572	46953328	61591764	74000928	56399340	61700808	91300368
2894	sphingomyelin (d18:1/22:1, d18:2/22:0, d16:1/24:1)*	Lipid	Sphingomyelins	48493	LC/MS Pos Late	100006295	2666	785.653			29368329		HMDB12104		HMDB12104	248056736	269719712	267728096	308699744	295078880	185627328	206519376	246025376	227779792	179483312	246607840	195011040	192503216	289058688	168408528	290910176	256004944	210835760	228371280	186326320	254367568	251510960	283163136	209143376	248762128	262781952	260331184	192674656	222317360	175732512	249785104	233792640	224321680	332373696
2895	sphingomyelin (d18:1/22:2, d18:2/22:1, d16:1/24:2)*	Lipid	Sphingomyelins	57477	LC/MS Pos Late	100006296	2209	783.637								11532551	15391074	14987297	14414317	12351131	10610094	9671153	10772236	12676177	10155072	9118420	11722320	9258200	9106385	9264454	13886360	13397190	10299548	11469117	14362986	11026085	11782850	11918401	7622947	12075311	9337594	12056441	10712640	8194821	9021700	11063456	7930107	11156097	14191695
2897	sphingomyelin (d18:1/24:1, d18:2/24:0)*	Lipid	Sphingomyelins	47153	LC/MS Pos Late	100005986	3033	813.684	94359-13-4		24846874		HMDB12107		HMDB12107	854392384	876915200	1025740928	1147967488	886388480	457497088	627550656	874360064	683924096	655166720	821808512	739228800	652003264	671977280	522096032	789196480	999575232	659208896	762187008	612800256	554335616	810927680	1109279872	762378176	999876160	876469376	1010294720	685509760	616320768	448137152	629800320	882515520	618011520	848645056
2899	sphingomyelin (d18:1/25:0, d19:0/24:1, d20:1/23:0, d19:1/24:0)*	Lipid	Sphingomyelins	57478	LC/MS Pos Late	100015792	3500	829.716			24846885					13881795	16873942	10983028	7058179	6854218	4477622	9259776	11733206	19110034	10368946	8255491	5500373	9820267	5823452	11413430	10654095	9520729	7827141	12633711	9241422	6234398	10397778	10903163	6358686	9834847	10936032	20982812	9260825	7999946	10765282	7577177	6399897	5813581	7938750
2882	sphingomyelin (d18:2/14:0, d18:1/14:1)*	Lipid	Sphingomyelins	47154	LC/MS Pos Late	100005985	1860	673.528								3796549	8023872	6214894	4553652	5010632	2999434	4058543	4259411	4836277	5236974	4654599	2202235	3549021	3414009	3327157	7169960	5582815	2631461	4596714	4401584	5696885	4769758	4705592	2229451	4152966	7332042	6104572	4969527	2670232	3261338	3281672	3273902	6324296	7604432
2885	sphingomyelin (d18:2/16:0, d18:1/16:1)*	Lipid	Sphingomyelins	42459	LC/MS Pos Late	100004329	2002	701.559								112859624	157954064	138244368	138111824	123337208	88146072	101338440	124816360	112044480	98855776	123568912	83729000	99390168	114366040	69998816	129574744	143472032	96794760	112467664	93233688	102314320	103459712	145099824	91233024	118250912	137605520	155386624	108545192	103358224	66538984	91552880	107242792	127062248	164276864
2877	sphingomyelin (d18:2/18:1)*	Lipid	Sphingomyelins	57474	LC/MS Pos Late	100015788	1904	727.575								5520829	10751858	7657938	6273397	5177082	4791360	5460389	5110218	5954441	4221773	4154343	4318504	5214577	5109279	4318199	6243030	7898623	3455499	4510078	4457787	4862386	4465725	6607043	3342606	4463882	4507176	9408896	5620806	4487026	3697922	3948308	3591358	5387804	6161299
2893	sphingomyelin (d18:2/21:0, d16:2/23:0)*	Lipid	Sphingomyelins	57480	LC/MS Pos Late	100015790	2330	771.637								9218225	16802736	14021122	9445197	7761172	7813729	6301933	7510659	9569081	8165055	6144857	6212711	7407800	6124283	6285724	11240738	10470713	5787983	8449282	7069674	9232080	7390502	11806391	4092781	8420550	8429961	15833582	8741134	5638425	7010146	6509461	5276180	11252337	10219833
2896	sphingomyelin (d18:2/23:0, d18:1/23:1, d17:1/24:1)*	Lipid	Sphingomyelins	52435	LC/MS Pos Late	100008956	2845	799.669								147144640	220667120	187908336	155433696	139319424	85831224	118123800	131110840	144857184	128140376	119862736	110598840	121202056	111895872	104887088	172244832	151751344	109641568	147706016	109789816	115538400	121602600	170913328	90579936	142963216	142562512	215943040	113557616	96974728	107706472	112514616	100148808	139416688	159858160
2878	sphingomyelin (d18:2/23:1)*	Lipid	Sphingomyelins	57482	LC/MS Pos Late	100015791	2315	797.653								11561718	21288938	17344888	10617492	10460101	9788430	8729162	9292141	12592393	11901407	7675415	8837237	8466523	6315496	8921906	14322411	14572992	7453594	12291537	11774586	8681134	8799128	13914363	5655931	12275309	9660775	17168096	10217306	5709170	8290732	8508443	5062909	14982576	13189158
2898	sphingomyelin (d18:2/24:1, d18:1/24:2)*	Lipid	Sphingomyelins	52437	LC/MS Pos Late	100008957	2635	811.669								273318688	274005888	331240544	376798784	318965056	206626928	256357280	233400080	251647136	199353264	257626864	286936480	241637776	251244528	184784896	310045504	327150784	250145808	229686368	277772576	217300416	238752208	296632224	232078512	329966016	279504800	230128416	230956592	218467216	168946624	231151872	231996496	277158496	330141568
2879	sphingomyelin (d18:2/24:2)*	Lipid	Sphingomyelins	57479	LC/MS Pos Late	100015789	2215	809.653								12867209	20767376	23047336	21093654	18508080	13873633	16547880	12802415	17160610	12788455	13755933	20194332	14992352	14260505	14312829	20018332	20349798	16928076	14030220	24975500	13636352	14596482	13883002	11488199	17891782	15179012	10550953	16753709	13058706	11940432	13507190	11737767	16155248	19706830
2927	sphingosine	Lipid	Sphingosines	17747	LC/MS Pos Late	297	1393	300.29	123-78-4	5353955	4510275	C00319	HMDB00252	C00319	HMDB00252	2163184	207114	919098	136198	724679	2097782	213085	965419	415457	692731	603884	410283	493556	203572	446651	108779	989446	255045	210340	181040	479081	1086723	1989076	672534	448348	664134	1635444	502432	441543	390490	1419310	1560425	1267322	1313396
2929	sphingosine 1-phosphate	Lipid	Sphingosines	34445	LC/MS Pos Late	100000626	1375	380.256	26993-30-6	5283560	4446673	C06124	HMDB00277	C06124	HMDB00277	4162278	1537551	2917348	1669393	3135300	4486003	1167989	2685866	1736216	2333178	2111939	1748145	1858651	1849476	1599182	1689555	3259017	1245130	1527044	1658586	2272955	3639996	5478457	2291076	2051739	3264062	4683777	2220501	2500631	1856779	3503038	4997721	3126418	3598982
4722	stachydrine	Xenobiotics	Food Component/Plant	34384	LC/MS Pos Early	100001296	1440	144.102	4136-37-2	115244	103115	C10172	HMDB04827	C10172	HMDB04827	29054904	18857228	13500070	390596256	167301552	9635945	9017900	66308484	13410113	6064726	461143968	21217766	6876943	158780448	8782238	410327488	30005120	25090692	22104946	4197038	13621203	77235424	33149544	14122707	2551758	313791872	11256846	7511011	253516784	260522512	429454368	382810240	12362105	107894672
1405	stearate (18:0)	Lipid	Long Chain Saturated Fatty Acid	1358	LC/MS Neg	439	5872	283.264	57-11-4	5281	5091	C01530	HMDB00827	C01530	HMDB00827	764221120	604190208	407659264	227021152	433367424	538876608	912933952	1154600576	304176384	454121312	556927744	664805120	558008256	822860608	440167648	897338880	671596352	358724032	684425856	330450432	414229600	700758912	604705088	350065504	406549728	208240928	768575488	560179776	393847200	683463808	476986496	572000960	622875264	580184192
1444	stearidonate (18:4n3)	Lipid	Long Chain Polyunsaturated Fatty Acid (n3 and n6)	33969	LC/MS Neg	100001229	5395	275.202	111174-40-4	5312508	4471933	C16300	HMDB06547	C16300	HMDB06547	992107	1730344	344357	743046	726136	644926	1627765	2042058	410762	491052	455493	618225	471190	1298521	433947	4450809	500512	762283	639571	213033	469457	589542	689433	319243	586186	413278	391551	270750	225258	1097829	263442	813802	610426	1255951
2873	stearoyl sphingomyelin (d18:1/18:0)	Lipid	Sphingomyelins	19503	LC/MS Pos Late	1538	2400	731.606	85187-10-6;85187-10-6	6453725	4956085	C00550	HMDB01348	C00550	HMDB01348	125141208	146023968	121591000	131142224	129281936	125190032	120390336	128494544	134279280	74391760	113319408	95793760	112035264	127000536	126218528	124480360	163313936	138807328	110722840	81520528	117334264	109418440	122701760	120026208	121902440	107116080	150883888	87098032	75788056	101083696	105380800	106368272	99127048	118196712
1716	stearoylcarnitine (C18)	Lipid	Fatty Acid Metabolism (Acyl Carnitine, Long Chain Saturated)	34409	LC/MS Pos Late	100001391	1485	428.373	18822-91-8	6426855	21233653		HMDB00848		HMDB00848	3319042	3629084	4057173	3450632	3053907	2890667	2267532	2176219	4219510	2096638	2837208	3487962	2644541	3073552	2281524	2502693	3472093	2370940	3835455	2083639	2641323	2859872	4672143	4506510	2103821	3533436	7405869	3173821	3043285	2069558	5504541	4487842	2522827	3899947
1788	stearoylcholine*	Lipid	Fatty Acid Metabolism (Acyl Choline)	57464	LC/MS Pos Late	100015759	1520	370.368								1024378		4070774	2728132	2241672			652405	1206323	2867662	5910356	2288167	1221432	1221633	1291931	3602489	450454	3826800	3857396	5494764	4206585	6108520	3835025	3806175	2492449	5601717	2088167	5409796	3953390	1930138	3859860	924051	1420795	2492471
1350	succinate	Energy	TCA Cycle	1437	LC/MS Polar	252	3149	117.019	110-15-6	1110	1078	C00042	HMDB00254	C00042	HMDB00254	67996520	30956252	50031140	50124276	62348620	96234904	57140152	77501280	66961692	65987260	71087384	61320092	68350472	49848180	62077116	48967624	58132544	70623160	36884360	70708712	71892416	75763840	61252072	67320248	60936756	62301160	92347040	63182252	69427896	64543688	83166336	84990440	71123952	64579756
426	succinoyltaurine	Amino Acid	Methionine, Cysteine, SAM and Taurine Metabolism	63678	LC/MS Polar	100021220	2572	224.023			20509456					219334	437186	410388	249481	146295	168309	483011	659357	133916	104278	232392	384162		178995	292697	557367	110827			445741	138886	100488	346964	489284	98659	112452	791460	332313	347463	351660	78846	167512	105325	146167
1349	succinylcarnitine (C4-DC)	Energy	TCA Cycle	37058	LC/MS Pos Early	100001948	2291	262.129	256928-74-2	71464481	28639166		HMDB61717		HMDB61717	398370	922227	852903	667599	883892	515999	383037	516192		889821	1139503		448241	590388	509248	509641	828617	396199	460986	471479	646684	619010	825014	989674	675519	716376	611167	997462	460721	403355	471022	200071	525322	590753
4676	sulfate of piperine metabolite C16H19NO3 (2)*	Xenobiotics	Food Component/Plant	62295	LC/MS Neg	100020496	4112	352.086										125374	364316	80517			37395	863767		110448			126602				60132	386737		554328	88147		209955		113904			309920	65609	127987	241310		633246
5539	sulfate*	Xenobiotics	Chemical	46960	LC/MS Neg	100002528	616	96.9601	14808-79-8	1118	1086	C00059	HMDB01448	C00059	HMDB01448	8142376	9620937	11200009	11704919	9888545	11985614	8831746	11470866	9770811	8764813	7871825	9519044	9874773	9622570	12291644	10164999	9931527	9610299	9250489	9931813	12502493	7564678	9724715	11041638	10032120	8913871	10318424	10542095	8604062	9752633	8056291	10227582	10014355	10880644
4731	tartarate	Xenobiotics	Food Component/Plant	15336	LC/MS Neg	100000295	615.3	149.009	87-69-4;6106-24-7	444305	852	C00898	HMDB00956	C00898	HMDB00956	156617		137088	108106	108738				79490		161916	148442		930932		253377		194532	201524		167996	238993		272768		115431			297762	342531	286479	241496		204248
4859	tartronate (hydroxymalonate)	Xenobiotics	Food Component/Plant	20693	LC/MS Neg	100000840	610	118.999	80-69-3	45	44	C02287	HMDB35227	C02287	HMDB35227	1414244	781469	1599578	1626977	1821961	721802	436470	903524	1072706	605151	2103452	1457767	796398	1814100	824049	1770897	607473	1944591	2049582	719406	2206919	1900033	931964	1844673	645006	1481656	1163039	507516	1981816	2078080	2110454	1837318	952281	2038733
423	taurine	Amino Acid	Methionine, Cysteine, SAM and Taurine Metabolism	2125	LC/MS Pos Early	512	660	126.022	107-35-7	1123	1091	C00245	HMDB00251	C00245	HMDB00251	298609600	71467376	222400656	73647312	179861440	377577152	93934664	216859152	120825144	138466688	152228240	145350256	142621904	85914440	144238768	58121028	219148016	81243688	59264528	91210672	135799344	241573104	372954528	120291648	106573448	181087696	252341888	143286928	143697760	119426440	277185952	256892240	207483200	228052832
3209	tauro-beta-muricholate	Lipid	Primary Bile Acid Metabolism	33983	LC/MS Neg	100001250	4774	514.284	25696-60-0	168408	147312		HMDB00932		HMDB00932	209760	29650	49687			235609	137969	171465	510807	70357	35698	83566	248803	49264	233991		33524		43927	199149			193119	14948	146840	42568	97287	270389	189431	30734	47283	36954	87530	27086
3205	taurochenodeoxycholate	Lipid	Primary Bile Acid Metabolism	18494	LC/MS Neg	1629	5250	498.289	6009-98-9	387316	343282	C05465	HMDB00951	C05465	HMDB00951	529323	213940	1865898	421772	73292	3437246	802750	16519294	3762092	825292	541943	673638	1054093	1061542	604336	343126	764277	500454	302197	1528553	585332	330453	434568	796606	149779	216173	2122608	513182	546612	227639	217350	562057	619617	281680
3280	taurochenodeoxycholic acid 3-sulfate	Lipid	Secondary Bile Acid Metabolism	62890	LC/MS Neg	100021093	4809	288.62			24850141		HMDB02486		HMDB02486	262043	44224	149223	119918	69252	706612	973170	2165306	701633	75438	297178	163259	167021	286017	452996	312353	500808	232059	398465	180250	182900	142224	290055	478903	64590	93698	837244	236094	137976	47576	172307	336017	104287	372015
3198	taurocholate	Lipid	Primary Bile Acid Metabolism	18497	LC/MS Neg	1648	5150	514.284	145-42-6	6675		C05122	HMDB00036	C05122	HMDB00036	114738	38881	258528	57205		376896	57911	6422867	1102921	146946	130038	152350	142956	376847	190383	32648	114901	185544	99399	295263	208451	66075	67122	156605		31883	326522	99337	124192	71061	94970	177393	153049	61591
3275	taurocholenate sulfate*	Lipid	Secondary Bile Acid Metabolism	32807	LC/MS Neg	100001990	4750	279.614								642921	1837398	820592	430512	1039324	1051788	2801385	6739359	3150691	643769	1461132	1595731	929552	2207686	1856889	1591126	979659	825370	1153683	2167403	588173	603737	2624395	1514405	405479	362583	2170182	2031789	1707635	1368774	589199	2661264	245947	1225414
3230	taurodeoxycholate	Lipid	Secondary Bile Acid Metabolism	12261	LC/MS Neg	1668	5257.4	498.289	207737-97-1	2733768	2015539	C05463	HMDB00896	C05463	HMDB00896	218905	111299			39882	931467			2536642	256197	96645	225921	511541	316154	394941					1571258			134535		85185		615783	454489	384533	107769		258129
3231	taurodeoxycholic acid 3-sulfate	Lipid	Secondary Bile Acid Metabolism	62889	LC/MS Neg	100006644	4850	288.62								117654	69732	24276		69912	189118	553670	379082	1038213	111754	150754	151246	235579	201073	476633		150052		219733	617208			145129	94988	79646		757019	503013	365831	58159	62182	352691	27545	66753
3242	taurolithocholate 3-sulfate	Lipid	Secondary Bile Acid Metabolism	36850	LC/MS Neg	100001658	5027	280.622	64936-83-0	440071	389078	C03642	HMDB02580	C03642	HMDB02580	1024346	347453	293901	91657	289902	1443216	1153359	3607931	1993202	240062	436266	642061	707494	547872	1217916	112708	315481	374211	1036622	1546835	330613	233317	446453	545538	230698	237323	1653832	1318150	1128696	609135	521070	917081	70600	902239
3257	tauroursodeoxycholate	Lipid	Secondary Bile Acid Metabolism	39378	LC/MS Neg	100002912	5025	498.289	14605-22-2	9848818	24539842		HMDB00874		HMDB00874	28679		224805	62025		243450	22041	230440	293508	33124		43304	23267	54461	55850		34073			79949			60062		28674		63456	51139				50548	58891
1578	tetradecadienedioate (C14:2-DC)*	Lipid	Fatty Acid, Dicarboxylate	62918	LC/MS Neg	100021100	3148	253.145								159526	96863	217554	175450	139011	313433	359663	2131987	189565	95872	132564	430064	149938	243585	331038	591821	112701	106436	193754	142847	256310	89022	176881	133034	187189	90615	135689	207226		544760	180855	552009		150279
1437	tetradecadienoate (14:2)*	Lipid	Long Chain Polyunsaturated Fatty Acid (n3 and n6)	62850	LC/MS Neg	100020343	5292	223.17	39039-37-7	5312409	4471834		HMDB00560		HMDB00560	4431344	6542390	2186990	2564314	2593071	2940352	6355300	5883248	4114813	1166623	2927432	9362135	2126517	7104048	2750095	7832092	2586267	4323624	1197999	898910	1571353	2447626	2952278	1257043	2011453	1457444	1567160	2485493	1530633	4251418	2092888	4551983	2999488	4248851
1575	tetradecanedioate (C14-DC)	Lipid	Fatty Acid, Dicarboxylate	35669	LC/MS Neg	100001613	3985	257.176	821-38-5	13185	12630		HMDB00872		HMDB00872	257498	184926	167884	138792	159081	410061	606996	15522448	250244	326983	141773	591342	267194	213223	305207	1706926	164091	166973	281250	347523	171433	157633	302518	223301	319598	165773	808161	297137	74190	435893	139299	900703	204452	324137
3085	tetrahydrocortisol sulfate (1)	Lipid	Corticosteroids	62793	LC/MS Neg	100020848	4276	445.19								77657	60403	81726	52455	133322	85703	64057	94557	113528	49320	65860	76897	47211	99435	46432	62887	149942	41447	35208	63917	76012	62904	98931	26490	67002	71145	14886	68024	27194	45618	108562	109527	47794	56966
4294	theobromine	Xenobiotics	Xanthine Metabolism	18392	LC/MS Pos Early	100000445	1600	181.072	83-67-0	5429	5236	C07480	HMDB02825	C07480	HMDB02825		79501		7515105	16878352	250887		4933281			23417420			31118194	159993	10013151		26503594	94790920		20095062	10101389		46750032		11595621	295114	186164			6101179	17115816		44947376
4295	theophylline	Xenobiotics	Xanthine Metabolism	18394	LC/MS Neg	100000437	2356.9	179.057	58-55-9	2153	2068	C07130	HMDB01889	C07130	HMDB01889				121247	193758						154743			209774				110541	443759					359755		73110					179577	967686		574268
5682	thioproline	Xenobiotics	Chemical	53231	LC/MS Pos Early	100009232	1250	134.027	34592-47-4	93176	84120					8949554	7100546	7890174	9742476	12871878	10785747	7520307	8952159	6696883	6952211	10949349	10752928	7584456	9360683	7435261	8366831	7693372	10274297	11112556	6217750	15977366	6943590	8160996	12484760	6006978	8178539	7797686	6141736	10155049	10455160	12509664	8777976	6597893	11446242
4078	threonate	Cofactors and Vitamins	Ascorbate and Aldarate Metabolism	27738	LC/MS Polar	100001022	2384	135.03	70753-61-6	151152	133224	C01620	HMDB00943	C01620	HMDB00943	795384128	374219776	621117760	914154368	817566848	355941632	242902880	414134656	580351936	284357824	915954176	809788544	309865056	771536000	322176320	875562112	253990400	874033600	989075200	302566176	840214976	757833024	366372960	845614976	213354784	682076096	478947520	208425856	1003161536	921841920	1024749504	755715904	405382432	876604928
16	threonine	Amino Acid	Glycine, Serine and Threonine Metabolism	1284	LC/MS Pos Early	564	1514	120.066	72-19-5	6288	6051	C00188	HMDB00167	C00188	HMDB00167	626462976	478126784	558870976	536167424	649486080	809748736	602001728	261605408	725450432	890164480	559868096	611256704	512691360	704137024	536619456	399284384	820075776	410587968	480649728	823410560	604570368	546393920	687637376	613877120	438578272	456742560	698568704	691873472	643277632	511852096	657814208	589176256	482200576	466216960
4735	thymol sulfate	Xenobiotics	Food Component/Plant	36095	LC/MS Neg	100001757	4410	229.054	89-83-8		10709958	C09908	HMDB01878	C09908	HMDB01878				828821							400703	62907		3363495		136575					222769	159284		913779		836058			69976	89609		82136		321626
232	thyroxine	Amino Acid	Tyrosine Metabolism	2761	LC/MS Neg	1094	4808	775.679	51-48-9	5819	5614	C01829	HMDB01918	C01829	HMDB01918	528185	631813	662203	582417	599114	497959	582284	614073	584318	409033	582750	499502	547784	638276	628649	648387	679719	630261	417674	607367	483253	512314	664055	665661	591470	571260	550042	474631	500762	523339	490848	637821	672228	531486
357	tiglylcarnitine (C5:1-DC)	Amino Acid	Leucine, Isoleucine and Valine Metabolism	35428	LC/MS Pos Early	100001597	2962	244.154	64191-86-2	22833596	17216200		HMDB02366		HMDB02366	159035	257107	155072	270090	162962	384225	170311	147401	166138		213873	482324	292225	135909	323943	176468		188688	279756	299964	475969	83873	72775	104934	312040	119203		224069	246296	195399	240879	318071		180573
460	trans-4-hydroxyproline	Amino Acid	Urea cycle; Arginine and Proline Metabolism	32306	LC/MS Pos Early	1001	1064	132.066	51-35-4	5810	5605	C01157	HMDB00725	C01157	HMDB00725	94553360	103885808	113609808	157835424	116917576	236294192	136010000	46703388	141012576	110044208	157339472	148763984	143866592	89137480	175478976	84587784	125069120	130608008	122997696	103424000	175722160	91806328	148281856	106804816	81462456	97464112	103755608	165431616	147965632	149971360	173657936	103215056	121851136	145443424
74	trans-urocanate	Amino Acid	Histidine Metabolism	607	LC/MS Pos Early	537	2285	139.05	104-98-3	736715	643824	C00785	HMDB00301	C00785	HMDB00301	3343803	1664491	1059801	2549702	2006149	2676704	1968443	2041874	2191339	8797910	6576900	2205963	4314969	3192927	2166042	2073392	3243341	1753380	4157769	1141399	1482464	3500229	2398755	1963157	1928901	2702788	2277418	3424607	1393165	4519155	3683111	2826248	679591	3002378
2875	tricosanoyl sphingomyelin (d18:1/23:0)*	Lipid	Sphingomyelins	52436	LC/MS Pos Late	100008955	3200	801.684					HMDB12105		HMDB12105	196244032	232874384	188035744	152699824	172595136	88779064	139749824	183997680	191609584	147997632	145722736	137423088	153424656	149896544	164065264	171961648	167377632	140443456	187568048	99415512	134977792	155069392	218914096	138286112	181437648	209686816	330969984	145208720	114137824	135660672	145412528	151490864	123570256	179982720
1574	tridecenedioate (C13:1-DC)*	Lipid	Fatty Acid, Dicarboxylate	62919	LC/MS Neg	100002199	3051	241.145								342400	418780	632061	471586	168290	329872	395135	1606905	420963	243425	194490	340165	281012	260182	647708	1059982	427478	217781	491185	200273	348882	304518	405118	291416	355824	257730	774819	432662	91596	857363	244119	355942	293518	394402
4050	trigonelline (N'-methylnicotinate)	Cofactors and Vitamins	Nicotinate and Nicotinamide Metabolism	32401	LC/MS Pos Early	100001092	1388	138.055	535-83-1	5570	5369	C01004	HMDB00875	C01004	HMDB00875	6630037	2407100	3911955	21658246	6132770	5580622	5330077	4431054	3458903	5427464	16533817	2059772	2204352	18524898	5639118	5312784	2482704	20902112	12575552	2135131	25910380	6213952	2372379	9283153	930712	6555293	6243015	913247	29766464	14022927	32095962	17837686	945631	10584520
2061	trimethylamine N-oxide	Lipid	Phospholipid Metabolism	40406	LC/MS Pos Early	100003397	2100	76.0757	1184-78-7	1145	1113	C01104	HMDB00925	C01104	HMDB00925	12255306	22197248	21318028	69335816	20678900	20647516	14493092	19338926	19593942	19157400	30004704	36102112	37659808	23072436	46429280	19348538	14286503	35719060	24611648	8289231	22083124	8783534	7019925	30537398	23382668	28608560	18207668	19171348	18046702	44331404	27583078	18538654	8086679	17013076
5652	trizma acetate	Xenobiotics	Chemical	20710	LC/MS Pos Early	100000856	1884	122.081	6850-28-8	6503	73346	C07182		C07182		479572	279852	126795	195862	331032	361188	378492		265645	203379	233249	249082	258428	275516	245232	397050	260819	522302	210421	297637	312125	341583	169324	298763	456667	244832	202025	183233	238850	226667	180808	223308	451378	315411
238	tryptophan	Amino Acid	Tryptophan Metabolism	54	LC/MS Pos Early	565	2986	205.097	73-22-3	6305	6066	C00078	HMDB00929	C00078	HMDB00929	237987728	313071264	437766080	356998976	300126912	339917984	193294800	192133024	349618592	359399776	421230368	257536880	291078016	325401152	317329088	205278880	535593632	234796784	408433664	471110912	515386688	492223136	384004160	255290160	299130016	345048128	466487712	423281024	416962624	271867808	316058240	403327904	402253856	320303424
247	tryptophan betaine	Amino Acid	Tryptophan Metabolism	37097	LC/MS Pos Early	100001743	2673	247.144	20671-76-5	442106	390633	C09213	HMDB61115	C09213	HMDB61115	8788736	2437812	12885104	27804670	8950244	12881732	21268074	19728544	29385552	4755629	44324872	5910622	23490442	20345432	292558	2458150	8682832	53088948	8802116	18599542	25224714	20651126	6551575	34349132	3352697	4400220	14201639	18729946	41820988	272291	11151246	57063964	5232009	7694844
216	tyramine O-sulfate	Amino Acid	Tyrosine Metabolism	48408	LC/MS Neg	100006092	1565	216.034	30223-92-8	153005	134849		HMDB06409		HMDB06409						126327				20924		46705	24693					20023		21712	23050		33332		41362	43568	30550	27360			40453		23982
155	tyrosine	Amino Acid	Tyrosine Metabolism	1299	LC/MS Pos Early	815	2430	182.081	60-18-4	6057	5833	C00082	HMDB00158	C00082	HMDB00158	277018976	383345600	276307744	304504032	437187680	365225248	321059712	328779392	393551968	326074848	471049696	279553536	363972224	415360032	278812704	384300608	371796192	455193504	299004800	337839328	420315328	387917184	318749504	343158144	276326016	467619552	310490304	328009760	294235072	303502432	348579104	370083040	446358112	429791936
4777	umbelliferone sulfate	Xenobiotics	Food Component/Plant	48674	LC/MS Neg	100006282	2440	240.981	69526-88-1	129659	114800												85248			14388						143520				10629		203583
1567	undecanedioate (C11-DC)	Lipid	Fatty Acid, Dicarboxylate	42395	LC/MS Neg	100001617	2440	215.129	1852-04-6	15816	15037		HMDB00888		HMDB00888	46595	49659	17187	26731		112759	52731	367148	42251		33877	58076	60390	34188	38066	82119	32254			42843		24587			30458		31116	54651		32384	22366		34265
1395	undecanoate (11:0)	Lipid	Medium Chain Fatty Acid	12067	LC/MS Neg	889	5219.2	185.155	334-48-5	8180	7888	C17715	HMDB00947	C17715	HMDB00947	825356	989034	603727	562826	674550	629025	965278	1117616	594361	735876	672254	714539	702665	763195	669095	944284	683734	761543	634558	612058	646549	653101	795566	638448	629511	632534	1069486	687481	488855	753062	599664	623787	813619	673318
1728	undecenoylcarnitine (C11:1)	Lipid	Fatty Acid Metabolism (Acyl Carnitine, Monounsaturated)	63613	LC/MS Pos Late	100021131	1069	328.248								3142250	7062255	8495939	4508367	1755679	2741623	2116088	3256351	3793325	1972111	2619434	3174900	2010880	3020332	4744134	4440508	4253557	2443955	4360012	2673457	5232565	3532805	4168844	3374377	3085632	3565518	6649486	6675485	2426330	4810321	2724585	2729490	3410302	4280216
3955	uracil	Nucleotide	Pyrimidine Metabolism, Uracil containing	605	LC/MS Neg	825	1086	111.02	66-22-8	1174	1141	C00106	HMDB00300	C00106	HMDB00300	44960	54186			47229	56538	41011		49391	34976	56390		61624	48993	51854	54779	38190			25185	51204	43719	36229	38600		55953				37097		64470		52437
3867	urate	Nucleotide	Purine Metabolism, (Hypo)Xanthine/Inosine containing	1604	LC/MS Neg	1134	757.1	167.021	69-93-2;120K5305	1175		C00366	HMDB00289	C00366	HMDB00289	38891164	64759000	57380832	54589612	47841604	67115536	62445336	53084648	62487244	35136152	47692012	53672796	53918876	59567112	57965244	56314424	56566600	51432784	35217028	50365076	61603984	35416668	55908952	44470844	46895024	43024784	52657696	56665864	37249652	44131232	40927756	57814672	60127084	56255564
433	urea	Amino Acid	Urea cycle; Arginine and Proline Metabolism	1670	LC/MS Pos Early	533	700	121.072	57-13-6	1176	1143	C00086	HMDB00294	C00086	HMDB00294	153013744	265885840	248490496	421821312	171673840	400927808	267613200	346939904	356668768	152650464	294977760	463275552	333311200	441034816	482551104	248272576	182995232	216033344	263999296	215996320	419181888	205401008	169326880	214207568	300231872	340342016	265287536	278830976	229829152	234209504	340372928	304983840	96000552	342032000
3954	uridine	Nucleotide	Pyrimidine Metabolism, Uracil containing	606	LC/MS Neg	535	1457.6	243.062	58-96-8	6029	5807	C00299	HMDB00296	C00299	HMDB00296	8855912	10013786	8647928	9717919	11103793	8148085	9366646	10134104	10421404	7559893	9829407	10561440	10298872	9349477	10785924	10335769	8132516	9173377	9916229	9288778	11496581	11701551	9050089	8306786	10090298	10098364	7436348	9158053	9665145	9741932	9486295	10005773	8488004	11488958
3244	ursodeoxycholate	Lipid	Secondary Bile Acid Metabolism	1605	LC/MS Neg	1135	5055	391.285	128-13-2	31401	29131	C07880	HMDB00946	C07880	HMDB00946	477230	852306	3188332	3290412	841717	1157954	310938	189974	1013169	285478	346898	587847	581901	302422			625135	232855	139439		301313	454877	863125	60463		657874	170846	669024	138195	175778	627972	686732	2637925	553767
369	valine	Amino Acid	Leucine, Isoleucine and Valine Metabolism	1649	LC/MS Neg	566	909.4	116.072	72-18-4	6287	6050	C00183	HMDB00883	C00183	HMDB00883	12096862	10529053	12590523	13007185	14781805	18631948	13545085	20343766	15163060	9838881	12867250	17807840	12414475	12767377	14846396	9491519	13278998	11180103	9624357	12212515	16417622	13615465	11475025	12258275	11459377	11038041	15035115	13415139	10978754	11124350	15016985	15552505	12582326	14505446
967	valylglycine	Peptide	Dipeptide	40475	LC/MS Neg	100003641	1506	173.093	686-43-1	136487	120256		HMDB29127		HMDB29127	112447	155216	181699	303974	206550	396149	121606	102982	209929	197906	244161	142517	226337	191823	185801	137258	133552	303899	159099	140849	274734	168274	297728	63024	93133	157644	125286	206024	122685	221676	206894	289307	164785	224894
191	vanillactate	Amino Acid	Tyrosine Metabolism	54910	LC/MS Polar	100006129	1127	211.061	2475-56-1	160637	141152		HMDB00913		HMDB00913	2738180	1959488	1858822	1288360	439798	388527	217671	645319	143504		1870744	243554		298378	731338	2582943	1594857	870598	438832	221051	976177	1045511			174544	716304	238064	191907	254017	2283166	805218	741130	370039	367540
4870	vanillic acid glycine	Xenobiotics	Food Component/Plant	63853	LC/MS Neg	100021363	1682	224.056		3083688	2340857		HMDB60026		HMDB60026				52226	75577	41181			27927		60462	23844	24797	26395	18272		61240	30383			43947		24298		21417	43510	72432			27918			41833	22974
192	vanillylmandelate (VMA)	Amino Acid	Tyrosine Metabolism	1567	LC/MS Neg	1111	941	197.046	55-10-7	1245	1207	C05584	HMDB00291	C05584	HMDB00291	106081	174038	113784	100515	211733	112954	135712	112028	109736	111928	151559	103661	142639	178639	185766	160372	138203	168717	107331	128426	145146	118239	146873	150995	112283	144722	144725	104141	102498	218502	119656	160115	151005	157352
3859	xanthine	Nucleotide	Purine Metabolism, (Hypo)Xanthine/Inosine containing	3147	LC/MS Polar	1004	2023	151.026	69-89-6	1188	1151	C00385	HMDB00292	C00385	HMDB00292	20426010	16149788	11309587	12811201	16051664	14674406	13710135	16970966	14148349	11732740	16200305	16484434	18209116	17378678	16145586	16293854	14741132	12799713	15355050	15696787	14815353	17980710	18538774	14124575	13306778	16882094	10628213	17704022	16318492	19450854	16721452	18180240	11528441	21432272
3861	xanthosine	Nucleotide	Purine Metabolism, (Hypo)Xanthine/Inosine containing	15136	LC/MS Neg	100000299	1075	283.068	146-80-5	64959	58484	C01762	HMDB00299	C01762	HMDB00299	22502					24955		19069		19746		17419	31349	23051	27316		27048			20721				22932		23347	25146	22431	19270				29064	22919
259	xanthurenate	Amino Acid	Tryptophan Metabolism	15679	LC/MS Pos Early	100000015	2236	206.045	59-007	5699	5497	C02470	HMDB00881	C02470	HMDB00881	84462	198292	185300	276555	209826	369799	974148	474942	429914	64040	1036161	163027	219080	124547	513710	139057	226811		120024	191030	307432	94014	124494		257508	421314	341180	179782	154160	247944	124925	241526	308397	451548
1737	ximenoylcarnitine (C26:1)*	Lipid	Fatty Acid Metabolism (Acyl Carnitine, Monounsaturated)	57517	LC/MS Pos Late	100015836	1607	538.483								1097107	756513	1553044	3037298	1748017	1252791	710363	429675	923011	789698	1091163	1376167	1176133	835192	650530	700615	1189400	1309018	959915	865496	1145444	815672	1524711	874064	1013282	1393395	1493370	816053	1257080	692951	1420870	1016069	881895	1305456
1175	xylose	Carbohydrate	Pentose Metabolism	15581	LC/MS Polar	826	1727	195.051	609-06-3	135191	85957	C00181	HMDB00098	C00181	HMDB00098		422457			484098	328607	479920	325029		552192	389864	514900			380409	550831				485908			362307			122850		376728				508429	492151
	X - 07765			46590	LC/MS Neg															20502						114389			87159		30528		608965	77124		155544	85369		133469		244475				83492		73838		66200
	X - 11261			32578	LC/MS Pos Late											2607476	4496836	5114781	16781230	14945498	4846484	4950905	6570404	3534335	1084060	9868970	3335703	1901442	25603194	1105909	19112130	6431344	20769626	5763523	2529164	12304717	3901492	1799685	6611870	2768644	5370789	1332840	1717109	10861668	4695585	4833370	29071316	1139262	10732878
	X - 11299			46592	LC/MS Neg											33850	36109		6941364	419803	129404	48036	2266801	56629	96667	1514476	79113		516298	123689	4177873	28706	4026864	2911459	78072	2237689	965860		5736852	354092	4213827	689192	68536	3447221	3714009	623835	1443740	301341	8749513
	X - 11308			46390	LC/MS Neg											1702514	965036	1555411	1686579	945573	1319733	2324912	1895353	3723865	1586224	2049386	2835250	1872861	1580814	2480593	1046041	1891163	1917828	1407302	2179315	1395932	1536680	1012044	3968821	2163421	2223109	4477641	1974545	1883877	2704529	2456053	4293563	2060746	1961081
	X - 11315			49592	LC/MS Neg											210235	251378	247036	279290	230265	193511	196730	270413	189171	164414	309747	166395	150725	169990	172662	191437	137908	183266	179056	378386	198413	223487	219890	202272	178745	211675	226890	233828	598062	198318	214490	210340	260801	268795
	X - 11372			46594	LC/MS Neg											17551102	10660443	12835756	18207676	10423646	21617346	26808398	25443320	24721958	18934786	12107180	30919472	16438762	29436050	24458886	11577179	26727412	15447749	16558317	14773117	21354720	14382380	10114865	15260121	26480200	26635550	15999133	18791790	14761657	26659316	25439160	25641380	24372946	23083674
	X - 11378			46595	LC/MS Neg											4775929	4854323	11388089	12355801	4583905	8973893	6744029	7512324	21984316	4531903	12912610	14668768	9300769	11156605	7343023	5576926	12510914	11532221	7117752	9719762	9549874	8473242	4493747	11325879	14393367	15030739	12360507	12757966	6102310	16308313	12590763	12960473	14537463	12762722
	X - 11381			46347	LC/MS Neg											386938	593168	510019	543572	527016	531177	514638	261441	632304	280931	528139	372556	339396	734628	542338	540931	610662	334099	312633	403682	564044	415324	607110	489686	384718	474030	415098	326824	480817	634441	373346	685893	253257	400768
	X - 11441			46360	LC/MS Neg											131216	252011	347253	161980	258516	198288	421845	71354	807589	284006	250070	136667	141488	270698	515536	210568	202131	191640	118541	738834	227140	341858	452432	94423	141245	146963	71693	75072	248167	256547	83721	880121	260918	416997
	X - 11442			46443	LC/MS Neg											193861	354448	478986	231645	389073	290231	560734	132818	1221745	378560	358643	178526	216761	379874	751046	330244	245356	263629	157492	1040372	346072	475588	582425	141635	228082	213606	115102	112986	325404	343109	128694	1240351	381348	587691
	X - 11444			46460	LC/MS Neg											1558397	937840	1429191	1540798	1804544	830542	774496	1234629	1316218	784383	991136	1168118	945361	1249286	924227	955038	1428623	1109300	804803	957403	873861	1407186	1558697	671926	1362947	1902069	564784	1399017	949107	679699	1294090	1495385	920563	933884
	X - 11470			46601	LC/MS Neg											958914	849225	867653	653207	1029730	824740	372406	1649003	1074974	987984	533983	512652	1206903	2502199	683535	753569	1558572	1227575	627646	747098	775029	694979	1207755	283921	861465	1008349	444154	1320165	417403	501717	725753	1464595	601611	920291
	X - 11478			46602	LC/MS Neg											208987	199716	242115	802250	1404105	367096	305808	714476	95441	118079	561419		90352	1926909	64287	1418580	518145	1481507	357095	152030	379353	340342	74610	567106	151024	322176	145614		567540		267056	1127377	124406	783085
	X - 11483			47650	LC/MS Neg														564780	605668	29708		198737			335678			202126		206220		723815	374876		321883	132650		613697	58444	612051	95494		401830	412007	71787	194428	40385	813306
	X - 11522			46914	LC/MS Neg											1099854	1781412	2098852	1365066	1943978	1468368	1824815	632941	3729053	1544801	1569225	1039819	972352	1686451	2218856	1436274	1431621	1076426	1132590	3467618	1577162	2120383	2799275	797930	954169	1252390	749359	778755	1953777	1892083	563871	3915943	1836050	2655973
	X - 11530			46603	LC/MS Neg											1231267	1594992	2166838	1225391	2424788	1641257	2222276	791421	4019699	1629431	1612946	1187400	1076334	1930909	2638487	1718168	1615355	1098662	1185795	3528545	1723784	2101276	3074764	793380	1092748	1441722	750659	841357	1871121	2222510	705507	4472151	2249014	3225168
	X - 11787			33132	LC/MS Pos Early											57039724	73632312	52326356	55046760	48007232	52488984	56472432	49445328	42185176	64253576	49354040	52518100	47538180	45180668	60303648	51305244	64541304	44201208	58969344	49112684	64287772	50436932	58098932	35525128	51802132	57294852	33980648	53828804	57793568	45966860	53402556	49769632	59845748	60308596
	X - 11795			33140	LC/MS Pos Early											1940850	2130823	7371799	28647346	18661340	8603932	9002748	25326390	2713908	2038616	48491816	5803516	873705	17556196		12568480	6117117	30361552	15927117	4596216	35655980	25476896	2275158	15777589	858424	19076044	1373068	9908843	13853355	11115044	26368200	15416969	7117958	21271490
	X - 11843			46466	LC/MS Neg											59570	113119				145987	82767	45345	427764	516097		35544	65736		376499				634230	660467	28324			277864	2136503	427500	401209	202435			75636	86625	123807
	X - 11847			46488	LC/MS Neg												24789		37441	122716	64450		297255		193665	277565		30251	128002	207431		18437	481840			98855	177297					37346				292314	134692		415283
	X - 11849			46607	LC/MS Neg															216976	63710		58792		76357	123971			207348	190834		27673	353980			87918	147895									298042	115016		279324
	X - 11850			46507	LC/MS Neg											101525	381056				193264	124690	49547	709989	799435	17945	40162	101641		595194				765483	873480	48864	19051		229874	4157661	706543	605653	277927			95496	92672	178248
	X - 11852			46521	LC/MS Neg											32082	52594	50616	24203114		41208		176448		24499	362786		57981	48799	29024	35133	27161		124277					120378	24191	33945	71069		52241			25479		81224
	X - 11858			47654	LC/MS Neg																		95502		63618	220685				78420			181603			122171										115445	30765		177387
	X - 11880			46608	LC/MS Neg											12747475	6346295	10608986	14770114	7616150	15709848	21111524	23062220	13139920	13755176	12227849	22330456	11562144	19767974	15425011	6074109	18504984	14132137	12231051	10024725	15082682	11132826	8295401	13540042	16359835	20102380	12874960	14394188	13031711	18421184	15597513	18607212	17105098	17302522
	X - 12007			46610	LC/MS Neg												28807	32736	222192	28677	83198	22241			43374	36271	27525		69300			52611	48283				27160	29798	51346		69003	29188	22693	49024		22635		187226	47144
	X - 12013			46611	LC/MS Neg												36658				51774	38010	20837	134572	216746			32743		137453				249857	262410				46033	1227564	111525	91884	88749			33558		51280
	X - 12015			47390	LC/MS Neg											31549	10798	56854	49108			58030	13004			55621	67547	21568	55865	16910	60833	52951	41528		22507	43825	46450	36772	58371	37506	64690		11393		58605		18752	80084	63185
	X - 12026			47905	LC/MS Neg											61815	75516	103291	112304	93392	110654	62610	107382	88722	64516	54003	63143	92399	91369	93637	84499	75879	88309	75051	80802	100032	60134	108425	80664	102487	78629	81608	98747	64464	79477	50889	93305	126984	90151
	X - 12100			47687	LC/MS Pos Early											2810949	2973299	3197649	2798286	3748270	3419843	2619620	2830020	3507137	2751284	3573588	2928694	2662941	3513465	3545047	2964821	2943071	2776113	3117203	3708985	4109914	3137402	3578828	4189987	3533217	3501654	3113347	3181810	2862378	3456934	2735949	3800097	3325148	3674620
	X - 12101			47642	LC/MS Pos Early												2224970	1390051	5058083	982368	4748298	5449164	9343767	2037033	775165	2981032	764861	2579413	4181897	2065588	6998218	2131005	7519666	2863623	774509	2435206	1302454	1292533	6317786	1680087	1275223	4866329	945250	2258807	3096411	793058	17546638	1256292	3503690
	X - 12104			52597	LC/MS Neg											57861	65680	73480	74824	74920	48091	85871	100856	91843	48258	51887	66299	91594	86674	63989	64439	82024	56095	47402	77586	64935	44976	52481	50186	97915	100754	47565	82263	79526	86153	68111	64417	59613	50742
	X - 12112			47690	LC/MS Pos Early											2290934	2430048	2978120	1675072	6740038	13351986	14095624	14236938	5552039	4687257	7391954	6811977	10831220	3874281	21642750	1251454	4713948	7416278	4115360	3437323	8745545	2408724	7926697	3239147	3808574	5231525	4051099	12234813	1205356	9164895	1956249	7443727	3405724	1494115
	X - 12117			47695	LC/MS Pos Early											111677		337278		330914	192553		132250	149328	371766		155707		398327			519207	176040	128575	726942	231586		347388	111707	196042	407410	133215	152184	273887	137405	76943	175147	308952	236867
	X - 12193			46985	LC/MS Neg											30448	36007	35262	47610	45749	44354		119065	36075		56096	43947	35552	31840		62387	34011	79480			40960	54139	30750	47811		49522	33908		49087	35318	51581			56701
	X - 12216			46613	LC/MS Neg											321138	483479	305020	178960	35342	149123	172349	353820	355991	318674		353955	654170	31884	399925	106990	45656	114008	439688	490438	35083	158123	127051	307128	531787	60913	119476	256018	39451	119591	171972	144737	91037	53690
	X - 12283			47708	LC/MS Pos Early															225968			249527	85250		120013					1124661		833797			564964	159752		214336		117815				511536	82929	453727	41875	286467
	X - 12306			47917	LC/MS Neg											34139		50755	56581	33888	25552		158461	30461	51517	248534	168829	46410			23694	44473	171094	50982	35945	253875	63256	40809			70729			158764	114649	29627	97010	35911	23498
	X - 12407			46615	LC/MS Neg														897678							125614																				161740		242647	132183
	X - 12410			47921	LC/MS Neg											194158	41114			27994		126098	26312	101639		32684		28141		59175	33418		181730			78163			28925	54737	44156				37443	28357	22342
	X - 12411			46616	LC/MS Neg											51867	45141	69193	88125	67144	68222	44469		50659	30277	61099	98329	52576	52371	153265	29848	89006	53268	38242	32950	147757	87441	57020	56929	153752	113449	53264		37643	43955	66904	52391	119134	75092
	X - 12462			46620	LC/MS Pos Early											7251612	10323410	9575939	8993548	7939052	7533143	8956894	8323836	7903975	8823265	9032362	9889530	7831561	8691755	7794731	9937055	7520711	6871936	8654510	8320386	10136120	8194780	8445055	7666632	10347461	9330462	7934527	7511877	6878005	7330228	7290154	6927601	7234921	8456770
	X - 12543			47922	LC/MS Neg											1332064	1732633	1603367	673373	208654		108086	450632	183046	191678	1190921	135421		192064	687689	2171768	693338	1010366	269254	210742	579010	731306		155504		495020			193558	1816115	872275	500456	365124	293266
	X - 12544			46510	LC/MS Neg												20739910		89951	129212			149247			104508	15881761		99701		2750845		274950	117116		129204	144242		125907		122967			53696	41310	2300276	78666		165129
	X - 12680			47437	LC/MS Pos Early											2612999	1799763	7759081	1669350	1372490	4994543	2400696	524358	2420452	1960609	3867675	1012117	1293264	2641605	1220769	1546725	6621380	1177625	752099	1607864	2216301	2591442	6916997	3591624	869793	2577077	5219260	1658157	3041383	1465637	2380194	1858406	5077276	2733921
	X - 12707			47929	LC/MS Neg											86629	136819	103596	119223	67923	125153	121696	130537	68681	70146	105602	62808	149709	75098	108468	110099	79134	117183	78290	88574	107153	91884	63865	99957	101623	88334	144353	96027	86920	113731	51811	74250	124438	134359
	X - 12726			47936	LC/MS Neg													40402			28435						36711	126076			18711		500098			48074				17486	26432				38896			66663	40391
	X - 12729			46623	LC/MS Neg											5248600	53101	114383	143530	33313	126256	1483456			212716	49948			157658	1875989	27416	130046	44476	95977		97388		87619		111597	68080					51921	58366	138627	154738
	X - 12740			46627	LC/MS Neg														329333	2756725			68931	74873		1678644			471210		455036		656374	3937659		1126964	722805		1098258		461294			519133	223318	1266852	294312		1365344
	X - 12798			46624	LC/MS Pos Early											1930471	2019236	2578630	2774961	2535706	1967147	2384980	829498	2025770	1794495	3172820	1823487	1519625	3207308	2444837	1989075	2766657	1607600	1951520	1523247	2540656	2331742	2311425	1768717	1434325	1832016	1663888	1220524	1768268	2774752	1659501	3018177	1680979	1978635
	X - 12822			46997	LC/MS Neg											53131	155772	143314	142527	69641	110351	119314	114891	188689	112740	94658	93353	151285	53481	152194	75042	92556	103299	70800	119430	130806	47505	86433	61284	83473	77306	91969	122047	54932	64982	50924	150331	125757	95845
	X - 12830			47662	LC/MS Neg													367851	301855	20980			41207	663464		46270			20467				43795	283667		230688	56692		123520		173440			169382	45810	89672	148254		99673
	X - 12839			47014	LC/MS Neg																29055		207668								101883														35921		199547
	X - 12844			46633	LC/MS Neg											1602178	1580539	1313412	1254053	2316286	1231993	1782427	1994792	1769926	1427907	1982192	1246249	2409083	1251232	2369103	1431291	2001807	1863882	1840035	1282286	1299260	1605129	2092049	1141224	1282896	1549275	1502895	1952011	1035290	1621267	1370558	1384616	1689959	2100284
	X - 12847			46364	LC/MS Neg														742664				32294			676358	46754		667869		30289		114412	92547		226927	198797		80571		777070			138870	45159	50121	29197		213068
	X - 12849			46636	LC/MS Neg											71872	18495	99006					129108	26223		22439	338307	210245	81247		78998	45525	185653	21574	295851	780791	288545	31123	482225			506629	63226			277487	70781
	X - 12851			46639	LC/MS Neg											152494	108414			313450	1456808	58737	66494	84725	3254968		269135	153810	20790	499877		283920	45840	65696	1254506	21098		58189	1095839	4064778	610628	302004	1495316	210133	118000	31324		42616	17044
	X - 12906			47955	LC/MS Neg												81242		75539	86053				53818	34491	36475	81603	72063		89782	81930			66312	87466	65767		76867	47782	96572		78129	54912	69389	106900	36787	71991
	X - 13007			47203	LC/MS Neg											38322	425893		173003		22634	170178		33966	97869	33189		168181	173058	37873		51621	22103	130341		42655	61019		50786	33773	37029	50189	92431		41637			74902	14527
	X - 13431			47788	LC/MS Pos Late											3014531	10802061	10073454	2767484	942996	2837812	1325761	958742	4114351	4450435	2503247	2502638	3198396	1923265	4731085	2371930	11961688	1936043	6034321	4484456	4841466	3989611	4273400	3104418	5390428	4113307	15036331	10059422	2992132	3316521	2369615	1422246	7512440	2711731
	X - 13507			47439	LC/MS Pos Early											326753	244398	890514	781892	50918	502108	64104	331313		231102	472101	114656	87629	384002		55737	283689	218613	158467	69279	482450	153898	161279	583942		297065	527247	206513	243049	173154	309865	164478	130962	187848
	X - 13553			47959	LC/MS Neg											94733	116937	69418	63914	77519	103746	103002	125881	55283	62788	86894	65815	101395	65229	90743	91110	74305	110448	57015	76125	83974	75019	75999	72050	63262	80965	100223	74912	69271	94227	45596	72623	90353	89787
	X - 13684			47790	LC/MS Pos Early											309652	740057	429350	389801	541435	474258	685866	339891	399175		604168	365262	585601	742712	560487	453090	1104298	452322		627534		253105	249989	357237	423813	807361	266941		550204	541535	405967	546988	157883	166526
	X - 13728			46645	LC/MS Neg														304265	622756			138752			828795			1099908		277831		816168	1875767		410489	260249		1458718		391190					290918	344652		1082226
	X - 13729			47971	LC/MS Neg											120528	248031	48358	47792	27397	44293	74442	120585	53190	77422		54230	180152		156679	48460	26781	49633	74822	102303		66849	44639	150671	246008	71794	85958	76071	23162	79789	47216	32397	48348
	X - 13835			46646	LC/MS Neg											394254	571633	1001513	588056	49554	1021289	1027194		1158440	329070	158113	908807	802975	41854	901209	20561	410037	34693		693841	328675	147779	257808	37425	1005429	33782	1129395	909919	22223	92468	34562	72425	408283	230637
	X - 13866			46417	LC/MS Neg											112088	508789	195114	865441	50562	273169	146127	224411	156053	108574	86669	189062	157165	80832	108140	173132	86443	229998	376513	102799	1459159	54442	124694	54293	48701	38124	149311	53249	36969	176859	69816	488260	62501	205949
	X - 14056			46632	LC/MS Pos Early											41419556	33299122	22328706	35414624	61341220	36479108	46935112	48582520	37739656	67898536	39155344	32758552	62130760	48831872	35547412	29073584	85056448	41709436	37558464	42617568	31369022	29940658	38749680	44898960	42720348	52814652	70489896	45744732	37730668	36047804	59458092	37235420	63011768	31314704
	X - 14939			46657	LC/MS Neg											83380	68565	64942	243615	190232	134253	82308	217100	52600	35924	284913	84647	36904	293077		233327		300732	114407	44172	141840	125166	40739	164893	79971	163946	45642	34933	126986	123250	149884	428417	49926	289427
	X - 15461			46283	LC/MS Pos Early											1967228	2330790	2429505	1749705	1277177	3375675	1674801	2048764	1747372	1922333	2193646	2178773	2198315	2239581	1565509	6633405	2108421	2230268	3125980	2455427	2693524	1704105	1189453	1914487	1322693	2532885	1523436	2558333	2434167	3177627	1896728	2679315	2314383	2647238
	X - 15469			46640	LC/MS Pos Late											1896097	1021999	1201044	1722480	446052	1664197	1205529	1699716	1361448	272811	678938	3088754	1527461	2322575	838771	2934642	722636	2000498	1678899	414120	1159135	703318	899470	1731697	1055445	323146	1125650	855982	1046940	1819202	2050832	1431008	1066702	2376653
	X - 15486			46266	LC/MS Neg												40817	33534	175699	175024	59294	51152	82169	34992		83786			148965		157737		98395	51002		79136			40155	35088	46043			59461	70963	23573	113181		244850
	X - 15492			46662	LC/MS Neg											99520	80774	99236	79131	146721	172005	128956	422401	95082	84575	135150	106870	38627	286920	145015	88136	211398	58553	56246	94878	147108	82196	129868	87234	76770	134432	99428	184501	63755	82678	82115	126822	222492	199797
	X - 15503			46977	LC/MS Neg											46996	115795	85674	71443	82504	102031	29537	105442	86808	80660	26714	92981	121178	56468	134952	64044	74705	67307	72641	97466	103593	59638	78350	81131	101903	105854	103145	100382	55428	91110	87831	84244	87539	72176
	X - 15666			47800	LC/MS Pos Early											926249	827784	1575705	1162283	1135263	1780496	794965	534104	1219055	830898	1540969	1098330	917866	1233089	1227538	977122	1203243	911507	1230105	1112815	2321771	1444087	1156439	1266873	963787	1135000	1006574	905829	1244192	1260099	1207957	1585906	1188621	1441994
	X - 15674			46665	LC/MS Neg											33210			52492	71365			49013			48637			63035		67859		59081	67672			45260		54526		40184			44057	43668	107102	48409
	X - 15728			46666	LC/MS Neg															36664			92733			111400	890856							241955	52836	155674			50380		151165		21391	627529	193860	117196	35445		43214
	X - 16087			47988	LC/MS Neg												186779	68444			54063	50419	166268	83944	34421				45214	56830	57595	75529	37298	17921	14807	26877			48885	31606		115790	29868		37582	28162		47247	49930
	X - 16124			46461	LC/MS Neg												61668													24206	788659			35554		54715	22185								3831374	24142
	X - 16397			47802	LC/MS Pos Early											225105	304003	674469	886964		1068653	957871	738298	392583		327160	453483	620188	691219	431524	428211	337673	643991		197505	647584		346383	338072	232700	104197	385590	334224	309434	284514	313138	748793	84409	242592
	X - 16576			46673	LC/MS Neg											202288	144093	143458	226019	315490	298026	115325	132895	241771	116756	493814	131287	197673	183428	169873	118522	112504	304127	249300	303499	195109	263558	321307	367409	210195	138729	319935	126325	328215	274773	194127	181003	78871	254262
	X - 16580			47804	LC/MS Pos Early											1162008	945987	1457250	2554726	537705	2994426	2557791	2034782	1040336	317030	699692	952352	1694320	2228061	1407521	1163542	1059485	2001764	905887	478354	1666697	419995	798544	1256422	837660	470152	2363056	627968	1349057	1152886	788839	2170890	394795	864233
	X - 16935			46681	LC/MS Neg											154664	83866	134750	169493	178615	284591	307891	413457	792088	341282	278105	576553	248338	434595	607749	81027	464954	276327	328549	355488	340998	178013	159635	838374	528761	653394	775781	495432	345394	833484	499215	839605	238426	222873
	X - 16938			46511	LC/MS Neg											48595	225210		31576	36966	44506	38877		68646		30925	49646		90743	83159	39602		28161		32142	23875		32256	29155	83827	55574	26871	25511		20266	42963	45942	23907	43644
	X - 16944			46683	LC/MS Neg											48545	75240	51963	276321	324619	110204	117391	158043	26762		175247	30667	19866	454100		526907	157936	464824	115386	32942	182641	90858	29789	213635	95366	134733	34918	17552	215536	78278	116096	461112		223747
	X - 16946			46517	LC/MS Neg											60979	106729	118035	99293	131633	88967	169463	45209	312491	109648	113170	85427	64337	160864	219967	123845	90319	98850	82934	359008	120262	105521	160507	48758	79639	80255	36098	53059	152130	176372	36902	338072	149471	216376
	X - 16964			46685	LC/MS Neg											189218	182985	194261	192001	183116	213674	206228	193140	182279	171594	175653	204688	164086	182510	175463	182712	186122	132151	146972	142827	187472	156052	197733	195611	174345	180946	149122	132794	132114	137385	178007	197424	155253	169778
	X - 17010			47993	LC/MS Neg											69352	109474	73918	59906	55268	54450	94625	74444	93189	118816	62872	76291	54525	70570	62571	100952	73977	66754	90365	67235	52555	83014	64285	72994	51245	49799	78696	49087	57679	69224	77181	68600	62977	61271
	X - 17137			46686	LC/MS Neg											69174	375467		36426	42307				36010	15728	23848	36468		107621	95554	33240				19437		19387			116199		23249	29416	24640		50769	21498		52543
	X - 17146			46691	LC/MS Neg											596566	11299659	1278479	690362	590598	568655	275589	138971	31804	712205	213361	514416	763011	2667714	197960	6830894	111464	521562	209831	104863	251724	400383	282040	402493	73871	1316030	677764	192903	421757	369786	395559	385997	197716	75130
	X - 17185			46490	LC/MS Neg											120273					89681					264151		43370				83794	72557			74389	117784
	X - 17335			47820	LC/MS Pos Late											66820	167588	117756	152411		148309	53201	162098	104123		58792	108959	112375	206644	159990	184008	89879	117167	127164		111503	61004	101645	85897	87332	69196	194842	113277	88679	128147	77655	154033		108741
	X - 17340			47872	LC/MS Neg											137201	110390	100910	105809	197224	173784	129272	197646	160616	52931	174274	103056	82447	211742	139806	123791	237489	68433	65217	126016	258730	160943	145496	33914	79199	93246	82816	171139	115625	83623	113174	241437	204668	297271
	X - 17346			47824	LC/MS Pos Early											200193	118700	250112	71198	227186	410596	465998	413734	208924	197321	406828	228207	332694		170066		262910	188262	46456	342585	368484	161401	306403	381819	287900	288697	364396	334405	376462	121790	307014	375652	420385	337219
	X - 17351			48001	LC/MS Neg											47569	38495		23301	141252	19905	23913	186298	90672		85632	25452	22737	30947	36929	624492	21840	514713	46850		280387	112327		151994	38934	93941			56447	268190	81081	282358	59078	161936
	X - 17354			47009	LC/MS Neg											31339					24832		760758	23692	63612	38185	169729	41909						56285	40271	78274	60716		21820	27193				45529		225666	29440
	X - 17357			48009	LC/MS Neg											248008	167269	261056	286905	275381	130853	213817	194753	235794	164547	292771	145560	329437	167904	351146	179010	290334	344090	232481	188048	169861	334926	208985	97353	199616	250320	143294	275170	171235	272858	178542	173670	207188	255871
	X - 17612			48052	LC/MS Neg											248776	643990	129648	34768	52050	503336	414526	142705	513411	610127	110756	535909	740157	113565	908685		193584	34944	161202	392561	164668		97603	100750	1124733	416625	616896	563543	324411	115941	141103	257691	154070	108485
	X - 17653			46707	LC/MS Neg											188715	140285	157551	225802	127833	215027	369375	385107	264852	212404	251260	563582	378159	220716	180089	242012	119722	351850	175214	148848	209111	151306	152425	350270	171761	366794	384153	274534	248021	380514	375131	345699	505917	535492
	X - 17654			46709	LC/MS Neg											417254	829981	635876	735199	316089	512801	773170	724851	827239	469872	697125	1084054	1316633	577570	691451	815670	518758	1236957	408784	363660	477621	498663	333704	1226473	947819	945202	1212068	627956	487586	802478	947107	936042	1031309	996512
	X - 17676			46970	LC/MS Neg												76263				176072			77166					81918			75516				130025	98136	52261		63751	78514	87633						88792	83717
	X - 17690			46710	LC/MS Neg														121522							461037	38757		1459019		36127		23911	30295		82330	132727		146886		1369210			105258	65439	26972	55384		173829
	X - 18886			48047	LC/MS Neg											42467	26173	38117	47953		93361	80981	167930	49456			69840	25788	57022	37282	40331	20679		43077	18159	65512		48491	34403			82690		25474	51437	25303	102391
	X - 18887			47301	LC/MS Neg											170261	286730	342098	477455	282473	430920	296291	174315	303379	237527	291501	232652	280351	225763	253439	231085	277180	409980	206877	248995	343671	234404	367423	155108	186346	267961	260875	262604	206755	268351	264756	359081	399298	358682
	X - 18899			47670	LC/MS Neg											1377459	895159	647139	673369	181025	632979	3184113	329092	493144	2054576	435452	2691737	1488629	465111	681886	176825	543007	371622	390173	616125	609474	351316	577218	455579	512397	507952	382942	1364118	337250	452888	529555	345620	884624	396405
	X - 18901			46690	LC/MS Neg											37476	32650	40024	91490	131659		37612	392727		30903	131961		41146	59626	46267	54964		130530	191809	36850	71671	336137	42207	254888	81905	687238			84388	264565	160334	62082		84115
	X - 18913			46695	LC/MS Neg											298872	312399	335700	523339	389135	1062731	481022	847399	327507	279460	450247	655231	533085	297377	645003	480018	541741	335262	221646	363054	598113	625733	499229	403667	310970	311258	468402	456539	287947	504534	382042	331945	472523	549955
	X - 18921			47671	LC/MS Neg											222957	172299	231269	495154	626978	255802	380074	379916	144252		329535	181254	123014	1164608	52491	1360490	306891	780568	221577	82992	259436	175568	181346	339966	150540	216923	105466	61920	179876	305581	144033	439225	110729	650095
	X - 18922			46700	LC/MS Neg											89710	74898	81494	89249	62716	108801	85453	125451	103805	138549	81532	73763	103357	83267	157384	31680	112050	77468	162334		83865	50024	111012	136070	45664	83075	149164	70472	123873	57962	94228	114891	81429	99866
	X - 19141			46701	LC/MS Neg											163281	129648	66073	139558	247844	99107	276745	345388	275364	157291	439860	305792	342826	174446	172536	87697	243520	331906	204498	68091	120833	285330	151079	334086	174847	485230	472974	195276	138694	75807	347015	104992	233229	420824
	X - 19438			46261	LC/MS Neg											480857	259377	182997	460110	843098	220993	418820	638131	512207	599709	487798	301014	684369	622782	377458	317795	1232195	888633	300355	448706	165988	305840	238637	342828	286461	444693	1614777	377986	347660	356716	489802	453516	882476	278677
	X - 21258			46259	LC/MS Neg											674519	618292	456735	1114424	4681366	659203	78907	17766736	197268	202221	5870046	193880	637990	254532	282027	504510	263132	1671688	3441385	1465042	4277537	32348764	322346	2483357	136383	17388548	1171091	272196	1428007	817670	774474	3197375	119495	840249
	X - 21286			46295	LC/MS Neg											136939	128799	63405	36071	45797	89006	85458	106502	126195	191812	33972	130479	169581	35905	164231	50341	53176	61288	111947	244563	42897	129023	67343	194635	393306	101745	128711	131210	28143	70012	76253	76248	57565	36779
	X - 21310			46354	LC/MS Neg											1086669	1076556	946995	706867	766550	1045998	901851	912294	1028977	1036199	642300	976403	1089987	629928	1208131	583314	863247	542518	867759	1064054	569431	1050329	1041568	1083462	1142747	997404	1106355	1052088	428985	1011080	1060586	872924	882964	782346
	X - 21319			46363	LC/MS Neg											42721	57076	52165	219472	225205	148972	94545	187771	15502	38467	184870	29140	26920	414978		248322	166778	293239	133959	32246	130409	57198	48920	212918	64964	81068	84777		150258	52715	84366	349820	48130	252773
	X - 21327			46371	LC/MS Neg											48058	39898		22941	27091		72617	38334	28028		37772	52123					27641	24344	64775		33703	35378				42509	30852	42237		15355	50019		21674	34683
	X - 21339			46384	LC/MS Neg											601062	359077	500967	681933	457221	779333	839876	1410378	1197815	557594	852621	970953	380541	840527	1850181	294536	696361	523719	863331	1130458	944413	832096	339042	826857	643386	951058	812782	1003217	1327238	2624834	1117874	1270154	1307878	1228293
	X - 21342			46387	LC/MS Neg											20877862	20343996	19384536	16395011	20804872	17659474	21519300	12272148	18906912	19797710	15981977	11264724	16858566	16376481	18568060	17551276	23586182	15574000	16933062	18625286	15284811	16377590	19863178	15458071	23370306	14709018	18687170	14951072	15909313	15529764	17333966	16967902	22581982	19655154
	X - 21353			46398	LC/MS Neg											469189	964809	228559	353115	375923	446826	677683	1003335	312492	109212	293335	942783	360137	1090306	412108	1492228	369422	498940	251612	134359	239893	423631	413957	185737	198904	163221	227498	282909	212805	440386	290251	512085	264886	595686
	X - 21364			46409	LC/MS Neg											43078	56615	62376	69242	39755	63691	76009	32063	61186	39308	65546	40778	95286	101956	38267	53274	112518	80087	43101	78788	61803	37628	46903	63276	43117	51895	80988	26584	81118	27251	48527	60934	61594	66420
	X - 21383			46428	LC/MS Neg												24270	44497	303614	220704		51158	134651	97955	25629	173276	27741	21740	391714		184073	98228	141110	84272		166025	139075	31634	1017441	56806	309216	189856		32062	163298	135724	676354	92596	484639
	X - 21410			46455	LC/MS Neg											248494	554428	230234			323705	361613			243298	216084	36720		399632	50434	525085	336202	486039	191325		267671	127331	93189	346889	20643	100325	246122			116876	58763	463732	315198	257483
	X - 21441			46486	LC/MS Neg											31866	59411	78666	68641	49281	154664	29330	58575	99304	55923	26500	26844	68800	286258	64957	47524	333575	101986	48351	85549	81695	31643	56433	77275	67959	98144	56089	43301	70593	48755		106359	88735	70915
	X - 21448			46493	LC/MS Neg												78213	55105	65170	94229				289490	82642	79867			127496	149748	113621	69980		45960	280626	85460	64014	145418						106209	126427		276504	99034	157313
	X - 21467			46512	LC/MS Neg											119408	70280	102093	116816	319581	251995	110913	120718	138886	152932	102704	250876	108090	241602	201940	94268	246406	166878	184153	160050	176469	165704	86876	385603	273168	473377	134094	218343	173098	203638	332333	151245	314449	301546
	X - 21470			46515	LC/MS Neg											53996	144210	66048	51559	41614	95386	155000		66726	39897	97674	31662	74800	311530	27593	128853	322293	122237	32608	140193	59156	30040	46799	141041			135548		119720	41574	38802	98979	76303	74646
	X - 21471			46516	LC/MS Neg											114668	74748	73562	113135	208886	228364	124216	291307	187557	170069	64435	296229	111958	303747	169962	131265	259648	149386	203851	165774	142527	126119	131310	312553	221733	306356	132399	258746	195722	226978	276901	291733	320447	345041
	X - 21607			46674	LC/MS Neg											225615	254859	192735	282827	546627	338694	279408	376318	550852	116974	340881	311723	260731	520123	280890	533159	288691	457089	213738	119366	344345	292107	260210	265017	155089	149053	248374	247207	164252	302269	223974	388406	83220	260459
	X - 21733			46902	LC/MS Neg											102899	76914	37754	37806	27602	36532		36052	85124	45376	26783	88998	53808		48577	31071		32118	91830	59376	33071	91177		130168	65923	61534	28243	18233		50582	63655	31948	22064	30046
	X - 21736			46905	LC/MS Neg											301388	184156	185650	299584	126228	854888	370144	813709	227654	105695	141833	179950	176977	273394	277161	139754	187921	154420	204749	60017	296539	73177	246452	164999	140017	172325	864324	115890	86739	263559	194701	386699	102583	132987
	X - 21740			46909	LC/MS Neg											43264	44504		48951	47385	54404	48608	45738	46398	44780	48469	49051	39862	46768	41919	41171	50459	36973	37509	38196	41937	35287	44505	38030	44643	46851	42333	34833		33918		45947	43391	42487
	X - 21742			46911	LC/MS Neg											111241	456007	23887	74922	99349	86328	59871			138429	41848	208576	68154	799788		681162	295338	65726	257769	360813	54216	95946	129043	33539	88243		72158		130248	26525	865177		183311	67018
	X - 21752			46923	LC/MS Neg														324293							115504					351032			464318		234975								1247847
	X - 21796			46972	LC/MS Neg											35748	49809	41867	37947	35780	32431	40741	41505	62466	39192	40452	38771		37053	34655	43664	32211	24752	36521	35716	37460	28931	40201	36041	29767	33672	34566		30978	50013	26797	59907	40621	37810
	X - 21803			46980	LC/MS Neg														9766819							1107503							19317	23597		19045					38925								970500
	X - 21821			46998	LC/MS Neg															74947			83715	27371		49892					318879		239303	21810		156025	53913		53990		59134				136546	44485	93908	32835	91602
	X - 21829			47006	LC/MS Neg											108554	49932	69023	95407		198100	145765	478764	122908	40426	29339	97767	71362	84528	114420	111216	34363	52500	86465	30810	133806	31785	99637	72165	49561	42971	129259	58889	46724	156685	65178	260059		61139
	X - 21959			47205	LC/MS Neg												70447	53659	48511	48495	97502	83597	40228	47716	77429	55389	46201	59316	55109	41821	26549	57466	50888	65739	51978	38748	44377	45957	54224	55188	52494	51530	72045	51609	34458	58997	35807	78244	26584
	X - 22162			47417	LC/MS Pos Early											4835345	3059597	2735118	2678230	4778275	1873371	3347175	3807062	3373857	2807419	6530576	4934423	3528547	3803095	4525424	3987287	3444032	4756712	3697652	5127017	4372468	7483299	2438148	8001714	2303649	5719192	4227810	3012064	4086365	6943775	6956229	5908650	3944189	4721747
	X - 22509			47773	LC/MS Neg																		651107	66100	98012	27588	178572						29558	48650	98747									33748	36556	98761	58626
	X - 22519			47783	LC/MS Pos Early											625918	609638	557485	1052923		657903	539462	611788	619527	95174	592673	1284741	462816	845821	406286	960415	378769	679951	411771	275871	662382	505827	533128	704684	476186	486629	676280	589960	637120	779730	675460	653362	507259	898443
	X - 22771			48076	LC/MS Neg											343233	336728	315767	371184	316330	406680	396774	386395	338265	316468	331715	380447	321757	317618	328697	336064	382077	282956	281948	259083	349789	275747	338138	388969	323641	353395	235617	248077	270663	298732	378037	384491	277706	302546
	X - 22776			48081	LC/MS Neg											105880	85245	105118	107931	101571	103619	118292	165142	124440	129792	135937	130777	103834	108952	101044	201626	102976	123900	128958	143527	137467	121755	129138	112671	123643	127549	77146	129407	118620	123764	73219	133320	103331	72410
	X - 23276			48972	LC/MS Neg											47750	46580	54919	34802		78825	78567	68757	60076	84142	49741	83329	61978	34931	59460	31989	64784	36482	68839	48010	50026	46420	59701	62612	66591	62298	54815	80367	52732	47567	51926	54277	76336	52283
	X - 23583			49459	LC/MS Pos Early												5033980		940836										1567191					3348084		2887287			940111		1038036	521734			2950421	1457658	2364064
	X - 23587			49463	LC/MS Pos Early											4040878	5077240	2482118	1767492		8716502	6236607	1037308	8803451	828797	2777093	8244459	9261605		21783288	1785275		1680033		1393417	1900518	2043636	2006368	920696	5501995	446495	5785861		1064715	2812473	5955693	1873952	4890171	4408919
	X - 23590			49466	LC/MS Pos Early											353048	340522	250266	212840	408667	360702	415574	277742	264867	281669	353759	303331	393361	314795	474973		367126	151459	326176	385471	372148	270798	473545	521936	381055	264928	376418	299725	207178	289498			306673	258948
	X - 23593			49469	LC/MS Pos Early											1935104	2453794	2924617	3186466	3057685	3114401	2380850	3035498	2536299	2072386	2666630	2324124	2311866	4097379	2690912	2555311	2951747	2617729	2542031	2158505	3441970	2107150	2415432	3392438	2195209	3315453	3072909	2809431	2357195	3346273	2360292	3725824	2974680	3017347
	X - 23636			49512	LC/MS Pos Early											81324304	220189216	85763568	131411616	85575792	81320224	84306976	74058320	92822512	90201448	81114624	72539184	76709552	144529616	80027840	98580400	86664424	69928104	146286272	87051936	81157864	87744672	92561992	78667048	86969664	77656120	98992160	86593616	80119304	80969008	67650264	75321056	90777664	85921952
	X - 23639			49515	LC/MS Pos Early											6976647	6237942	8729981	10498687	12066112	5896793	7719826	7833814	7766756	10541821	18316782	10609863	6609858	16155696	5337564	9795289	12528913	10698681	7757576	8507475	14428651	10760523	10756399	10143692	4242481	10897319	10060738	10452962	21702720	14150160	15430537	15044455	11642120	16082976
	X - 23644			49521	LC/MS Pos Early														9097198	18360004	279978	321748	35643648			129232392			38452704		5704884		53041656	2155627	358426	13058442	2344487		19862250	155632	1175959		690661	83461456	1383182	5838322	7456878		3676017
	X - 23648			49525	LC/MS Pos Early											47113	77766	108720	132829		135595	53435		46363	46222	55944	118655	45195	27881	52629		121205		46286	51372	121718			52864	21963		63226	57898	91961		190354	47559	61576	144649
	X - 23665			49542	LC/MS Pos Early											801760	490066	401781	1245187	442434	2234087	3936684	1939442	1033234	466726	1101859	1815969	1466120	1074053	1004660	2152983	371690	911342	1275764	1139494	3190358	793700	696707	721012	769678	673029	2076067	825946	869127	3103366	448471	6114617		625759
	X - 23680			49557	LC/MS Pos Late											132659	169849	407373	652110	326103	208717	112246	389574	271953		370316	176003	87073	808771	46880	694983	139307	480347	203910	176911	586436	219812	90841	269524	123845	205764		133738	317117	261623	122326	613036	83671	530684
	X - 23739			49637	LC/MS Pos Early											828380	686884	696954	599593	560235	748434	751769	241000	693594	597037	853124	459855	586189	556056	539784	439103	1012400	558181	420266	761500	502428	800120	555947	596867	427466	618579	876455	783263	773191	650165	743518	771414	772316	535735
	X - 23780			49679	LC/MS Pos Early														1284854				212799			1619683	253280		2373668		516169	123194	651683	469139		381163			765698		150003	410921		929344		563973	789877		338030
	X - 23782			49681	LC/MS Pos Late											3247538	9678901	2129642	1553168	1232175	1357309	1950537	3102176	1854760	1827634	1304473	2526965	1258834	1354554	1760437	4841393	1666471	2284008	2699734	1472039	1357438	2770597	2546032	1015090	1051010	746407	2494301	1156233	1127527	2459975	1183473	1349501	1870654	2433480
	X - 23974			49883	LC/MS Neg											54932	113364	64827	28635	36170	33371	40584	32983	88221	36445	33541	27277		30273	59369	35067	43555	33743	40483	52881	33111	45175	45653		29792		38672			55974	28220	50051	38605	45747
	X - 23997			52025	LC/MS Pos Early											2201402	91721	351898	96916		1287784	1391733	260574	2819873	1636787		2011265			2230291		156012	964119	1864053	1588962		726271	243336	602894	4797609	104242	1677106	444160				347093	244192	178583
	X - 24243			52286	LC/MS Pos Early											414963	1108764	11934067	6309685	2939279	2319031	833479	986865	7948105	841570	1345680	1757874	1519998	1962815	1974604	1305846	1230126	410155	1071498	1263548	3430235	1245475	2758674	1755875	1150070	5183711	788441	2289636	1541932	2525530	4106229	3251660	2935088	2332003
	X - 24295			52483	LC/MS Neg											673526	691923	205014	508943	1336325	257833	578368	911835	825822	613859	540493	417091	1183715	1035751	497153	503170	1271535	1339000	466220	510034	200048	490622	309966	516743	446699	636586	1757011	403513	567129	588787	554294	573545	1153796	442493
	X - 24306			52501	LC/MS Neg											230190	458640	189522	489252	298782	316742	418814	377012	407520	247216	388605	311657	337830	510571	282425	252378	139301	226818	467247	394777	292603	196914	282204	347208	370313	309694	325737	316950	355180	120824	371077	377270	368773	317975
	X - 24307			52502	LC/MS Neg											276538	326922	273338	408350	385147	502127	958119	777776	554542	281489	505298	738543	677906	389474	308088	95160	241566	473457	490948	631525	479080	241589	368453	664355	446038	467028	365453	616765	802068	274786	706033	763378	544703	437325
	X - 24309			52504	LC/MS Neg											298224	1215402	760846	322579	286801	91008	175626	387050	323967	823144	268670		278622	106371	239905	304113	419379	217705	587639	378251	431695	417952	411226	222100	170492	227747	656791	674434	233593	307893	195230	204773	105235	156239
	X - 24328			52524	LC/MS Neg											43854		39011	66185	58131		33924		27262	29890	42629		38500	56484			49344	30079	35238	33887	25688	31727	43841	29290			27728			31706		36996
	X - 24334			52530	LC/MS Neg												24906	32872	35447	22726	28078	38083	22595		31817	32787			36824		35334	27919	31297	24752	33772	28672		23629	33937		26509				28046	22682	25622
	X - 24337			52533	LC/MS Neg											49103	34941	72637	74559	90403	59823	36096	68072	44408	49517	43394	28828	51419	46724	45829	36722	58530	69690	45901	37523	48144	49056	61960	122474	107749	91799	89141	61915		35708	31278	43691	51555	31760
	X - 24418			52647	LC/MS Neg											100093	84581	59222	72308	195058	118458	70408	333147	102488	111170	60570	173868	110031	141010	153338	68222	86327	119204	114341	41615	95187	90400	210900	105260	93199	107091	135521	287999	24851	100485	148861	70729	60664	97710
	X - 24422			52636	LC/MS Pos Early											111574	99823	322485	303490	203831	242189	177998	248782	243490	253912	202483	279659	156160	215460	215755	246995	201376	255855	292566	283188	362090	134718	244496	199821	248661	192034	192098	213523	264718	231663	174965	302424	169977	201744
	X - 24425			52655	LC/MS Pos Early											864860	729936	514131			787675	709581	137973	1301384	388933	736386	920934	838362	1001848	241207	899849	1508615	448470	377789	537294	815509	697462	890232	1839661	367503	487192	657964	275848	1454008	802411	1223155	1936895	930838	874563
	X - 24431			52661	LC/MS Pos Early											79469	127535	118147	107608	92908						154175			75389		97956		111985	139563		110204	88507	47503	94073		84946	103163		141914	149087	116819	129008		112627
	X - 24435			52665	LC/MS Neg											9257155	10892930	9546088	2885679	9746716	6866179	11374021	11103271	6830089	9607417	8687901	9929351	10701863	10970383	7604897	9011738	11219734	4105092	9461724	3428780	4355923	5105513	20872058	7716857	8648153	4907594	20378104	27633118	12660860	6502106	11081651	8203192	12900516	9206341
	X - 24456			52773	LC/MS Pos Early											368334	248179	678652	461386	341027	422983	293682	117981	508590	254186	628045	398677	243853	419734	445994	355929	289427	302835	417722	403502	715537	792417	399860	348883	317020	374109	243051	183626	484931	574751	353089	737486	349671	584195
	X - 24473			52790	LC/MS Pos Early											490871	886573	1644081	715799	719840		1100060	487109	324771	286340	1095538		514802	1363018		419383	492299	336382	316091		627305	563525	1242802	539726		1094803	813081		1939353	664073	766694	1028975		733707
	X - 24475			52792	LC/MS Pos Early											2646897	10152082	3139726	1973555	7927386	995892	3059439	2716957	3257185	1540079	3462765	419963	958364	286103	2074679	3686900	1514436	954972	441778	1928074	2559109	599531	9499105	1294982	1502359	567218	5830755	2721789	9561674	1168783	1828805	2480119	3361014	4501982
	X - 24494			52813	LC/MS Neg												22465		21599	22243	21252	70167	31196		21202	35494		31655	29258	22778	18225	32321	19497	27886	27774			32633				69706	19732	25053				27959	22236
	X - 24531			52852	LC/MS Pos Early											162637	45553	104033					275714				231537	66373							213054		108905		151516	454606		93393	225715			200171
	X - 24544			52865	LC/MS Neg											124728	102222	125339	103564	88254	92628	100028	46128	79193	36221	91902	41809	128278	264975	79590	79230	275986	112055	41279	166317	94405	90094	89360	58114		36653	92512	23060	85360	70945	45403	59220	75747	68942
	X - 24545			52866	LC/MS Neg											123385	65687	84549	17705	36024	206993	108266	64779	118920	734501	34703	216577	141239	111509	330607		293187	51714	69446	288335	35696	44971	117053	115640	375364	94379	435479	304192	56910	34662	102831	75589	122624	56403
	X - 24546			52867	LC/MS Neg											31349	56802		23258	20984	60744	73694		39263		26802		40188	173269		38456	170199	45820		74813	19366		25055	58060			62903		63403			36836	36376	29357
	X - 24549			52870	LC/MS Neg											37112					51165			26677		52987		26024	36412			52035	39367	57026		53237			20741	39679			34887			44093	26038	42332	46898
	X - 24556			52877	LC/MS Neg											101200	548413	350981	254175		81207	85464		192186		101170	170202			200122		208293	104261	246245	127938	126525	143246	175589	141304	140779	119346	420362	114429	74169	95899	191695	143595		111054
	X - 24571			52892	LC/MS Neg											75157	26944	53926	41906		36212					105556			94699			90253	37943		296686		95434		37452		30391	42830		145957			67772	40002
	X - 24588			52909	LC/MS Neg											46962	175211	148566	135134	193024	189997	100136	117129	159120	124394	96589	147673	94982	284104	211847	125713	222112	145047	106715	91245	159884	41794	162205	153806	96756	244959	108407	147811	77896	98574	100908	183995	171164	185430
	X - 24669			53097	LC/MS Neg												61787	51234		35018	34048	133265	334577	180235		47043	74607	28063	113626	97166	63942	45395		41971	84391			90562	116557			119839	102025	49316	56896	19069	86921		44000
	X - 24699			53127	LC/MS Pos Early											8310463	8164217	12146941	11890588	8996020	12716173	10058398	8279359	9517083	8113631	10852414	9135827	9416410	9418568	9612388	8843166	10142167	9564734	7782048	8612982	12157459	7424589	10155701	11569019	7991620	8282271	9842751	8293133	9249731	9565375	8559774	11125985	11198633	10071908
	X - 24736			53172	LC/MS Pos Early											1328442		3836670	2823119	408096	759458	1149568	573830	1225774	740320	1108942	1551139			925210		935070			842386	1920416	888089			1763473			1311208	1486072	1231370		1362180	562786	565249
	X - 24747			53266	LC/MS Neg											156027	410373	340124	317663	200781	179893	158102	248981	239409	372522	153259	235902	347516	87053	215236	244198	163757	232296	247584	161821	218805	417175	277358	124802	76518	151092	225629	340837	146311	81177	124891	133203	118592	112667
	X - 24748			53267	LC/MS Neg											1283540	1059069	613795	583652	292783	650214	2772434	571808	621824	1476147	448508	2132221	1182061	354927	729702	252174	641061	519844	338591	717959	622194	461063	893251	579811	630058	517535	659993	1509038	468027	414116	446191	401509	849241	559086
	X - 24812			54840	LC/MS Pos Early													273864	234266		336128	288808	256070		159656	210727	328091					143913	226104			165778		151296	178984	145123	90917		171968	225846	131682		174476	162898
	X - 24849			54877	LC/MS Neg											346973	470567	510547	381716	595782	444481	608963	202477	1210586	483392	428437	330206	292673	518796	746965	434928	426958	299097	339035	980702	335869	529116	802293	211384	288804	381735	212190	219820	543143	630029	187626	1189373	580271	904759
	X - 24947			57714	LC/MS Neg											85296	135431	157126	151594	123957	204762	261541	45830	205524	61466	181580	42198	98739	377681	78605	125245	340026	175577	56753	138661	110224	51309	111971	164381	31870	35762	133247	42270	115741	106504	102445	270799	81732	63771
	X - 24949			57716	LC/MS Neg											19918			20976	28329	71546	33066	53068	44392			32346	18180	43689	36968		39103	35624	26983		30899		32270	34892	18816		40729	26299	38358	18841	28950	54388	25046	32164
	X - 24951			57718	LC/MS Neg											780212	563822	664322	1318756	300887	564966	633387	2256545	1383262	869582	1268982	1422488	700351	1727815	1225750		1222907	855825	1153879	1080185	781931	1327272	420436	1545761	1480101	619296	721793	2127153	1403091	813275	800325	1315751	749689	465742
	X - 24953			57720	LC/MS Neg											122200	156764	240660		150365	494171	216016	343682	148042		75236	127037	102887	458256	299604		418796	221460	219078	289405	431538	136665	194178	270729	90078	86353	101993	144587	86005		81328	363933	99562	381094
	X - 24970			57754	LC/MS Pos Early											8496579	424727136	7318987	267221072	6623817	5751772	8648256	8666543	8143083	8638573	10672833	6159512	7264572	300750912	7112940	129400448	5833635	3252137	245212048	8636222	7749920	7408735	8717445	9438380	8447076	7237282	9496426	7915081	8915133	3470518	6566893	9820511	9151475	7615753
	X - 25172			62151	LC/MS Pos Early											14221727	78211024	38273716	43615288	19749790	17208496	10601935	16607502	9953749	20524954	16443050	10786236	15447596	47903976	13710093	36233096	40977764	16695178	46530932	12806724	26699060	24667828	18760658	22754998	13282190	15977607	13055686	14227696	16318406	32607470	13962790	15278008	15498067	15350732
	X - 25217			62403	LC/MS Pos Early											1286004	130517		22855372		211400				146512	726079	143333		1850487		147710	218983	33473780	6304218		15236597											10869405		1791895
	X - 25265			62494	LC/MS Pos Early											20868758	26850972	23396338	22919602	23381658	21365214	23711212	22610376	21855420	22275246	19882718	23086402	23188394	24951890	21387468	24050722	23664060	21364238	26061906	21688642	22313828	21222456	24064818	22930148	20359840	23120178	23694768	24827168	25043546	23697574	21483958	24327066	23938668	22313532
	X - 25267			62496	LC/MS Pos Early											1141524		4612168		4056625	4353125	4214404	4320692	3089784	2282099	3402024	3962163	4440259	135128	1581877	706277	5432494	2768037		4290940	4017768	2458399	2312074	3531945	2446710	4069164	1224873	4354600	5496107	4389503	4794353	5179257	3180059	3436275
	X - 25271			62500	LC/MS Pos Early											43823	253169	143869	6131106	77979	87418	38226		59693	98927	7295719	100772	87195	877605	57428	31760454		10285127	109113	187966	332522	7452397	55801	69892	73804		63266	37277	25366706		11805520	323749		49660
	X - 25343			62636	LC/MS Pos Early											1792036	1973077	683537	1508199	2778667	520227	1645390	1481220	1831430	3064325	1870580	1028203	2172001	2269701	1172888	1870205	3076354	2121119	1438053	2165369	730082	1822945	927400	1619946	1328206	2370798	2815333	1554851	1733389	1486636	2106775	1814787	2997087	1099055
	X - 25371			62664	LC/MS Neg											71315	111727	104000	125051	111385	85587	59475	84824	76361	52586	91180	70132	85589	105029	127675	86843	103502	77911	64174	68542	76398	105036	105612	99318	115236	136670	102304	85498	60206	74932	90862	87113	98798	104530
	X - 25419			62716	LC/MS Pos Early											2884204	578167	13950314	1661623	679331		836741	1936348	451703	1070567	1544638	663234	559523		796545	546551	971832	607153	120802	427044	187105	9736504	309790	357591	354190	777935	446185	1067709	961920	124338	1263970	464606	607977	935754
	X - 25420			62717	LC/MS Pos Early											797786	449728	1906862	3761235	861271	253836	293318	877109	149817	355484	1134677	214376	186539	214391	228553	658094	397404	594526	569984	378875	452974	1364815	286409	157018	202188	469789	161572	146327	292748	400773	437411	291489	1058268	245126
	X - 25422			62719	LC/MS Pos Early											290432	946713	2582006	2142456	563627	1361186	574700	1838085	1229257	926296	524106	927432	937103	1033543	806105	950163	887253	784845	1015560	336478	1746898	436438	603716	2538982	1425459	1871199	887574	1134759	341791	503350	651407	1461995	746757	930641
	X - 25433			62749	LC/MS Neg											17000	56875	26254		95682	34851		189014	124192	25806	62965	110058	26608	166641	57101	55673	61085	44767	51160	93205	38738	36711	92697	111093	21876	52112	66837	108525	79389	72959	50843	151064
	X - 25519			62963	LC/MS Pos Early											336858	237010	365806	257372	310103	577448	535201	146442	622637	375976	384933	330477	446486	386152	503313	390754	852031	323982	258846	247100	413031	530026	236128	630732	276208	298589	361580	448526	335256	382506	310126	1142303	969516	516724
	X - 25520			62964	LC/MS Pos Early											1185395	1163187	1654525	2167893	1139051	673220		2062565		668723	2763782	596318	505305	5776767		2329203	1349202	2088419	2968579	485192	2441094	1679643	1166101	6815063	299299	4510441	812879	648195	3984559	1976411	2821346	2125372	473497	1540085
	X - 25617			63237	LC/MS Neg											90626	68575		47048	44861	96195	53522	187875	132270	91122	56841	155234	69939		44340		77335		148496	140575	93640		127036	66333	100039	54337	81723	190957	59454	75978	69985	101128	114243	69977
	X - 25790			63560	LC/MS Pos Early											1002408	883948	1598078	1577851	1136895	1502723	847010	1639712	348227	794879	942557	921999	1002790	1112750	907434	963797	1043305	1377885	1045190	701002	1222170	980786	1143547	2160217	638485	1069564	1026569	1366827	776049	1196391	1149873	1332124	1476259	1361974
	X - 25810			63592	LC/MS Pos Early											1362913	914236	2457901	1949441	1252550	1851672	953641	1186685	767561	1857475	1121306	1770418	1021704	729375	1245396	1161506	1262867	1863739	876383	1672920	1449826	1627619	1027187	1373895	1049256	1658861	1097894	1620018	1135101	1500104	2051861	1316551	1136335	1161478
	X - 25828			63634	LC/MS Pos Early											7689140	9265942	9787752	9906392	11887440	8790895	10019836	11420518	11089186	9494316	9043124	10451506	11233223	11039681	10550770	9829401	8206858	10329137	11736611	10180912	9785271	9527434	9340171	9622627	12533122	10327399	8630299	11761767	8866458	12189240	10417203	10812768	10075949	9235025
	X - 25948			63899	LC/MS Pos Early											157732	184804	240929	193316	231245	120406	138682	595439	161959	259762	189208	187641	222006	164256	134942	130203	196259	203079	232236	222716	251919	149168	269668	161074	213180	339920	219969	219074	201819	205213	197172	233718	248422	214678
	X - 25957			63908	LC/MS Pos Early											23102336	17683006	32616902	28581382	31738834	20908076	14530816	6719808	22281094	22451594	33674316	28582796	20660862	24597034	21884892	22765608	21998942	26762172	23479312	23884620	28523506	28345134	24880150	31361328	14995706	25000976	16296917	21749032	29390864	23422454	27555338	20138804	24335348	30019646
[truncated: 119 more columns]

## Sheet: ScaledImpData (plasma)
PATHWAY_SORTORDER	BIOCHEMICAL	SUPER_PATHWAY	SUB_PATHWAY	COMP_ID	PLATFORM	CHEMICAL_ID	RI	MASS	CAS	PUBCHEM	CHEMSPIDER	KEGG	SAMPLE_ID HMDB_ID	KEGG	Group HMDB_ID	L001	L009	L012	L014	L022	L029	L032	L038	L046	L050	L064	L084	L086	L092	L101	L105	L108	L113	L115	L118	L128	L132	L137	L148	L153	L162	L165	L168	L170	L171	L186	L189	L190	L193
1527	(14 or 15)-methylpalmitate (a17:0 or i17:0)	Lipid	Fatty Acid, Branched	38768	LC/MS Neg	100002945	5695	269.249								2.3348	1.8836	1.1401	0.5422	0.5733	1.2729	2.8361	3.3158	0.6104	1.2511	0.832	1.5865	0.9945	1.2731	1.2476	2.5986	1.571	0.6166	1.4932	0.6115	0.766	1.2651	1.4316	0.4675	0.707	0.2975	2.2174	1.214	0.4378	2.2676	0.661	0.6183	1.8593	1.0864
1532	(16 or 17)-methylstearate (a19:0 or i19:0)	Lipid	Fatty Acid, Branched	38296	LC/MS Neg	100002356	5993	297.28	2724-59-6	3083779	2340933		HMDB37397		HMDB37397	1.685	1.6777	1.2763	0.4958	0.6422	1.1526	1.8991	1.5866	0.6972	1.1804	0.9938	1.6602	0.9087	1.0062	1.1557	1.8165	1.6144	0.54	1.3891	0.7914	0.8121	1.339	1.2762	0.6135	0.8392	0.4132	1.5123	1.2445	0.5442	1.695	0.7515	0.5469	1.9626	1.082
1394	(2 or 3)-decenoate (10:1n7 or n8)	Lipid	Medium Chain Fatty Acid	63436	LC/MS Neg	100021502	4990	169.123								1.7668	3.7265	0.7253	0.9461	1.1565	1.6689	1.4652	2.1926	0.7739	0.334	1.4089	2.3785	0.7226	2.1677	0.9828	3.1093	1.0114	1.406	0.7728	0.4987	0.6772	1.1478	1.3271	0.457	0.5995	0.4454	0.7507	0.9601	0.9886	0.9842	0.8515	1.2219	0.8563	1.4091
1761	(R)-3-hydroxybutyrylcarnitine	Lipid	Fatty Acid Metabolism (Acyl Carnitine, Hydroxy)	43264	LC/MS Pos Early	100003926	2400	248.149		53481617			HMDB13127		HMDB13127	2.4216	0.5281	0.7082	1.6998	0.134	5.3968	5.6693	14.8382	1.5257	0.134	0.8021	2.3969	1.3633	1.817	0.9469	2.3222	0.3496	1.3291	0.6948	0.335	1.6789	0.2772	0.753	0.998	0.134	0.134	2.0068	0.3578	1.149	2.8701	0.893	6.2192	0.134	0.7877
1762	(S)-3-hydroxybutyrylcarnitine	Lipid	Fatty Acid Metabolism (Acyl Carnitine, Hydroxy)	52984	LC/MS Pos Early	100009271	2340	248.149								1.4117	0.8391	0.8051	1.7763	0.5976	1.9673	1.9438	4.5487	1.0541	0.4189	1.084	1.3689	0.9695	1.6725	0.9251	4.091	0.7536	1.878	0.9863	0.7079	1.2233	0.9299	1.0518	1.8364	0.6207	0.7899	1.1744	0.6707	0.8142	1.6107	0.9195	9.9949	0.5563	1.1517
5664	1,2,3-benzenetriol sulfate (2)	Xenobiotics	Chemical	48762	LC/MS Neg	100006374	1709	204.981								0.4036	0.4036	0.4036	0.4036	0.4036	0.4036	0.4036	0.6426	0.4036	0.4036	0.4036	0.4036	0.4036	0.4036	0.4036	0.4036	0.4036	0.4036	0.4036	0.4036	0.4036	0.4036	0.4036	0.4036	0.4036	0.4036	0.4036	0.4036	0.4036	0.4036	0.4036	0.4036	0.4036	0.4036
2173	1,2-dilinoleoyl-GPC (18:2/18:2)	Lipid	Phosphatidylcholine (PC)	52603	LC/MS Pos Late	100008903	2006	782.569	998-06-1	5288075	4450312		HMDB08138		HMDB08138	0.9177	1.4128	0.724	1.036	1.112	0.6912	0.7266	0.59	1.1668	1.0959	1.3716	1.068	1.0134	1.1426	0.5892	0.6824	1.1992	0.8683	1.0343	0.5444	1.1427	1.4193	1.1228	0.9173	0.5274	1.2505	1.5242	1.0297	1.2225	0.6472	1.5012	0.829	1.1161	1.7608
2255	1,2-dilinoleoyl-GPE (18:2/18:2)*	Lipid	Phosphatidylethanolamine (PE)	53174	LC/MS Pos Late	100009217	2083	740.522		9546812	7825762		HMDB09093		HMDB09093	0.4137	0.2625	0.2625	0.2625	0.773	1.0343	0.2625	0.7581	0.2625	0.8174	0.5972	0.8973	0.2625	1.4209	0.2625	0.2625	1.4604	0.2625	0.9097	0.7312	0.8866	0.2625	1.4066	1.3119	0.2625	0.7416	1.9138	0.5051	2.2288	0.834	1.1814	0.8285	2.1282	1.5017
2095	1,2-dipalmitoyl-GPC (16:0/16:0)	Lipid	Phosphatidylcholine (PC)	19130	LC/MS Pos Late	100000657	2365	734.569	63-89-8	452110	398235		HMDB00564		HMDB00564	1.407	1.1148	0.9733	0.9637	0.9615	1.087	0.929	1.0289	1.033	0.9962	0.9234	0.9943	0.9833	0.698	0.7921	1.0339	1.1431	0.8181	0.9286	0.8425	0.7857	1.142	1.1622	0.7933	1.2995	1.1875	1.3794	0.8399	0.7901	0.7293	1.1398	0.983	1.0976	1.1857
1128	1,5-anhydroglucitol (1,5-AG)	Carbohydrate	Glycolysis, Gluconeogenesis, and Pyruvate Metabolism	20675	LC/MS Neg	100000580	802	163.061	154-58-5	64960		C07326	HMDB02712	C07326	HMDB02712	1.0724	1.3277	1.2548	1.0255	0.8534	0.9967	1.7913	0.7297	0.8411	1.2823	1.2548	0.9228	1.3783	0.8628	0.8887	0.8623	1.1641	1.1558	0.7223	1.1678	0.8518	0.8367	1.0258	0.9054	1.1011	0.9943	0.9911	1.4159	0.4774	0.7542	0.5711	0.7428	1.1595	0.8029
2617	1-(1-enyl-oleoyl)-GPE (P-18:1)*	Lipid	Lysoplasmalogen	44621	LC/MS Neg	100005372	6250	462.299								1.961	0.6297	1.385	0.6324	1.2719	1.6719	0.5063	0.6038	0.5107	0.8555	1.3515	1.3079	1.3977	0.4845	1.091	0.4882	1.3286	0.6443	0.822	0.8975	0.9917	1.6693	1.9884	0.5836	1.4811	0.7482	3.0714	1.1741	1.8119	0.5145	1.8306	1.0793	1.4554	1.4019
2594	1-(1-enyl-palmitoyl)-2-arachidonoyl-GPC (P-16:0/20:4)*	Lipid	Plasmalogen	52689	LC/MS Pos Late	100009014	2154	766.575			24767495		HMDB11220		HMDB11220	1.5528	1.9325	1.0325	1.2369	1.044	1.8662	1.5562	0.8181	2.1073	0.7855	0.9357	1.7042	2.0966	0.6924	2.27	0.8792	1.0059	0.9826	0.7827	1.2658	0.8566	0.8436	1.1351	0.557	2.0821	1.0807	1.2713	1.2777	1.171	0.4884	0.9652	0.8404	0.9921	1.2161
2586	1-(1-enyl-palmitoyl)-2-arachidonoyl-GPE (P-16:0/20:4)*	Lipid	Plasmalogen	52673	LC/MS Pos Late	100009002	2270	724.528			24769238		HMDB11352		HMDB11352	2.1052	1.6785	0.951	0.9162	1.2014	2.7864	1.1887	0.9909	1.7673	0.8481	1.0759	1.4331	2.6077	0.5851	2.6928	0.6858	1.3347	0.6578	0.6382	0.7134	1.1968	1.3814	1.6223	0.8234	2.068	1.0482	1.4964	1.1231	0.9289	0.5279	1.5291	1.2877	1.0588	1.5097
2595	1-(1-enyl-palmitoyl)-2-linoleoyl-GPC (P-16:0/18:2)*	Lipid	Plasmalogen	52682	LC/MS Pos Late	100009009	2226	742.575			24767486		HMDB11211		HMDB11211	1.2125	1.7012	0.9567	1.1407	0.9199	0.99	1.3517	0.6971	1.2448	1.0121	1.0297	1.2506	1.5725	0.7671	1.2107	0.9267	1.0476	0.7906	0.9636	0.6177	0.7494	0.8821	1.1528	0.652	1.0945	0.9144	1.5748	0.989	0.8604	0.5177	1.0219	0.6664	0.9572	1.2491
2583	1-(1-enyl-palmitoyl)-2-linoleoyl-GPE (P-16:0/18:2)*	Lipid	Plasmalogen	52677	LC/MS Pos Late	100009069	2351	700.528			24769229		HMDB11343		HMDB11343	1.0848	1.917	0.6159	0.9759	0.8882	1.3227	1.3201	1.041	1.5781	0.7831	1.125	1.2448	2.4338	0.707	2.179	0.8372	1.0686	0.8416	1.0252	0.7085	1.1302	0.9869	1.0735	0.6308	1.4168	1.1449	1.6878	1.1325	0.8603	0.4831	0.9934	1.0209	0.7645	1.253
2588	1-(1-enyl-palmitoyl)-2-oleoyl-GPC (P-16:0/18:1)*	Lipid	Plasmalogen	52478	LC/MS Pos Late	100009007	2443	744.59								1.3298	1.361	1.2304	1.1312	1.0376	0.8269	1.293	0.8861	1.0657	0.9317	1.1289	1.1178	1.1869	0.7735	0.8463	1.0112	1.0369	0.7654	0.9082	0.7487	0.8059	0.8431	1.2949	0.5919	1.4713	1.119	1.3762	0.8938	0.9292	0.5245	0.9622	0.8203	1.2082	1.214
2582	1-(1-enyl-palmitoyl)-2-oleoyl-GPE (P-16:0/18:1)*	Lipid	Plasmalogen	52477	LC/MS Pos Late	100009005	2600	702.543			24769228		HMDB11342		HMDB11342	1.4777	1.6882	0.8673	0.9464	0.9483	1.3019	1.0185	1.1817	1.2088	0.8445	1.1227	1.0639	1.6997	0.7074	1.7209	0.8	1.07	0.6008	1.0137	0.5672	0.9707	1.0804	1.2327	0.6099	1.8148	1.3089	1.4203	1.0248	0.9106	0.5416	1.0938	1.1012	0.9354	1.212
2585	1-(1-enyl-palmitoyl)-2-palmitoleoyl-GPC (P-16:0/16:1)*	Lipid	Plasmalogen	52713	LC/MS Pos Late	100009160	2218	716.559			24767482		HMDB11207		HMDB11207	1.2833	1.4322	1.1011	0.9441	1.197	1.0622	1.5618	0.8969	1.2167	0.8265	1.0603	1.3552	1.3493	0.8349	0.959	1.1426	1.0829	0.9903	0.8122	0.9116	1.0693	0.8423	1.1659	0.2324	1.4636	0.9586	1.0034	1.1376	0.9462	0.5874	1.0366	0.7883	1.3083	1.2787
2584	1-(1-enyl-palmitoyl)-2-palmitoyl-GPC (P-16:0/16:0)*	Lipid	Plasmalogen	52716	LC/MS Pos Late	100009162	2454	718.575		11146967	9322076		HMDB11206		HMDB11206	1.3632	1.3644	0.9276	0.9454	1.0678	0.8069	1.1459	1.0294	1.3476	0.8544	1.0661	1.0607	1.3949	0.761	0.924	1.035	1.1178	0.9863	0.8895	0.7548	0.7489	0.8961	1.2536	0.4811	1.5091	1.1838	1.3222	0.9916	0.7333	0.4687	0.9769	0.9618	1.0583	1.2284
2614	1-(1-enyl-palmitoyl)-GPC (P-16:0)*	Lipid	Lysoplasmalogen	52474	LC/MS Pos Late	100002875	1547	480.345		10917802	9093054		HMDB10407		HMDB10407	0.8701	1.1707	1.0189	1.0317	1.2292	0.9623	0.5481	0.267	1.1768	0.9352	0.9144	1.098	1.258	0.6735	0.8354	0.6512	1.0205	1.1024	0.7107	1.0509	0.6601	0.9542	1.2214	0.6824	1.0808	1.3073	1.0659	1.2237	0.912	0.377	0.9868	0.5316	1.1145	1.1449
2615	1-(1-enyl-palmitoyl)-GPE (P-16:0)*	Lipid	Lysoplasmalogen	39270	LC/MS Pos Late	100003000	1558	438.298			10471193					1.9521	0.9211	1.2345	0.7435	1.4261	1.9225	0.4946	0.7375	1.1556	0.9836	1.0879	1.0035	1.5846	0.5465	1.2148	0.5682	1.2856	0.8842	0.6402	0.7519	0.8502	1.7465	2.2748	0.7882	1.2264	1.5153	1.3114	1.0881	0.9568	0.4723	1.7931	1.249	1.3409	1.6941
2599	1-(1-enyl-stearoyl)-2-arachidonoyl-GPE (P-18:0/20:4)*	Lipid	Plasmalogen	52475	LC/MS Pos Late	100008999	2511	752.559		9547058	7826008		HMDB05779		HMDB05779	1.8329	1.7395	0.9769	1.1103	1.3511	1.9806	1.0414	1.0515	1.7839	0.7616	1.131	1.4726	2.0089	0.5098	1.8263	0.8183	1.3184	0.6806	0.6922	0.7305	1.0935	1.2209	1.6437	1.0007	1.7812	1.1138	1.6859	1.039	1.2276	0.4362	1.6016	1.4148	0.9754	1.4422
[truncated: 1,045 more rows]
[truncated: 119 more columns]

## Sheet: OrigScale (urine)
PATHWAY_SORTORDER	BIOCHEMICAL	SUPER_PATHWAY	SUB_PATHWAY	COMP_ID	PLATFORM	CHEMICAL_ID	RI	MASS	CAS	PUBCHEM	CHEMSPIDER	KEGG	SAMPLE_ID HMDB_ID	KEGG	Group HMDB_ID	L001	L009	L012	L014	L022	L029	L032	L038	L046	L050	L064	L084	L086	L092	L101	L105	L108	L113	L115	L118	L128	L132	L137	L148	L153	L162	L165	L168	L170	L171	L186	L189	L190	L193
[truncated: 1,325 more rows]
[truncated: 124 more columns]

[truncated: 2 more sheets: ScaledImpData (urine), OsmoNormImpData (urine)]
